# Supplementary material for: Next-generation mapping of the salicylic acid signaling hub and transcriptional cascade
Source: Mol Plant. Author manuscript; Available in PMC 2024 Nov 6. (PMC11540436; doi:10.1016/j.molp.2024.08.008)
Supplement: Supplemental Data 1 [file NIHMS2031245-supplement-Supplemental_Data_1.xlsx]

## Sheet: mildWash
Supplemental Data 1
Label Free Quantification of LC-MS/MS data of mild washed samples.
Label Free Quantification						Protein ID	Entry Name	Gene	Protein Length	Description	Protein Probability	Top Peptide Probability	Indistinguishable Proteins																													#NAME?	q-value	Fold Change	p-value
NPR1_1.MaxLFQ.Intensity	NPR1_2.MaxLFQ.Intensity	NPR1_3.MaxLFQ.Intensity	YFP_1.MaxLFQ.Intensity	YFP_2.MaxLFQ.Intensity	YFP_3.MaxLFQ.Intensity	Protein.ID	Entry.Name	Gene	Protein.Length	Description	Protein.Probability	Top.Peptide.Probability	Indistinguishable.Proteins	Combined.Total.Peptides	Combined.Spectral.Count	Combined.Unique.Spectral.Count	Combined.Total.Spectral.Count	NPR1_1.Spectral.Count	NPR1_2.Spectral.Count	NPR1_3.Spectral.Count	YFP_1.Spectral.Count	YFP_2.Spectral.Count	YFP_3.Spectral.Count	NPR1_1.Unique.Spectral.Count	NPR1_2.Unique.Spectral.Count	NPR1_3.Unique.Spectral.Count	YFP_1.Unique.Spectral.Count	YFP_2.Unique.Spectral.Count	YFP_3.Unique.Spectral.Count	NPR1_1.Total.Spectral.Count	NPR1_2.Total.Spectral.Count	NPR1_3.Total.Spectral.Count	YFP_1.Total.Spectral.Count	YFP_2.Total.Spectral.Count	YFP_3.Total.Spectral.Count	NPR1_1.Intensity	NPR1_2.Intensity	NPR1_3.Intensity	YFP_1.Intensity	YFP_2.Intensity	YFP_3.Intensity	X.Log.Student.s.T.test.p.value.NPR1_YFP	Student.s.T.test.q.value.NPR1_YFP	Student.s.T.test.Difference.NPR1_YFP	Student.s.T.test.Test.statistic.NPR1_YFP	Protein
24.8172	23.7203	25.3606	20.9756	22.6649	23.3511	AT1G02330.1	AT1G02330.1 | Symbols: CSU2 | COP1 SUPPRESSOR 2 | chr1:462202-463521 REVERSE LENGTH=279	CSU2	279	COP1 SUPPRESSOR 2	1	0.999		6	10	10	10	3	1	6	0	0	0	3	1	6	0	0	0	3	1	6	0	0	0	106752064	33601832	177902272	0	15276916	13723093	1.26358	0.0919539	2.30217	2.69274	AT1G02330.1
30.3526	29.2268	30.5925	21.8209	21.8391	23.0628	AT1G02450.1	AT1G02450.1 | Symbols: NIMIN1, NIMIN-1 | NIM1-interacting 1 | chr1:498052-498480 REVERSE LENGTH=142	NIMIN1, NIMIN-1	142	NIM1-interacting 1	1	0.999		9	39	39	39	14	12	13	0	0	0	14	12	13	0	0	0	14	12	13	0	0	0	2427297540	1171467900	3086939140	2.0121e+06	3075345	13814116	3.73165	0.0573333	7.8164	13.286	AT1G02450.1
25.8728	24.057	26.1621	22.0753	21.9393	22.4356	AT1G03140.1	AT1G03140.1 | Symbols: PRP18a | pre-mRNA processing factor 18a | chr1:754471-756223 REVERSE LENGTH=420	PRP18a	420	pre-mRNA processing factor 18a	1	0.999		3	6	6	6	3	1	2	0	0	0	3	1	2	0	0	0	3	1	2	0	0	0	97666744	30192882	114711168	6.38641e+06	5.9624e+06	7337706	2.0502	0.034051	3.21389	4.75951	AT1G03140.1
25.3315	24.6647	25.4009	22.1765	22.9847	22.8414	AT1G03280.1	AT1G03280.1 | Symbols: no symbol available | no full name available | chr1:803635-806758 FORWARD LENGTH=479		479	no full name available	1	0.999	AT1G03280.2, AT1G03280.3	9	14	0	14	6	2	5	0	0	1	0	0	0	0	0	0	6	2	5	0	0	1	158303952	82453960	144911104	5.4791e+06	0	18928032	2.70597	0.0310638	2.46482	7.204	AT1G03280.1
25.5148	25.9024	25.8876	27.6416	20.8045	25.3327	AT1G04080.1	AT1G04080.1 | Symbols: PRP39a, PRP39 | | chr1:1051803-1056550 FORWARD LENGTH=768	PRP39a, PRP39	768		1	0.999	AT1G04080.2, AT1G04080.3, AT1G04080.4, AT1G04080.5	7	15	0	15	6	5	3	0	0	1	0	0	0	0	0	0	6	5	3	0	0	1	63972272	72653152	51423980	485523584	357044896	344047840	0.228793	0.714263	1.17534	0.584141	AT1G04080.1
25.6034	24.5289	25.5097	22.239	22.6632	23.2841	AT1G04400.1	AT1G04400.1 | Symbols: PHH1, FHA, CRY2, AT-PHH1, ATCRY2 | cryptochrome 2 | chr1:1185719-1187901 REVERSE LENGTH=612	PHH1, FHA, CRY2, AT-PHH1, ATCRY2	612	cryptochrome 2	1	0.999	AT1G04400.2	2	8	0	8	2	1	3	0	1	1	0	0	0	0	0	0	2	1	3	0	1	1	71884504	32067632	71353504	10244679	9130279	12300963	2.25087	0.0278933	2.48522	5.42131	AT1G04400.1
25.5148	23.8503	25.5439	21.7902	21.7314	20.528	AT1G05805.1	AT1G05805.1 | Symbols: AKS2 | ABA-responsive kinase substrate 2 | chr1:1744843-1747427 FORWARD LENGTH=362	AKS2	362	ABA-responsive kinase substrate 2	1	0.999		5	9	9	9	4	2	3	0	0	0	4	2	3	0	0	0	4	2	3	0	0	0	127529568	36199368	110895184	0	0	3.32055e+06	2.18938	0.0290277	3.61983	5.21131	AT1G05805.1
24.5228	24.3985	24.4487	21.3483	22.4613	22.6159	AT1G06220.1	AT1G06220.1 | Symbols: MEE5, CLO, GFA1 | MATERNAL EFFECT EMBRYO ARREST 5, CLOTHO, GAMETOPHYTE FACTOR 1 | chr1:1900524-1904583 FORWARD LENGTH=987	MEE5, CLO, GFA1	987	MATERNAL EFFECT EMBRYO ARREST 5, CLOTHO, GAMETOPHYTE FACTOR 1	1	0.9989	AT1G06220.2, AT1G06220.3	8	12	0	12	2	5	5	0	0	0	0	0	0	0	0	0	2	5	5	0	0	0	56698560	58168120	71312128	6798532	13425594	13192192	2.34994	0.0273617	2.3148	5.77391	AT1G06220.1
25.0037	24.6132	25.0034	22.8806	22.3717	22.2708	AT1G07360.1	AT1G07360.1 | Symbols: MAC5A | MOS4-associated complex subunit 5A | chr1:2260562-2262795 REVERSE LENGTH=481	MAC5A	481	MOS4-associated complex subunit 5A	1	0.999		5	10	6	10	6	2	2	0	0	0	3	1	2	0	0	0	6	2	2	0	0	0	75416504	57964228	79200768	13718614	9509426	7709944	3.30332	0.04	2.36573	10.3203	AT1G07360.1
23.9604	23.2666	24.5406	23.0326	23.0665	21.3077	AT1G08600.1	AT1G08600.1 | Symbols: ATRX, CHR20 | | chr1:2724562-2733431 FORWARD LENGTH=1458	ATRX, CHR20	1458		1	0.999	AT1G08600.2, AT1G08600.3, AT1G08600.4	8	13	0	13	5	2	6	0	0	0	0	0	0	0	0	0	5	2	6	0	0	0	55433768	39294196	98168640	17155332	12912373	2.24378e+06	0.99125	0.145614	1.45361	2.11395	AT1G08600.1
26.3247	25.1922	26.2015	24.9919	24.5995	25.1051	AT1G09270.1	AT1G09270.1 | Symbols: IMPA-4 | importin alpha isoform 4 | chr1:2994506-2997833 FORWARD LENGTH=538	IMPA-4	538	importin alpha isoform 4	1	0.999	AT1G09270.2	11	37	0	37	8	6	11	2	2	8	0	0	0	0	0	0	8	6	11	2	2	8	302405120	158035552	310118048	113202616	72309560	156706192	1.21353	0.0995	1.00733	2.58258	AT1G09270.1
23.9814	23.1508	24.0067	20.8982	21.6203	21.7019	AT1G09760.1	AT1G09760.1 | Symbols: U2A' | U2 small nuclear ribonucleoprotein A | chr1:3159476-3161603 REVERSE LENGTH=249	U2A'	249	U2 small nuclear ribonucleoprotein A	1	0.9987		3	7	7	7	3	2	2	0	0	0	3	2	2	0	0	0	3	2	2	0	0	0	36473616	19695262	37051584	2.70862e+06	3.27867e+06	6440624	2.42964	0.025619	2.30617	6.07105	AT1G09760.1
25.5589	24.9832	25.5443	22.7239	20.7832	22.2535	AT1G09770.1	AT1G09770.1 | Symbols: ATCDC5, ATMYBCDC5, CDC5 | ARABIDOPSIS THALIANA CELL DIVISION CYCLE 5, cell division cycle 5, ARABIDOPSIS THALIANA MYB DOMAIN CELL DIVISION CYCLE 5 | chr1:3162002-3165122 FORWARD LENGTH=844	ATCDC5, ATMYBCDC5, CDC5	844	ARABIDOPSIS THALIANA CELL DIVISION CYCLE 5, cell division cycle 5, ARABIDOPSIS THALIANA MYB DOMAIN CELL DIVISION CYCLE 5	1	0.999		4	7	7	7	2	2	3	0	0	0	2	2	3	0	0	0	2	2	3	0	0	0	95510464	53225212	108700232	13767046	0	0	2.30221	0.0285373	3.44194	5.60179	AT1G09770.1
25.1607	24.7535	25.1838	21.9153	22.6774	22.8247	AT1G10580.1	AT1G10580.1 | Symbols: no symbol available | no full name available | chr1:3491560-3493665 REVERSE LENGTH=573		573	no full name available	1	0.999		6	12	12	12	3	4	4	0	1	0	3	4	4	0	1	0	3	4	4	0	1	0	108659232	79010392	108744864	8811816	7.70513e+06	18279928	2.9066	0.0289836	2.56017	8.13887	AT1G10580.1
27.2494	25.1694	27.7591	21.689	24.3605	24.3487	AT1G13190.1	AT1G13190.1 | Symbols: no symbol available | no full name available | chr1:4499633-4501354 FORWARD LENGTH=573		573	no full name available	1	0.999		4	13	13	13	4	2	4	0	0	3	4	2	4	0	0	3	4	2	4	0	0	3	220832848	46214892	331945792	24102634	27057404	30539506	1.28419	0.0903041	3.2599	2.73867	AT1G13190.1
24.6533	23.4538	24.8968	21.3725	22.7837	20.9456	AT1G13940.1	AT1G13940.1 | Symbols: no symbol available | no full name available | chr1:4762703-4765923 REVERSE LENGTH=1005		1005	no full name available	1	0.999	AT1G13940.2	2	2	0	2	1	0	1	0	0	0	0	0	0	0	0	0	1	0	1	0	0	0	32988500	14189766	37135864	0	0	0	1.68039	0.0532851	2.63405	3.69786	AT1G13940.1
25.1435	24.4525	25.588	21.6707	21.3542	21.2469	AT1G14510.1	AT1G14510.1 | Symbols: AL7, AtAL7 | alfin-like 7 | chr1:4962171-4964154 REVERSE LENGTH=252	AL7, AtAL7	252	alfin-like 7	1	0.9989		2	6	2	6	2	2	1	0	1	0	1	1	0	0	0	0	2	2	1	0	1	0	67097984	42920960	91373504	9496151	9155936	4.48352e+06	3.296	0.036	3.63743	10.2755	AT1G14510.1
25.0334	24.0507	25.5537	21.736	20.8318	21.211	AT1G14740.1	AT1G14740.1 | Symbols: TTA1, OBE3 | TITANIA 1 | chr1:5075450-5077732 REVERSE LENGTH=733	TTA1, OBE3	733	TITANIA 1	1	0.999		10	17	17	17	7	2	8	0	0	0	7	2	8	0	0	0	7	2	8	0	0	0	140547904	71330256	195680160	7040062	0	2.65215e+06	2.67293	0.0292816	3.61971	7.05955	AT1G14740.1
30.1666	29.2323	30.5449	25.1233	25.059	24.7131	AT1G15750.1	AT1G15750.1 | Symbols: TPL, WSIP1 | WUS-INTERACTING PROTEIN 1, TOPLESS | chr1:5415086-5420359 REVERSE LENGTH=1131	TPL, WSIP1	1131	WUS-INTERACTING PROTEIN 1, TOPLESS	1	0.999	AT1G15750.2, AT1G15750.3, AT1G15750.4	47	140	0	153	50	35	54	0	1	0	0	0	0	0	0	0	55	38	59	0	1	0	4315534800	2048080770	5086932000	42890728	706128130	41675772	3.58978	0.0568421	5.01613	12.2236	AT1G15750.1
26.1513	25.2332	25.6973	21.6849	23.0366	22.2356	AT1G15780.1	AT1G15780.1 | Symbols: MED15_1, NRB4, AtMed15a | MEDIATOR 15_1, Non-Recognition-of-BTH 4 | chr1:5430446-5435921 REVERSE LENGTH=1335	MED15_1, NRB4, AtMed15a	1335	MEDIATOR 15_1, Non-Recognition-of-BTH 4	1	0.999	AT1G15780.3	9	19	0	19	8	2	9	0	0	0	0	0	0	0	0	0	8	2	9	0	0	0	195209008	99301224	172164512	0	0	0	2.68837	0.0304646	3.37489	7.12675	AT1G15780.1
23.0727	23.2339	22.911	21.2755	20.4234	21.7108	AT1G15980.1	AT1G15980.1 | Symbols: NDF1, NDH48, PnsB1 | NAD(P)H DEHYDROGENASE SUBUNIT 48, Photosynthetic NDH subcomplex B 1, NDH-dependent cyclic electron flow 1 | chr1:5489314-5491199 FORWARD LENGTH=461	NDF1, NDH48, PnsB1	461	NAD(P)H DEHYDROGENASE SUBUNIT 48, Photosynthetic NDH subcomplex B 1, NDH-dependent cyclic electron flow 1	1	0.9977		2	4	4	4	1	2	1	0	0	0	1	2	1	0	0	0	1	2	1	0	0	0	14498878	16106020	12476292	0	0	1.5424e+06	2.11684	0.031931	1.93596	4.97191	AT1G15980.1
25.014	24.07	25.2632	22.6577	22.8867	22.5689	AT1G17210.1	AT1G17210.1 | Symbols: ILP1, ATILP1 | IAP-like protein 1, ARABIDOPSIS IAP-LIKE PROTEIN | chr1:5880502-5884657 REVERSE LENGTH=958	ILP1, ATILP1	958	IAP-like protein 1, ARABIDOPSIS IAP-LIKE PROTEIN	1	0.999		8	16	11	16	3	3	7	0	1	2	2	2	6	0	0	1	3	3	7	0	1	2	132827128	46235324	160509600	21988140	24864530	19609456	2.28303	0.0277101	2.07799	5.5338	AT1G17210.1
25.5728	24.4496	25.5923	23.0827	23.2045	22.7791	AT1G17980.1	AT1G17980.1 | Symbols: PAPS1 | poly(A) polymerase 1 | chr1:6187742-6191418 REVERSE LENGTH=713	PAPS1	713	poly(A) polymerase 1	1	0.999		8	20	9	20	7	5	7	0	0	1	3	2	3	0	0	1	7	5	7	0	0	1	130366992	56150032	152663520	11691730	18696360	16484805	2.26779	0.0284793	2.18281	5.48024	AT1G17980.1
25.7011	25.1164	25.9744	23.5806	23.3074	23.4663	AT1G18450.1	AT1G18450.1 | Symbols: ARP4, ATARP4 | actin-related protein 4 | chr1:6348199-6351766 FORWARD LENGTH=441	ARP4, ATARP4	441	actin-related protein 4	1	0.999		7	19	17	19	6	5	6	0	0	2	5	5	5	0	0	2	6	5	6	0	0	2	211866288	143827088	259031552	48388816	23929776	30590218	2.89713	0.0280635	2.14586	8.0924	AT1G18450.1
22.9403	23.0568	23.8242	21.7894	21.031	21.3977	AT1G18610.1	AT1G18610.1 | Symbols: no symbol available | no full name available | chr1:6405779-6408831 FORWARD LENGTH=556		556	no full name available	1	0.9976	AT1G18610.2	2	2	0	2	0	1	1	0	0	0	0	0	0	0	0	0	0	1	1	0	0	0	14133527	15394618	26248492	0	1.39976e+06	1.68297e+06	2.21151	0.0291074	1.86774	5.28612	AT1G18610.1
29.4945	28.3251	29.9233	27.2091	27.5664	27.3719	AT1G18660.1	AT1G18660.1 | Symbols: IAP1 | IAN9-ASSOCIATED PROTEIN1 | chr1:6421433-6425565 FORWARD LENGTH=486	IAP1	486	IAN9-ASSOCIATED PROTEIN1	1	0.999	AT1G18660.2, AT1G18660.3, AT1G18660.4	22	127	0	127	37	29	39	7	6	9	0	0	0	0	0	0	37	29	39	7	6	9	3053836290	1383677570	3775766270	499890528	708313790	616010300	1.72524	0.0507358	1.86516	3.81705	AT1G18660.1
24.191	23.5089	24.4627	20.9361	21.4917	21.8182	AT1G19700.1	AT1G19700.1 | Symbols: BLH10, BEL10 | BEL1-like homeodomain 10, BEL1-LIKE HOMEODOMAIN 10 | chr1:6809958-6811854 REVERSE LENGTH=538	BLH10, BEL10	538	BEL1-like homeodomain 10, BEL1-LIKE HOMEODOMAIN 10	1	0.9988	AT1G19700.2, AT1G19700.3, AT1G19700.4, AT1G19700.5	2	3	0	3	1	0	2	0	0	0	0	0	0	0	0	0	1	0	2	0	0	0	35838696	22298028	43510824	0	0	0	2.6329	0.0274182	2.63887	6.88798	AT1G19700.1
25.6473	25.8278	25.62	23.9349	24.4534	24.3657	AT1G20960.1	AT1G20960.1 | Symbols: BRR2a, emb1507, BRR2 | embryo defective 1507 | chr1:7302591-7309914 REVERSE LENGTH=2171	BRR2a, emb1507, BRR2	2171	embryo defective 1507	1	0.999	AT1G20960.2	28	59	0	59	11	16	17	0	4	11	0	0	0	0	0	0	11	16	17	0	4	11	328937408	438940224	323828992	59427804	119214448	126676544	2.95218	0.0293333	1.44703	8.36593	AT1G20960.1
24.3419	23.4494	24.9683	21.6378	21.0825	20.4495	AT1G22020.1	AT1G22020.1 | Symbols: SHM6 | serine hydroxymethyltransferase 6 | chr1:7754599-7757087 FORWARD LENGTH=599	SHM6	599	serine hydroxymethyltransferase 6	1	0.9985	AT1G22020.2	6	4	0	7	3	0	1	0	0	0	0	0	0	0	0	0	4	0	3	0	0	0	34639944	16706156	65761280	0	19759658	0	2.33571	0.0266528	3.19657	5.72212	AT1G22020.1
24.902	23.6065	25.0265	21.6046	19.8233	21.1448	AT1G24290.1	AT1G24290.1 | Symbols: no symbol available | no full name available | chr1:8612650-8614227 REVERSE LENGTH=525		525	no full name available	1	0.999		8	12	12	12	6	2	4	0	0	0	6	2	4	0	0	0	6	2	4	0	0	0	97733520	39301520	103198776	1.1512e+06	0	1.84519e+06	2.19015	0.029259	3.65412	5.21393	AT1G24290.1
24.831	23.6657	25.0075	21.2629	21.8294	21.8758	AT1G27595.1	AT1G27595.1 | Symbols: TANG1 | | chr1:9592293-9602917 FORWARD LENGTH=1325	TANG1	1325		1	0.999		5	7	7	7	3	1	3	0	0	0	3	1	3	0	0	0	3	1	3	0	0	0	80896864	14772830	75561408	2.1663e+06	542061	4595485	2.44301	0.0258025	2.84538	6.12213	AT1G27595.1
24.8316	23.1708	24.9461	21.0435	20.8227	21.0216	AT1G32150.1	AT1G32150.1 | Symbols: AtbZIP68, bZIP68 | basic region/leucine zipper transcription factor 68 | chr1:11566022-11568317 FORWARD LENGTH=389	AtbZIP68, bZIP68	389	basic region/leucine zipper transcription factor 68	1	0.999		5	4	4	5	2	0	2	0	0	0	2	0	2	0	0	0	2	0	3	0	0	0	70889192	13230664	73373216	0	0	3.64936e+06	2.35782	0.0269892	3.35358	5.80272	AT1G32150.1
23.7805	22.8656	24.137	21.4367	21.8191	23.0878	AT1G36370.1	AT1G36370.1 | Symbols: SHM7, MSA1 | MORE SULPHUR ACCUMULATION1, serine hydroxymethyltransferase 7 | chr1:13696240-13698576 REVERSE LENGTH=598	SHM7, MSA1	598	MORE SULPHUR ACCUMULATION1, serine hydroxymethyltransferase 7	1	0.9989		7	8	5	8	2	0	6	0	0	0	1	0	4	0	0	0	2	0	6	0	0	0	56652928	22315702	72176296	0	0	468581	1.11096	0.119758	1.47986	2.36249	AT1G36370.1
27.2974	26.1206	27.5257	23.9099	24.3777	23.0563	AT1G43850.1	AT1G43850.1 | Symbols: SEU | seuss | chr1:16617872-16621596 FORWARD LENGTH=877	SEU	877	seuss	1	0.999	AT1G43850.2	22	47	0	47	22	6	19	0	0	0	0	0	0	0	0	0	22	6	19	0	0	0	991292160	434821344	1131586690	52365412	26119384	32143128	2.27188	0.0274019	3.19991	5.49456	AT1G43850.1
24.0704	22.9056	24.1689	22.5818	22.663	20.776	AT1G48950.1	AT1G48950.1 | Symbols: MEM1, ZC2HC1 | Zinc Finger C3HC-Type Containing 1 | chr1:18107063-18110108 FORWARD LENGTH=594	MEM1, ZC2HC1	594	Zinc Finger C3HC-Type Containing 1	1	0.999		6	6	6	11	3	0	3	0	0	0	3	0	3	0	0	0	4	1	4	0	1	1	51651916	10404018	65505620	0	0	0	1.08886	0.123148	1.708	2.31596	AT1G48950.1
25.0902	24.2638	25.1575	21.1921	21.6597	22.2401	AT1G50410.1	AT1G50410.1 | Symbols: FRG2, CHR28 | SNF2-RING-HELICASE?LIKE 2, chromatin remodeling 28 | chr1:18672828-18677365 FORWARD LENGTH=981	FRG2, CHR28	981	SNF2-RING-HELICASE?LIKE 2, chromatin remodeling 28	1	0.999	AT1G50410.2, AT1G50410.3	9	16	0	16	3	2	10	0	0	1	0	0	0	0	0	0	3	2	10	0	0	1	141969152	53829232	154480016	4791262	942263	5765186	2.7757	0.0314146	3.13988	7.51742	AT1G50410.1
24.4026	24.0006	24.5111	22.2807	22.5227	22.1457	AT1G50620.1	AT1G50620.1 | Symbols: no symbol available | no full name available | chr1:18748537-18751005 FORWARD LENGTH=629		629	no full name available	1	0.999		3	5	5	5	3	1	1	0	0	0	3	1	1	0	0	0	3	1	1	0	0	0	28787312	20779462	35678240	3133700	0	0	3.32277	0.0415385	1.98843	10.4401	AT1G50620.1
25.0739	23.7364	25.2482	20.9903	22.8265	22.2521	AT1G52160.1	AT1G52160.1 | Symbols: TRZ3 | tRNAse Z3 | chr1:19420911-19424419 REVERSE LENGTH=890	TRZ3	890	tRNAse Z3	1	0.9989		8	15	10	15	5	2	8	0	0	0	3	1	6	0	0	0	5	2	8	0	0	0	156084320	37526776	172345984	0	0	15952003	1.67574	0.0536629	2.66324	3.68567	AT1G52160.1
28.0281	26.6703	27.9783	25.4678	25.6856	25.8809	AT1G52380.1	AT1G52380.1 | Symbols: no symbol available | no full name available | chr1:19509979-19511301 FORWARD LENGTH=440		440	no full name available	1	0.999	AT1G52380.2, AT1G52380.3, AT1G52380.4	9	29	0	29	9	6	8	1	1	4	0	0	0	0	0	0	9	6	8	1	1	4	726465730	280380544	646853890	136404048	94104544	145304144	1.82339	0.0470545	1.88083	4.08651	AT1G52380.1
24.6648	23.5055	24.6013	22.1805	22.1997	21.5152	AT1G54390.1	AT1G54390.1 | Symbols: ING2 | INHIBITOR OF GROWTH 2 | chr1:20305012-20306943 REVERSE LENGTH=306	ING2	306	INHIBITOR OF GROWTH 2	1	0.9988	AT1G54390.2, AT1G54390.3, AT1G54390.4, AT1G54390.5, AT1G54390.7, AT1G54390.8	3	4	0	4	3	0	1	0	0	0	0	0	0	0	0	0	3	0	1	0	0	0	73223528	17698500	45276552	0	0	0	2.19421	0.029494	2.29206	5.22757	AT1G54390.1
25.9249	25.0328	26.1865	24.3685	24.0925	24.1698	AT1G55250.3	AT1G55250.3 | Symbols: HUB2 | histone mono-ubiquitination 2 | chr1:20607214-20612302 FORWARD LENGTH=899	HUB2	899	histone mono-ubiquitination 2	1	0.999	AT1G55250.5	19	48	0	48	15	4	20	1	3	5	0	0	0	0	0	0	15	4	20	1	3	5	367466336	165371888	442884256	90385040	65197540	82267864	1.86112	0.0460761	1.50447	4.19343	AT1G55250.3
26.1895	25.0714	26.5206	23.7476	23.1955	22.9628	AT1G55325.2	AT1G55325.2 | Symbols: MED13, GCT, MAB2 | Mediator of RNA polymerase II transcription subunit 13, GRAND CENTRAL, MACCHI-BOU 2 | chr1:20637594-20647714 FORWARD LENGTH=2001	MED13, GCT, MAB2	2001	Mediator of RNA polymerase II transcription subunit 13, GRAND CENTRAL, MACCHI-BOU 2	1	0.999	AT1G55325.3, AT1G55325.4	17	26	0	26	8	2	16	0	0	0	0	0	0	0	0	0	8	2	16	0	0	0	340046720	138397728	481219840	17600158	16704361	19873768	2.21233	0.0292282	2.62523	5.28891	AT1G55325.2
23.5205	21.6345	24.701	21.6387	22.0309	20.8983	AT1G58100.1	AT1G58100.1 | Symbols: TCP8, AtTCP8 | TCP domain protein 8 | chr1:21512680-21513885 REVERSE LENGTH=401	TCP8, AtTCP8	401	TCP domain protein 8	1	0.999	AT1G58100.2	3	4	0	4	1	0	3	0	0	0	0	0	0	0	0	0	1	0	3	0	0	0	18949850	3.44606e+06	49290288	0	0	0	0.860227	0.184975	1.76268	1.85014	AT1G58100.1
23.4527	23.2098	24.1372	21.6856	21.1009	21.1071	AT1G60200.1	AT1G60200.1 | Symbols: RBM25 | RNA-binding protein 25 | chr1:22200882-22205241 REVERSE LENGTH=899	RBM25	899	RNA-binding protein 25	1	0.9986	AT1G60200.2, AT1G60200.3, AT1G60200.4	3	2	0	3	0	0	2	0	0	0	0	0	0	0	0	0	0	1	2	0	0	0	19526492	16008878	30773386	0	0	1.57845e+06	2.61148	0.0265641	2.30199	6.79766	AT1G60200.1
26.1131	24.9959	25.7968	20.9843	21.5774	23.0742	AT1G60420.1	AT1G60420.1 | Symbols: AtNRX1, NRX1 | nucleoredoxin 1 | chr1:22261978-22264243 FORWARD LENGTH=578	AtNRX1, NRX1	578	nucleoredoxin 1	1	0.999		15	34	34	34	14	4	13	0	0	3	14	4	13	0	0	3	14	4	13	0	0	3	538039550	192714016	418478016	4.36185e+06	5658029	35556880	2.22365	0.0290756	3.75666	5.32753	AT1G60420.1
33.4081	31.8445	33.8471	22.8967	24.3467	22.6376	AT1G64280.1	AT1G64280.1 | Symbols: NIM1, ATNPR1, SAI1, NPR1 | NONEXPRESSER OF PR GENES 1, SALICYLIC ACID INSENSITIVE 1, NON-INDUCIBLE IMMUNITY 1, ARABIDOPSIS NONEXPRESSER OF PR GENES 1 | chr1:23853329-23855407 REVERSE LENGTH=593	NIM1, ATNPR1, SAI1, NPR1	593	NONEXPRESSER OF PR GENES 1, SALICYLIC ACID INSENSITIVE 1, NON-INDUCIBLE IMMUNITY 1, ARABIDOPSIS NONEXPRESSER OF PR GENES 1	1	0.999		47	451	439	451	166	109	176	0	0	0	162	107	170	0	0	0	166	109	176	0	0	0	84797514000	28778684400	102457352000	5.15691e+06	40289328	0	3.56697	0.054	9.73956	12.0606	AT1G64280.1
24.1575	24.3678	24.6151	22.7989	23.1303	22.16	AT1G65440.1	AT1G65440.1 | Symbols: SPT6L, GTB1 | global transcription factor group B1, Arabidopsis Suppressor of Ty insertion 6-like | chr1:24306945-24314327 REVERSE LENGTH=1647	SPT6L, GTB1	1647	global transcription factor group B1, Arabidopsis Suppressor of Ty insertion 6-like	1	0.9982	AT1G65440.2, AT1G65440.3, AT1G65440.4	8	11	0	11	2	4	5	0	0	0	0	0	0	0	0	0	2	4	5	0	0	0	68747848	97753072	84928480	9457058	11069764	9044562	2.23397	0.0294892	1.6837	5.36292	AT1G65440.1
25.2509	24.3939	25.3673	22.0882	22.0833	21.9342	AT1G65660.1	AT1G65660.1 | Symbols: SMP1 | SWELLMAP 1 | chr1:24418295-24421231 REVERSE LENGTH=535	SMP1	535	SWELLMAP 1	1	0.999		12	14	14	23	6	1	7	0	0	0	6	1	7	0	0	0	11	1	11	0	0	0	176328864	78887128	172553040	6487822	2.06081e+06	5.64846e+06	3.17201	0.027	2.96878	9.5446	AT1G65660.1
24.4766	23.3255	24.1502	22.8295	22.3776	23.0086	AT1G68185.1	AT1G68185.1 | Symbols: no symbol available | no full name available | chr1:25556542-25558173 FORWARD LENGTH=215		215	no full name available	1	0.999	AT1G68185.2, AT1G68185.3	4	9	0	9	3	1	3	0	0	2	0	0	0	0	0	0	3	1	3	0	0	2	53694300	24238736	59582480	17035932	3.29385e+06	12538869	1.47822	0.0675692	1.24555	3.18896	AT1G68185.1
24.7205	24.0798	24.3847	21.9135	22.9122	23.3198	AT1G69010.1	AT1G69010.1 | Symbols: BIM2 | BES1-interacting Myc-like protein 2 | chr1:25941804-25943599 FORWARD LENGTH=311	BIM2	311	BES1-interacting Myc-like protein 2	1	0.999		5	6	6	6	2	1	2	0	0	1	2	1	2	0	0	1	2	1	2	0	0	1	81899024	38157656	42259844	3643452	11972252	21853494	1.67231	0.0540359	1.67984	3.67667	AT1G69010.1
27.5006	25.7736	27.3304	21.6633	21.1133	24.0575	AT1G72010.1	AT1G72010.1 | Symbols: TCP22, AtTCP22 | TCP domain protein 22 | chr1:27107844-27108971 FORWARD LENGTH=375	TCP22, AtTCP22	375	TCP domain protein 22	1	0.999		4	12	11	12	3	2	4	1	1	1	3	2	3	1	1	1	3	2	4	1	1	1	273073152	69518696	206145408	0	0	16624724	1.9116	0.0427649	4.59015	4.33954	AT1G72010.1
24.6913	24.2911	24.9455	21.8572	23.2816	22.9215	AT1G73720.1	AT1G73720.1 | Symbols: SMU1 | SUPPRESSORS OF MEC-8 AND UNC-52 1 | chr1:27725059-27729722 FORWARD LENGTH=511	SMU1	511	SUPPRESSORS OF MEC-8 AND UNC-52 1	1	0.999		5	8	8	8	2	2	4	0	0	0	2	2	4	0	0	0	2	2	4	0	0	0	75094304	44947220	79484960	12931016	10006962	9742956	1.85571	0.0463784	1.95587	4.178	AT1G73720.1
24.3242	22.5121	24.5963	21.4357	21.3236	22.08	AT1G73805.1	AT1G73805.1 | Symbols: SARD1 | SAR Deficient 1 | chr1:27745761-27749178 REVERSE LENGTH=451	SARD1	451	SAR Deficient 1	1	0.9989		4	7	7	7	3	1	3	0	0	0	3	1	3	0	0	0	3	1	3	0	0	0	44727724	10143845	65916680	0	0	0	1.46661	0.0701644	2.19777	3.16104	AT1G73805.1
26.9147	26.0106	27.0491	25.5264	25.2009	24.5001	AT1G75510.1	AT1G75510.1 | Symbols: no symbol available | no full name available | chr1:28347254-28348629 REVERSE LENGTH=261		261	no full name available	1	0.999		5	19	19	19	6	2	6	1	2	2	6	2	6	1	2	2	6	2	6	1	2	2	252926880	127431680	281230560	82007816	64467040	43937144	1.62575	0.0559742	1.58232	3.55592	AT1G75510.1
24.2446	21.3099	24.8748	21.1192	22.257	21.4656	AT1G76880.1	AT1G76880.1 | Symbols: DF1 | | chr1:28865594-28867931 FORWARD LENGTH=603	DF1	603		1	0.9984		4	6	6	6	3	0	3	0	0	0	3	0	3	0	0	0	3	0	3	0	0	0	37468868	5449594	59880392	0	0	0	0.744002	0.230233	1.86249	1.62116	AT1G76880.1
25.7299	24.5093	25.9141	23.1208	21.5213	22.1704	AT1G76890.2	AT1G76890.2 | Symbols: GT2, AT-GT2 | | chr1:28873211-28875203 REVERSE LENGTH=575	GT2, AT-GT2	575		1	0.999		12	27	27	27	10	5	12	0	0	0	10	5	12	0	0	0	10	5	12	0	0	0	318028384	123989448	370651680	14757171	6725999	14381445	2.08283	0.0326275	3.11361	4.86262	AT1G76890.2
25.6506	24.5624	25.6674	21.5156	22.9282	23.1482	AT1G77180.1	AT1G77180.1 | Symbols: SKIP | SNW/Ski-interacting protein | chr1:28999791-29001632 REVERSE LENGTH=613	SKIP	613	SNW/Ski-interacting protein	1	0.999	AT1G77180.2	7	13	0	13	5	1	6	0	0	1	0	0	0	0	0	0	5	1	6	0	0	1	138627024	57076580	179831024	3.21336e+06	11559618	22492420	1.93032	0.0404884	2.76282	4.39461	AT1G77180.1
22.7633	22.7197	22.969	21.5541	20.5307	21.4134	AT1G77470.1	AT1G77470.1 | Symbols: RFC5, EMB2810, RFC3 | EMBRYO DEFECTIVE 2810, replication factor C subunit 3, replication factor C 5 | chr1:29112194-29114323 REVERSE LENGTH=369	RFC5, EMB2810, RFC3	369	EMBRYO DEFECTIVE 2810, replication factor C subunit 3, replication factor C 5	1	0.999		2	3	3	3	1	0	2	0	0	0	1	0	2	0	0	0	1	0	2	0	0	0	12898566	12342140	14774725	2.10983e+06	1.63503e+06	0	2.12971	0.0319574	1.65131	5.01373	AT1G77470.1
27.6831	26.7258	27.6535	25.4797	25.1609	24.9701	AT1G79000.1	AT1G79000.1 | Symbols: PCAT2, ATHAC1, ATHPCAT2, HAC1 | ARABIDOPSIS HISTONE ACETYLTRANSFERASE OF THE CBP FAMILY 1, P300/CBP ACETYLTRANSFERASE-RELATED PROTEIN 2, ARABIDOPSIS THALIANA P300/CBP ACETYLTRANSFERASE-RELATED PROTEIN 2, histone acetyltransferase of the CBP family 1 | chr1:29716933-29723984 REVERSE LENGTH=1697	PCAT2, ATHAC1, ATHPCAT2, HAC1	1697	ARABIDOPSIS HISTONE ACETYLTRANSFERASE OF THE CBP FAMILY 1, P300/CBP ACETYLTRANSFERASE-RELATED PROTEIN 2, ARABIDOPSIS THALIANA P300/CBP ACETYLTRANSFERASE-RELATED PROTEIN 2, histone acetyltransferase of the CBP family 1	1	0.999	AT1G79000.2	35	99	0	99	30	21	34	1	3	10	0	0	0	0	0	0	30	21	34	1	3	10	1852070400	970211200	1930651900	276688128	190546736	248276832	2.45959	0.026271	2.15061	6.18595	AT1G79000.1
25.4545	24.8321	25.9816	22.9025	23.1376	22.2589	AT1G79350.1	AT1G79350.1 | Symbols: EMB1135, FGT1 | embryo defective 1135, FORGETTER 1 | chr1:29844829-29853215 REVERSE LENGTH=1295	EMB1135, FGT1	1295	embryo defective 1135, FORGETTER 1	1	0.999		18	28	28	28	13	3	12	0	0	0	13	3	12	0	0	0	13	3	12	0	0	0	239182624	145604544	388811904	16863802	7294272	12573547	2.48191	0.0270411	2.65638	6.27278	AT1G79350.1
23.4407	22.9004	23.997	20.7021	21.5098	19.8542	AT1G79730.1	AT1G79730.1 | Symbols: ELF7 | EARLY FLOWERING 7 | chr1:30000743-30003969 REVERSE LENGTH=589	ELF7	589	EARLY FLOWERING 7	1	0.9989		4	6	6	6	3	1	2	0	0	0	3	1	2	0	0	0	3	1	2	0	0	0	25804416	18808784	41481452	5.12658e+06	3.84779e+06	3.38363e+06	2.06616	0.0324116	2.75736	4.80973	AT1G79730.1
26.2516	25.3174	26.8761	21.5596	21.7429	21.4134	AT1G80490.1	AT1G80490.1 | Symbols: TPR1 | TOPLESS-related 1 | chr1:30261094-30266446 REVERSE LENGTH=1119	TPR1	1119	TOPLESS-related 1	1	0.999	AT1G80490.2, AT1G80490.3	39	27	0	122	10	7	10	0	0	0	0	0	0	0	0	0	44	31	46	0	1	0	480487744	229226512	684363710	4631896	0	5151036	3.2313	0.03	4.57639	9.8878	AT1G80490.1
25.7457	24.4588	25.3801	21.247	22.5303	21.7404	AT2G02070.1	AT2G02070.1 | Symbols: IDD5, RVN, AtIDD5 | indeterminate(ID)-domain 5, RAVEN | chr2:505523-509154 FORWARD LENGTH=602	IDD5, RVN, AtIDD5	602	indeterminate(ID)-domain 5, RAVEN	1	0.999	AT2G02070.2	3	4	0	4	1	0	3	0	0	0	0	0	0	0	0	0	1	0	3	0	0	0	82736080	34919752	79216400	0	7.24441e+06	6787110	2.4817	0.0268571	3.35564	6.27195	AT2G02070.1
25.5105	23.6673	25.1013	21.9703	20.9546	21.6981	AT2G04880.1	AT2G04880.1 | Symbols: ATWRKY1, WRKY1, ZAP1 | zinc-dependent activator protein-1 | chr2:1718557-1720219 FORWARD LENGTH=487	ATWRKY1, WRKY1, ZAP1	487	zinc-dependent activator protein-1	1	0.999	AT2G04880.2	3	6	0	6	1	1	3	0	0	1	0	0	0	0	0	0	1	1	3	0	0	1	55932924	17372730	49403608	2.80846e+06	3.42676e+06	6010728	2.14421	0.0308945	3.21869	5.06122	AT2G04880.1
24.0178	24.0412	23.5005	22.7208	22.8693	22.6342	AT2G06990.1	AT2G06990.1 | Symbols: SMN2, SOP3, HEN2 | SUPPRESSOR OF PAS2 3, hua enhancer 2 | chr2:2895135-2900909 FORWARD LENGTH=995	SMN2, SOP3, HEN2	995	SUPPRESSOR OF PAS2 3, hua enhancer 2	1	0.999		4	7	4	7	2	1	3	0	1	0	2	0	2	0	0	0	2	1	3	0	1	0	38231984	40104348	28062340	12320962	11743029	10077936	2.37637	0.0256796	1.11175	5.87109	AT2G06990.1
24.7316	23.9845	25.2268	22.206	22.176	22.4305	AT2G13370.1	AT2G13370.1 | Symbols: CHR5 | chromatin remodeling 5 | chr2:5544601-5555543 REVERSE LENGTH=1724	CHR5	1724	chromatin remodeling 5	1	0.999	AT2G13370.2, AT2G13370.3	10	18	0	18	5	4	9	0	0	0	0	0	0	0	0	0	5	4	9	0	0	0	145523696	50511416	161619232	13572197	4.80013e+06	8702594	2.52062	0.026163	2.37683	6.42583	AT2G13370.1
25.1345	23.9249	25.9067	21.4649	21.1583	21.2095	AT2G16860.1	AT2G16860.1 | Symbols: AtSYF2 | | chr2:7304139-7305959 REVERSE LENGTH=298	AtSYF2	298		1	0.9987	AT2G16860.2	4	5	0	5	3	0	2	0	0	0	0	0	0	0	0	0	3	0	2	0	0	0	70583448	33203010	102445552	3.73558e+06	0	4.9682e+06	2.50146	0.0257305	3.71116	6.34969	AT2G16860.1
24.5935	23.6449	24.841	22.7362	23.0104	22.5365	AT2G17410.1	AT2G17410.1 | Symbols: ARID2 | AT RICH INTERACTION DOMAIN 2 | chr2:7559869-7563474 FORWARD LENGTH=786	ARID2	786	AT RICH INTERACTION DOMAIN 2	1	0.999	AT2G17410.2, AT2G17410.3	7	10	0	10	3	3	3	0	0	1	0	0	0	0	0	0	3	3	3	0	0	1	80664488	45653448	61395580	14972068	14345082	11769790	1.82971	0.0473003	1.59876	4.10429	AT2G17410.1
25.8989	24.6193	25.839	23.5099	23.3643	23.1367	AT2G20330.1	AT2G20330.1 | Symbols: OZS3 | overly zinc sensitive3 | chr2:8772888-8775518 REVERSE LENGTH=648	OZS3	648	overly zinc sensitive3	1	0.999		11	23	23	23	8	4	9	1	0	1	8	4	9	1	0	1	8	4	9	1	0	1	183240272	71278984	208468592	19574122	20859986	23537954	2.09773	0.0323378	2.11546	4.91027	AT2G20330.1
25.8272	23.9577	24.9459	21.2522	22.287	20.572	AT2G23320.1	AT2G23320.1 | Symbols: AtWRKY15, WRKY15 | WRKY DNA-binding protein 15 | chr2:9924998-9926154 FORWARD LENGTH=317	AtWRKY15, WRKY15	317	WRKY DNA-binding protein 15	1	0.999	AT2G23320.2	3	7	0	7	3	0	4	0	0	0	0	0	0	0	0	0	3	0	4	0	0	0	84698136	24274168	64822668	0	0	0	2.06827	0.0325161	3.53984	4.8164	AT2G23320.1
24.1043	23.8885	24.6849	21.9444	22.9027	22.1293	AT2G25170.1	AT2G25170.1 | Symbols: SSL2, CHR6, CHD3, GYM, HRB2, EPP1, LWR1, CKH2, PKL | CYTOKININ-HYPERSENSITIVE 2, hypersensitive to red and blue 2, GYMNOS, LOW-WATER-POTENTIAL RESPONSE 1, ENHANCED PHOTOMORPHOGENIC 1, SUPPRESSOR OF SLR 2, PICKLE | chr2:10714411-10723763 FORWARD LENGTH=1384	SSL2, CHR6, CHD3, GYM, HRB2, EPP1, LWR1, CKH2, PKL	1384	CYTOKININ-HYPERSENSITIVE 2, hypersensitive to red and blue 2, GYMNOS, LOW-WATER-POTENTIAL RESPONSE 1, ENHANCED PHOTOMORPHOGENIC 1, SUPPRESSOR OF SLR 2, PICKLE	1	0.999	AT2G25170.2, AT2G25170.3, AT2G25170.4	6	8	0	8	3	1	4	0	0	0	0	0	0	0	0	0	3	1	4	0	0	0	57743180	38696556	76480760	5773407	15566236	9302353	2.13489	0.0315842	1.90037	5.03067	AT2G25170.1
26.8693	25.6718	26.491	23.6511	24.0255	24.1953	AT2G25970.1	AT2G25970.1 | Symbols: no symbol available | no full name available | chr2:11071844-11075604 REVERSE LENGTH=632		632	no full name available	1	0.999		7	17	17	17	7	2	5	0	0	3	7	2	5	0	0	3	7	2	5	0	0	3	301537696	128330528	245432048	23019264	38981968	69845152	2.44954	0.0257722	2.3867	6.14719	AT2G25970.1
27.4298	26.2473	27.3646	25.1847	25.0422	25.1724	AT2G28290.1	AT2G28290.1 | Symbols: CHR3, SYD | SPLAYED, CHROMATIN REMODELING COMPLEX SUBUNIT R 3 | chr2:12056771-12072950 FORWARD LENGTH=3574	CHR3, SYD	3574	SPLAYED, CHROMATIN REMODELING COMPLEX SUBUNIT R 3	1	0.999	AT2G28290.2, AT2G28290.3, AT2G28290.4, AT2G28290.5, AT2G28290.6	43	95	0	95	35	13	36	1	1	9	0	0	0	0	0	0	35	13	36	1	1	9	1083900030	471178432	1186218110	179536208	150275968	186276992	2.08408	0.0328421	1.88082	4.86661	AT2G28290.1
23.6981	24.1811	24.1028	21.5713	21.3743	22.6486	AT2G31750.1	AT2G31750.1 | Symbols: UGT74D1 | UDP-glucosyl transferase 74D1 | chr2:13497312-13499870 FORWARD LENGTH=456	UGT74D1	456	UDP-glucosyl transferase 74D1	1	0.999	AT2G31750.2	2	2	0	2	1	0	1	0	0	0	0	0	0	0	0	0	1	0	1	0	0	0	22066610	31768330	30290028	6.52873e+06	8922944	11191800	2.13441	0.0314714	2.12924	5.02909	AT2G31750.1
27.8114	26.8863	27.8195	24.7015	23.4551	24.3721	AT2G32700.1	AT2G32700.1 | Symbols: LUH, MUM1 | LEUNIG_homolog, MUCILAGE-MODIFIED 1 | chr2:13867235-13871844 FORWARD LENGTH=787	LUH, MUM1	787	LEUNIG_homolog, MUCILAGE-MODIFIED 1	1	0.999	AT2G32700.2, AT2G32700.3, AT2G32700.4, AT2G32700.5, AT2G32700.6, AT2G32700.7	23	64	0	64	23	12	27	1	0	1	0	0	0	0	0	0	23	12	27	1	0	1	1567495420	689665090	1481508350	59538860	17329218	85048920	2.62833	0.0271712	3.32953	6.8686	AT2G32700.1
25.9537	25.1596	26.2856	21.7583	24.1901	23.1262	AT2G32950.1	AT2G32950.1 | Symbols: ATCOP1, COP1, DET340, EMB168, FUS1 | CONSTITUTIVE PHOTOMORPHOGENIC 1, ARABIDOPSIS THALIANA CONSTITUTIVE PHOTOMORPHOGENIC 1, FUSCA 1, EMBRYO DEFECTIVE 168, DEETIOLATED MUTANT 340 | chr2:13978000-13983282 FORWARD LENGTH=675	ATCOP1, COP1, DET340, EMB168, FUS1	675	CONSTITUTIVE PHOTOMORPHOGENIC 1, ARABIDOPSIS THALIANA CONSTITUTIVE PHOTOMORPHOGENIC 1, FUSCA 1, EMBRYO DEFECTIVE 168, DEETIOLATED MUTANT 340	1	0.9985		5	11	5	11	5	1	4	0	0	1	2	1	2	0	0	0	5	1	4	0	0	1	132386120	75382928	182699280	21562108	26886932	19403160	1.62798	0.0564599	2.77479	3.56164	AT2G32950.1
24.0928	23.7661	24.46	22.8546	22.6818	22.1017	AT2G33340.1	AT2G33340.1 | Symbols: PUB60, MAC3B | Plant U-box 60, MOS4-associated complex 3B | chr2:14126584-14131000 REVERSE LENGTH=525	PUB60, MAC3B	525	Plant U-box 60, MOS4-associated complex 3B	1	0.9987	AT2G33340.2, AT2G33340.3	5	5	0	5	1	0	4	0	0	0	0	0	0	0	0	0	1	0	4	0	0	0	58118164	38384536	70815936	12639419	14271312	7653999	2.16924	0.0306768	1.56032	5.14395	AT2G33340.1
26.2451	24.7077	26.0518	21.5549	21.6318	22.5951	AT2G33540.1	AT2G33540.1 | Symbols: CPL3, ATCPL3 | C-terminal domain phosphatase-like 3 | chr2:14204081-14208797 REVERSE LENGTH=1241	CPL3, ATCPL3	1241	C-terminal domain phosphatase-like 3	1	0.999	AT2G33540.2	7	13	0	13	5	2	6	0	0	0	0	0	0	0	0	0	5	2	6	0	0	0	253566816	72625264	210253296	6.45812e+06	0	9445038	2.5046	0.0259143	3.74092	6.36211	AT2G33540.1
26.1869	24.9178	26.5901	21.0118	21.1851	23.4038	AT2G35530.1	AT2G35530.1 | Symbols: AtbZIP16, bZIP16 | basic region/leucine zipper transcription factor 16 | chr2:14923280-14926025 REVERSE LENGTH=409	AtbZIP16, bZIP16	409	basic region/leucine zipper transcription factor 16	1	0.999		5	8	7	8	3	1	4	0	0	0	3	1	3	0	0	0	3	1	4	0	0	0	153377008	48283276	204179504	1.59726e+06	8573189	10176298	1.92558	0.0411297	4.03135	4.38061	AT2G35530.1
24.639	23.3163	24.6418	22.7428	22.7983	21.1309	AT2G35940.1	AT2G35940.1 | Symbols: EDA29, BLH1 | BEL1-like homeodomain 1, embryo sac development arrest 29 | chr2:15089171-15091699 REVERSE LENGTH=680	EDA29, BLH1	680	BEL1-like homeodomain 1, embryo sac development arrest 29	1	0.999	AT2G35940.2, AT2G35940.3	5	8	0	8	3	0	5	0	0	0	0	0	0	0	0	0	3	0	5	0	0	0	84412072	25935232	91066880	1.17865e+06	0	3226393	1.31621	0.0865467	1.97504	2.81069	AT2G35940.1
27.2819	25.9969	27.1593	24.5676	24.1762	23.8629	AT2G36480.1	AT2G36480.1 | Symbols: no symbol available | no full name available | chr2:15303114-15307535 REVERSE LENGTH=963		963	no full name available	1	0.999	AT2G36480.2	10	25	0	25	10	3	10	0	0	2	0	0	0	0	0	0	10	3	10	0	0	2	395243392	164299440	346662144	38364444	28753502	27271642	2.33165	0.0263795	2.61044	5.70744	AT2G36480.1
25.0969	24.039	24.9835	20.8886	20.611	21.6823	AT2G38560.1	AT2G38560.1 | Symbols: TFIIS, RDO2 | transcript elongation factor IIS, REDUCED DORMANCY 2 | chr2:16134802-16136319 FORWARD LENGTH=378	TFIIS, RDO2	378	transcript elongation factor IIS, REDUCED DORMANCY 2	1	0.999		5	8	8	8	4	1	3	0	0	0	4	1	3	0	0	0	4	1	3	0	0	0	88279192	20066760	94147696	1.36598e+06	8666429	7600939	2.84772	0.031	3.64584	7.85385	AT2G38560.1
23.7346	24.0402	23.3621	21.8113	21.5541	22.1162	AT2G38610.1	AT2G38610.1 | Symbols: no symbol available | no full name available | chr2:16147552-16149638 REVERSE LENGTH=286		286	no full name available	1	0.9986	AT2G38610.2	2	2	0	2	0	1	0	0	0	1	0	0	0	0	0	0	0	1	0	0	0	1	19415724	24991420	14249036	0	6637723	7500147	2.75061	0.0325116	1.88509	7.40329	AT2G38610.1
24.2919	23.8328	24.4438	21.8684	20.2255	20.8085	AT2G38770.1	AT2G38770.1 | Symbols: MAC7, EMB2765 | MOS4-ASSOCIATED COMPLEX 7, EMBRYO DEFECTIVE 2765 | chr2:16203185-16210253 REVERSE LENGTH=1509	MAC7, EMB2765	1509	MOS4-ASSOCIATED COMPLEX 7, EMBRYO DEFECTIVE 2765	1	0.999		4	6	6	6	2	1	3	0	0	0	2	1	3	0	0	0	2	1	3	0	0	0	48625768	15672209	62350384	5.52105e+06	5755162	4.1268e+06	2.47855	0.0264966	3.22206	6.25963	AT2G38770.1
27.1065	26.1805	27.5707	25.2756	24.7933	24.767	AT2G40650.1	AT2G40650.1 | Symbols: PRP38 | | chr2:16963588-16965596 REVERSE LENGTH=355	PRP38	355		1	0.999		9	29	29	29	11	5	11	0	0	2	11	5	11	0	0	2	11	5	11	0	0	2	549560450	191051760	820263940	166339520	101096744	85488400	1.98349	0.0385167	2.00726	4.55381	AT2G40650.1
24.4614	21.9824	24.6346	20.2743	22.2898	20.971	AT2G41020.1	AT2G41020.1 | Symbols: no symbol available | no full name available | chr2:17117425-17120901 FORWARD LENGTH=463		463	no full name available	1	0.9986		3	7	3	7	3	1	3	0	0	0	2	0	1	0	0	0	3	1	3	0	0	0	35628088	8633925	41235952	0	0	0	1.13621	0.114416	2.5144	2.416	AT2G41020.1
26.3043	25.2906	26.7376	24.8041	24.5602	24.6635	AT2G44950.1	AT2G44950.1 | Symbols: HUB1, RDO4 | REDUCED DORMANCY 4, histone mono-ubiquitination 1 | chr2:18542602-18548247 REVERSE LENGTH=878	HUB1, RDO4	878	REDUCED DORMANCY 4, histone mono-ubiquitination 1	1	0.999		23	49	16	49	11	8	19	0	3	8	4	2	5	0	1	4	11	8	19	0	3	8	492386368	215573232	677437700	143625408	128259560	121298240	1.52466	0.0638244	1.4349	3.302	AT2G44950.1
26.4876	25.0393	26.8091	24.1445	23.0776	23.621	AT2G45730.1	AT2G45730.1 | Symbols: AtTRM6, TRM6 | tRNA methyltransferase 6 | chr2:18836519-18839123 REVERSE LENGTH=446	AtTRM6, TRM6	446	tRNA methyltransferase 6	1	0.999		9	16	16	16	4	3	8	0	0	1	4	3	8	0	0	1	4	3	8	0	0	1	270293952	133108240	411136480	29087200	13051966	28268972	1.79008	0.0489424	2.49765	3.99367	AT2G45730.1
24.1163	23.5298	24.3159	22.1246	21.6397	21.7419	AT2G46020.1	AT2G46020.1 | Symbols: CHA2, BRM, ATBRM, FFO3, CHR2 | FLORAL FUSED ORGANS 3, CHROMATIN REMODELING 2, ARABIDOPSIS THALIANA BRAHMA, BRAHMA | chr2:18923304-18931769 FORWARD LENGTH=2192	CHA2, BRM, ATBRM, FFO3, CHR2	2192	FLORAL FUSED ORGANS 3, CHROMATIN REMODELING 2, ARABIDOPSIS THALIANA BRAHMA, BRAHMA	1	0.999	AT2G46020.2, AT2G46020.3, AT2G46020.4, AT2G46020.5, AT2G46020.6	10	18	0	18	6	4	8	0	0	0	0	0	0	0	0	0	6	4	8	0	0	0	90134520	56949112	107897296	8595689	5839541	1.25063e+06	2.82229	0.0305753	2.15191	7.73354	AT2G46020.1
24.2937	23.4122	24.8097	22.4537	22.0481	20.8279	AT2G46340.1	AT2G46340.1 | Symbols: SPA1 | SUPPRESSOR OF PHYA-105 1 | chr2:19022572-19026821 REVERSE LENGTH=1029	SPA1	1029	SUPPRESSOR OF PHYA-105 1	1	0.999	AT2G46340.2	8	13	0	13	6	1	6	0	0	0	0	0	0	0	0	0	6	1	6	0	0	0	82211736	27522208	122756328	0	0	756310	1.70505	0.0521772	2.39527	3.76309	AT2G46340.1
24.3763	23.7072	24.746	22.4261	21.3827	21.4133	AT2G46510.1	AT2G46510.1 | Symbols: ATAIB, bHLH017, bHLH17, JAM1, AIB | ABA-inducible BHLH-type transcription factor, JA-associated MYC2-like 1 | chr2:19091187-19092887 REVERSE LENGTH=566	ATAIB, bHLH017, bHLH17, JAM1, AIB	566	ABA-inducible BHLH-type transcription factor, JA-associated MYC2-like 1	1	0.999		5	9	8	9	3	1	5	0	0	0	3	1	4	0	0	0	3	1	5	0	0	0	46942052	28830714	74523528	2.17776e+06	0	1.46377e+06	2.28325	0.0278447	2.53578	5.53457	AT2G46510.1
25.3094	24.5902	25.336	21.8774	23.1077	20.5388	AT2G47210.1	AT2G47210.1 | Symbols: SWC4, ATSWC4 | SWR1 Complex 4 | chr2:19379039-19382204 FORWARD LENGTH=441	SWC4, ATSWC4	441	SWR1 Complex 4	1	0.999	AT2G47210.2, AT2G47210.3	13	24	0	24	11	3	10	0	0	0	0	0	0	0	0	0	11	3	10	0	0	0	266937232	101810104	237567056	3.05522e+06	1.51177e+06	2426274	1.84419	0.0468053	3.23725	4.14522	AT2G47210.1
25.0291	24.3837	25.4769	22.6886	22.3108	21.4837	AT3G01460.1	AT3G01460.1 | Symbols: ATMBD9, MBD9 | methyl-CPG-binding domain 9 | chr3:173316-182038 FORWARD LENGTH=2176	ATMBD9, MBD9	2176	methyl-CPG-binding domain 9	1	0.999		9	15	15	15	7	2	6	0	0	0	7	2	6	0	0	0	7	2	6	0	0	0	128825832	73428648	168984048	6043817	7389000	4.87298e+06	2.37827	0.0259665	2.8022	5.8781	AT3G01460.1
28.3116	27.6485	28.4577	26.55	26.8669	26.8852	AT3G01540.1	AT3G01540.1 | Symbols: IRP6, RH14, DRH1, ATDRH1 | ARABIDOPSIS THALIANA DEAD BOX RNA HELICASE 1, RNA Helicase 14, DEAD box RNA helicase 1, NVOLVED IN rRNA PROCESSING 6 | chr3:213077-216142 REVERSE LENGTH=618	IRP6, RH14, DRH1, ATDRH1	618	ARABIDOPSIS THALIANA DEAD BOX RNA HELICASE 1, RNA Helicase 14, DEAD box RNA helicase 1, NVOLVED IN rRNA PROCESSING 6	1	0.999	AT3G01540.2, AT3G01540.3, AT3G01540.4	26	127	0	127	30	25	34	9	9	20	0	0	0	0	0	0	30	25	34	9	9	20	2690680060	1305429760	2609534460	644441920	753358590	842053950	2.14042	0.0310181	1.37192	5.04877	AT3G01540.1
24.6404	23.9066	25.0856	23.5778	23.2458	23.1886	AT3G02320.1	AT3G02320.1 | Symbols: TRM1a, AtTRM1a | tRNA methyltransferase 1a | chr3:470097-473492 FORWARD LENGTH=589	TRM1a, AtTRM1a	589	tRNA methyltransferase 1a	1	0.999		9	13	13	37	4	1	6	0	0	2	4	1	6	0	0	2	10	4	13	1	3	6	96821560	37694776	131849552	25286848	11128541	26790502	1.52828	0.063768	1.20683	3.3109	AT3G02320.1
27.482	27.0625	28.0285	26.3019	26.595	25.7602	AT3G03140.1	AT3G03140.1 | Symbols: PWO1, PWWP1 | PWWP-DOMAIN INTERACTOR OF POLYCOMBS1, PRO-TRP-PRO-TRP protein 1 | chr3:724348-727093 FORWARD LENGTH=769	PWO1, PWWP1	769	PWWP-DOMAIN INTERACTOR OF POLYCOMBS1, PRO-TRP-PRO-TRP protein 1	1	0.999		8	26	26	26	8	4	6	3	3	2	8	4	6	3	3	2	8	4	6	3	3	2	326824032	202842512	432844864	153023360	135217280	88963864	1.60924	0.0571271	1.30529	3.51369	AT3G03140.1
23.9816	23.9593	23.8301	22.6971	22.5047	22.7623	AT3G03380.1	AT3G03380.1 | Symbols: DegP7, DEG7 | DegP protease 7, degradation of periplasmic proteins 7 | chr3:799720-808319 FORWARD LENGTH=1097	DegP7, DEG7	1097	DegP protease 7, degradation of periplasmic proteins 7	1	0.999	AT3G03380.2	9	15	0	15	3	6	2	0	0	4	0	0	0	0	0	0	3	6	2	0	0	4	59752744	63010808	52386792	7937755	16150018	23609252	3.82167	0.0781818	1.26895	14.0056	AT3G03380.1
25.7376	24.7916	26.4107	22.2012	22.0056	21.8153	AT3G04740.1	AT3G04740.1 | Symbols: SWP, ATMED14, MED14 | ARABIDOPSIS MEDIATOR COMPONENTS 14, MEDIATOR COMPONENTS 14, STRUWWELPETER | chr3:1294037-1300555 FORWARD LENGTH=1703	SWP, ATMED14, MED14	1703	ARABIDOPSIS MEDIATOR COMPONENTS 14, MEDIATOR COMPONENTS 14, STRUWWELPETER	1	0.999		14	23	23	23	7	3	13	0	0	0	7	3	13	0	0	0	7	3	13	0	0	0	171027344	81208360	328636576	8852730	7.92553e+06	5711292	2.78072	0.0306173	3.63928	7.54045	AT3G04740.1
24.5928	24.2563	25.0102	23.5324	23.6479	22.9222	AT3G06400.1	AT3G06400.1 | Symbols: CHR11 | chromatin-remodeling protein 11 | chr3:1941066-1946700 FORWARD LENGTH=1055	CHR11	1055	chromatin-remodeling protein 11	1	0.999	AT3G06400.2, AT3G06400.3	13	26	0	26	9	8	7	0	0	2	0	0	0	0	0	0	9	8	7	0	0	2	165675040	101719944	152928560	21369872	31773654	23538402	1.79074	0.0490653	1.25226	3.9955	AT3G06400.1
24.9217	23.5867	25.2392	21.2201	21.6276	20.9452	AT3G07780.1	AT3G07780.1 | Symbols: OBE1 | OBERON1 | chr3:2485104-2486876 FORWARD LENGTH=566	OBE1	566	OBERON1	1	0.999	AT3G07780.2, AT3G07780.3	10	15	0	15	7	1	7	0	0	0	0	0	0	0	0	0	7	1	7	0	0	0	142966960	53183280	205135776	1.94366e+06	0	3.16852e+06	2.43803	0.0260848	3.31819	6.10305	AT3G07780.1
26.4136	24.9393	26.3519	21.9079	22.165	22.2826	AT3G07790.1	AT3G07790.1 | Symbols: no symbol available | no full name available | chr3:2487491-2489017 FORWARD LENGTH=508		508	no full name available	1	0.999		18	32	32	32	15	4	13	0	0	0	15	4	13	0	0	0	15	4	13	0	0	0	641660220	204027104	605475650	4169538	0	10131738	2.80602	0.0335135	3.78308	7.65748	AT3G07790.1
25.8532	25.0307	25.7117	24.1969	23.9775	24.6251	AT3G10650.1	AT3G10650.1 | Symbols: NUP1, AtNUP1 | | chr3:3325562-3330819 REVERSE LENGTH=1309	NUP1, AtNUP1	1309		1	0.999	AT3G10650.2	8	14	0	14	5	1	6	0	0	2	0	0	0	0	0	0	5	1	6	0	0	2	162002880	76262072	173360112	55404884	39099940	52112116	1.78829	0.0485771	1.26535	3.98874	AT3G10650.1
26.3807	25.6493	26.8333	22.7292	21.6154	21.9732	AT3G11200.1	AT3G11200.1 | Symbols: AL2 | alfin-like 2 | chr3:3508387-3510418 REVERSE LENGTH=246	AL2	246	alfin-like 2	1	0.9989		4	13	12	13	5	2	5	0	0	1	5	2	4	0	0	1	5	2	5	0	0	1	192268336	127684976	339901536	13646784	3.9633e+06	5.11209e+06	3.0328	0.0284706	4.18177	8.78168	AT3G11200.1
25.2416	24.0991	26.2294	23.0421	20.6033	20.408	AT3G12280.1	AT3G12280.1 | Symbols: ATRBR1, RBR1, RB1, RB, RBR | RETINOBLASTOMA-RELATED, RETINOBLASTOMA 1, RETINOBLASTOMA-RELATED PROTEIN 1, retinoblastoma-related 1 | chr3:3913671-3918433 REVERSE LENGTH=1013	ATRBR1, RBR1, RB1, RB, RBR	1013	RETINOBLASTOMA-RELATED, RETINOBLASTOMA 1, RETINOBLASTOMA-RELATED PROTEIN 1, retinoblastoma-related 1	1	0.999	AT3G12280.2	8	11	0	11	4	1	6	0	0	0	0	0	0	0	0	0	4	1	6	0	0	0	140383728	64246968	261005232	12680552	5879301	673989	1.66805	0.0541024	3.83891	3.6655	AT3G12280.1
23.0554	22.6252	23.1565	21.902	21.5813	21.6178	AT3G12380.1	AT3G12380.1 | Symbols: ARP5, ATARP5 | ACTIN-RELATED PROTEIN 5, actin-related protein 5 | chr3:3938309-3941785 REVERSE LENGTH=724	ARP5, ATARP5	724	ACTIN-RELATED PROTEIN 5, actin-related protein 5	1	0.9986	AT3G12380.2	2	3	0	3	1	0	2	0	0	0	0	0	0	0	0	0	1	0	2	0	0	0	13719476	11629432	14801107	0	0	0	2.53673	0.0260303	1.24535	6.49045	AT3G12380.1
22.8158	23.1027	23.6957	21.1888	21.1419	22.3074	AT3G13670.1	AT3G13670.1 | Symbols: PPK1, AEL2, MLK4 | Photoregulatory Protein Kinase 1, MUT9P-LIKE-KINASE 4, Arabidopsis EL1-like 2 | chr3:4469434-4473234 FORWARD LENGTH=703	PPK1, AEL2, MLK4	703	Photoregulatory Protein Kinase 1, MUT9P-LIKE-KINASE 4, Arabidopsis EL1-like 2	1	0.9987		4	7	7	7	3	2	2	0	0	0	3	2	2	0	0	0	3	2	2	0	0	0	17759504	15943391	24059772	1.55044e+06	0	0	1.64307	0.0565727	1.6587	3.60054	AT3G13670.1
23.3121	23.5821	23.5478	22.1033	21.4413	21.1856	AT3G15000.1	AT3G15000.1 | Symbols: RIP1, MORF8 | multiple organellar RNA editing factor 8, RNA-editing factor interacting protein 1 | chr3:5050321-5052121 FORWARD LENGTH=395	RIP1, MORF8	395	multiple organellar RNA editing factor 8, RNA-editing factor interacting protein 1	1	0.9988		2	4	4	4	1	1	2	0	0	0	1	1	2	0	0	0	1	1	2	0	0	0	16908868	19532662	19928920	13253911	0	0	2.57603	0.0250645	1.90393	6.65044	AT3G15000.1
27.7952	26.9901	28.1037	23.4324	24.7535	22.9792	AT3G15880.1	AT3G15880.1 | Symbols: TPR4, WSIP2 | WUS-interacting protein 2, TOPLESS-RELATED 4 | chr3:5364792-5371869 REVERSE LENGTH=1135	TPR4, WSIP2	1135	WUS-interacting protein 2, TOPLESS-RELATED 4	1	0.999	AT3G15880.4	38	89	0	121	31	20	37	0	0	1	0	0	0	0	0	0	42	29	48	0	1	1	2277072640	1154240510	2302766850	10079966	14843912	16602189	2.47094	0.0267895	3.90796	6.22997	AT3G15880.1
24.6228	23.7468	24.7242	22.6711	22.0187	22.7514	AT3G15970.1	AT3G15970.1 | Symbols: no symbol available | no full name available | chr3:5408982-5410379 REVERSE LENGTH=465		465	no full name available	1	0.9988	AT3G15970.2	2	5	0	5	1	2	2	0	0	0	0	0	0	0	0	0	1	2	2	0	0	0	46005216	24586596	48167904	11769156	6821398	12545799	2.08301	0.0327344	1.88417	4.86319	AT3G15970.1
27.5583	26.5854	27.3781	22.6956	23.6277	23.3827	AT3G16830.1	AT3G16830.1 | Symbols: TPR2 | TOPLESS-related 2 | chr3:5731709-5737531 FORWARD LENGTH=1131	TPR2	1131	TOPLESS-related 2	1	0.999		31	55	51	83	19	11	24	0	0	1	18	10	22	0	0	1	30	19	33	0	0	1	1169806460	575372030	1080837760	12005316	26260110	27474848	3.18763	0.0276923	3.93856	9.6339	AT3G16830.1
25.0878	23.9724	25.5905	22.5932	21.6966	21.3938	AT3G16857.1	AT3G16857.1 | Symbols: RR1, ARR1 | response regulator 1 | chr3:5756113-5758853 FORWARD LENGTH=669	RR1, ARR1	669	response regulator 1	1	0.999	AT3G16857.2	4	8	0	8	4	1	3	0	0	0	0	0	0	0	0	0	4	1	3	0	0	0	89663424	21600264	63418516	0	0	0	2.12352	0.0314007	2.989	4.99359	AT3G16857.1
24.6541	24.2319	22.1601	24.1641	23.57	23.3459	AT3G18190.1	AT3G18190.1 | Symbols: CCT4 | Chaperonin containing T-complex polypeptide-1 subunit 4 | chr3:6232226-6233836 FORWARD LENGTH=536	CCT4	536	Chaperonin containing T-complex polypeptide-1 subunit 4	1	0.999		4	7	7	7	2	0	1	0	1	3	2	0	1	0	1	3	2	0	1	0	1	3	34345576	23868754	12616264	25516662	15772132	18019940	0.00456663	0.994399	-0.011275	-0.0139472	AT3G18190.1
25.3763	24.1798	25.2555	22.8072	22.0727	21.577	AT3G18790.1	AT3G18790.1 | Symbols: no symbol available | no full name available | chr3:6477853-6478755 FORWARD LENGTH=300		300	no full name available	1	0.999		7	14	14	14	5	1	8	0	0	0	5	1	8	0	0	0	5	1	8	0	0	0	165492528	54587896	172112144	11171475	0	5.01059e+06	2.22634	0.029322	2.7849	5.33673	AT3G18790.1
26.5698	25.2146	26.8152	22.7686	22.5105	22.4872	AT3G22380.1	AT3G22380.1 | Symbols: TIC | TIME FOR COFFEE | chr3:7913181-7918879 FORWARD LENGTH=1550	TIC	1550	TIME FOR COFFEE	1	0.999	AT3G22380.2	12	21	0	21	10	1	10	0	0	0	0	0	0	0	0	0	10	1	10	0	0	0	369100064	129083504	335794272	2.6275e+06	12416048	13693928	2.69129	0.0307755	3.61109	7.1395	AT3G22380.1
24.7427	24.1384	25.0035	22.301	20.6696	21.518	AT3G24870.1	AT3G24870.1 | Symbols: AtEAF1B | | chr3:9075237-9084278 REVERSE LENGTH=1907	AtEAF1B	1907		1	0.999	AT3G24870.2, AT3G24870.3, AT3G24870.4, AT3G24880.1, AT3G24880.2, AT3G24880.3	4	9	0	9	3	3	3	0	0	0	0	0	0	0	0	0	3	3	3	0	0	0	62911032	39347752	80652456	2119949	0	0	2.36815	0.0269011	3.13202	5.84071	AT3G24870.1
27.2298	26.3751	27.4825	24.3274	24.575	24.2782	AT3G26560.1	AT3G26560.1 | Symbols: no symbol available | no full name available | chr3:9750122-9753719 REVERSE LENGTH=1168		1168	no full name available	1	0.999		33	78	78	78	24	15	35	0	1	3	24	15	35	0	1	3	24	15	35	0	1	3	1033872640	558252480	1420079230	96100696	103782632	95796608	2.79075	0.0317949	2.63564	7.58664	AT3G26560.1
24.4348	23.4556	24.5261	22.1237	20.6486	21.2583	AT3G27700.1	AT3G27700.1 | Symbols: no symbol available | no full name available | chr3:10257681-10261330 REVERSE LENGTH=908		908	no full name available	1	0.999	AT3G27700.2	3	3	0	3	1	0	2	0	0	0	0	0	0	0	0	0	1	0	2	0	0	0	59094496	26321734	41626344	0	0	0	2.15571	0.0311111	2.79531	5.09909	AT3G27700.1
27.2609	27.7237	26.8627	24.8232	23.4286	25.3208	AT3G42170.1	AT3G42170.1 | Symbols: DAYSLEEPER | DAYSLEEPER | chr3:14321838-14323928 FORWARD LENGTH=696	DAYSLEEPER	696	DAYSLEEPER	1	0.999	AT3G42170.2	8	17	0	17	4	6	4	2	0	1	0	0	0	0	0	0	4	6	4	2	0	1	208877120	240532352	198475376	40816524	24647422	51068044	1.95209	0.0396558	2.75823	4.4593	AT3G42170.1
26.2272	25.8375	26.2153	25.4489	24.773	25.1942	AT3G44110.1	AT3G44110.1 | Symbols: ATJ3, ATJ, J3 | DNAJ homologue 3 | chr3:15869115-15871059 REVERSE LENGTH=420	ATJ3, ATJ, J3	420	DNAJ homologue 3	1	0.999		8	23	2	23	6	4	6	1	1	5	1	1	0	0	0	0	6	4	6	1	1	5	310042528	206836752	279500768	112255328	72984904	151199728	1.81489	0.0477018	0.954652	4.0627	AT3G44110.1
23.7325	23.1535	23.6895	21.7217	21.9672	21.7325	AT3G44530.1	AT3G44530.1 | Symbols: HIRA | homolog of histone chaperone HIRA | chr3:16116026-16121247 FORWARD LENGTH=1058	HIRA	1058	homolog of histone chaperone HIRA	1	0.9989	AT3G44530.2	3	5	0	5	2	1	1	0	0	1	0	0	0	0	0	0	2	1	1	0	0	1	24171796	16341310	23301040	6.24227e+06	7120436	2.11461e+06	2.9736	0.0286545	1.71803	8.47458	AT3G44530.1
25.4654	24.7186	25.759	22.2078	21.3145	21.5402	AT3G48050.1	AT3G48050.1 | Symbols: SUO | 'shuttle' in chinese | chr3:17734270-17739412 REVERSE LENGTH=1613	SUO	1613	'shuttle' in chinese	1	0.999	AT3G48050.2	21	36	0	36	12	4	18	0	0	2	0	0	0	0	0	0	12	4	18	0	0	2	405634368	187742576	485079328	6866152	5361921	11367667	3.04626	0.0296327	3.62689	8.8529	AT3G48050.1
24.0883	22.7749	24.0988	21.6355	22.0641	21.5065	AT3G49600.1	AT3G49600.1 | Symbols: ATUBP26, SUP32, UBP26 | ubiquitin-specific protease 26 | chr3:18380942-18386662 REVERSE LENGTH=1067	ATUBP26, SUP32, UBP26	1067	ubiquitin-specific protease 26	1	0.9988	AT3G49600.2, AT3G49600.3	3	6	0	6	3	1	2	0	0	0	0	0	0	0	0	0	3	1	2	0	0	0	31697714	14687320	32763498	5.6901e+06	6516390	5.91934e+06	1.81957	0.0468114	1.91868	4.0758	AT3G49600.1
24.59	23.0174	24.7825	21.5835	20.9844	20.7956	AT3G51120.1	AT3G51120.1 | Symbols: no symbol available | no full name available | chr3:18986026-18991886 REVERSE LENGTH=1305		1305	no full name available	1	0.999		5	6	6	6	3	0	3	0	0	0	3	0	3	0	0	0	3	0	3	0	0	0	32901416	4.26264e+06	54747256	0	0	2.40682e+06	2.1112	0.0316041	3.00877	4.95364	AT3G51120.1
23.1282	23.519	23.5621	22.4112	21.7532	22.2853	AT3G52090.1	AT3G52090.1 | Symbols: ATRPB13.6, NRPD11, NRPB11, NRPE11 | | chr3:19318069-19318998 REVERSE LENGTH=116	ATRPB13.6, NRPD11, NRPB11, NRPE11	116		1	0.9989	AT3G52090.2	2	4	0	4	1	1	1	0	0	1	0	0	0	0	0	0	1	1	1	0	0	1	13617754	17795698	19395750	3.43258e+06	5860534	9396532	2.16468	0.0302172	1.25319	5.12881	AT3G52090.1
24.4676	23.0785	24.4429	21.8969	21.8282	22.5256	AT3G52120.1	AT3G52120.1 | Symbols: no symbol available | no full name available | chr3:19329243-19331738 FORWARD LENGTH=443		443	no full name available	1	0.999	AT3G52120.2, AT3G52120.3, AT3G52120.4	5	6	0	6	3	0	3	0	0	0	0	0	0	0	0	0	3	0	3	0	0	0	94441528	6.09714e+06	61444216	0	0	1.23348e+06	1.70089	0.0526111	1.91281	3.75205	AT3G52120.1
24.8612	23.9146	24.6335	21.4811	21.3966	22.6673	AT3G54170.1	AT3G54170.1 | Symbols: ATFIP37, FIP37 | FKBP12 interacting protein 37 | chr3:20056848-20059396 FORWARD LENGTH=330	ATFIP37, FIP37	330	FKBP12 interacting protein 37	1	0.999		7	14	14	14	4	4	6	0	0	0	4	4	6	0	0	0	4	4	6	0	0	0	95997424	50226640	100842856	1.48944e+06	0	11787142	2.19986	0.0300984	2.62147	5.24664	AT3G54170.1
23.5787	22.8958	23.8367	21.4802	21.4929	20.4383	AT3G54230.1	AT3G54230.1 | Symbols: SUA | suppressor of abi3-5 | chr3:20073872-20080142 FORWARD LENGTH=1007	SUA	1007	suppressor of abi3-5	1	0.9985	AT3G54230.2, AT3G54230.3, AT3G54230.4, AT3G54230.5	4	4	0	4	1	0	3	0	0	0	0	0	0	0	0	0	1	0	3	0	0	0	24494476	16672568	34427408	1.2528e+06	0	2.14148e+06	2.16541	0.0303308	2.29988	5.13123	AT3G54230.1
25.1147	24.3955	25.2524	20.8727	22.0801	21.804	AT3G54500.1	AT3G54500.1 | Symbols: LNK2 | NIGHT LIGHT-INDUCIBLE AND CLOCK-REGULATED GENE 2 | chr3:20175792-20178737 REVERSE LENGTH=648	LNK2	648	NIGHT LIGHT-INDUCIBLE AND CLOCK-REGULATED GENE 2	1	0.9989	AT3G54500.3, AT3G54500.4, AT3G54500.5, AT3G54500.6, AT3G54500.7, AT3G54500.8	2	2	0	2	1	0	1	0	0	0	0	0	0	0	0	0	1	0	1	0	0	0	50632708	24330950	46438256	0	0	0	2.74647	0.0321379	3.33529	7.38459	AT3G54500.1
24.6609	23.6664	24.947	22.7091	20.7604	19.8776	AT3G55200.1	AT3G55200.1 | Symbols: AtSAP130a, SAP130a | spliceosome-associated protein 130 a, Arabidopsis thaliana spliceosome-associated protein 130 a | chr3:20460533-20464361 FORWARD LENGTH=1214	AtSAP130a, SAP130a	1214	spliceosome-associated protein 130 a, Arabidopsis thaliana spliceosome-associated protein 130 a	1	0.9979	AT3G55200.2, AT3G55200.3, AT3G55220.1	5	10	0	10	5	2	3	0	0	0	0	0	0	0	0	0	5	2	3	0	0	0	58208432	29537036	59788824	0	0	0	1.63845	0.0563246	3.30907	3.58859	AT3G55200.1
24.4165	23.6414	24.8821	22.3947	21.6256	22.3422	AT3G55580.1	AT3G55580.1 | Symbols: TCF1 | Tolerant to Chilling and Freezing1 | chr3:20612766-20615730 FORWARD LENGTH=488	TCF1	488	Tolerant to Chilling and Freezing1	1	0.9989		2	3	3	3	2	0	1	0	0	0	2	0	1	0	0	0	2	0	1	0	0	0	32900676	18522048	51083228	3.62294e+06	1568921	1.98156e+06	2.12473	0.0317324	2.19251	4.99752	AT3G55580.1
23.6804	23.7236	24.8171	21.6519	21.6201	20.8766	AT3G57300.1	AT3G57300.1 | Symbols: INO80, ATINO80 | INO80 ortholog, INO80 ORTHOLOG | chr3:21199612-21207635 FORWARD LENGTH=1507	INO80, ATINO80	1507	INO80 ortholog, INO80 ORTHOLOG	1	0.9913	AT3G57300.2, AT3G57300.3, AT3G57300.4	3	3	0	3	0	1	2	0	0	0	0	0	0	0	0	0	0	1	2	0	0	0	22585598	20117062	35264568	0	0	0	2.40553	0.0263023	2.69083	5.97985	AT3G57300.1
23.2862	23.6313	24.0504	22.2104	21.7926	21.8348	AT3G60830.1	AT3G60830.1 | Symbols: ARP7, ATARP7 | actin-related protein 7 | chr3:22474298-22476000 FORWARD LENGTH=363	ARP7, ATARP7	363	actin-related protein 7	1	0.999		6	12	12	12	4	2	5	0	0	1	4	2	5	0	0	1	4	2	5	0	0	1	34816000	36127536	63623664	4708853	2.77566e+06	2.96786e+06	2.57176	0.024864	1.71003	6.63286	AT3G60830.1
27.3464	26.5726	27.5307	25.5595	25.584	25.3901	AT3G62310.1	AT3G62310.1 | Symbols: no symbol available | no full name available | chr3:23057516-23060561 REVERSE LENGTH=726		726	no full name available	1	0.999	AT3G62310.2, AT3G62310.3	13	33	0	33	11	4	12	2	0	4	0	0	0	0	0	0	11	4	12	2	0	4	718785600	561396220	529445664	114386528	55356164	94748360	2.26393	0.0282192	1.63875	5.46676	AT3G62310.1
24.5494	23.878	25.9255	22.4879	22.4799	21.1467	AT3G63500.2	AT3G63500.2 | Symbols: OBE4, TTA2 | TITANIA 2 | chr3:23446331-23449991 REVERSE LENGTH=1162	OBE4, TTA2	1162	TITANIA 2	1	0.999	AT3G63500.3	13	21	0	21	7	1	13	0	0	0	0	0	0	0	0	0	7	1	13	0	0	0	126826840	73947456	230969920	3.8753e+06	0	4431788	1.66739	0.0542578	2.74615	3.66378	AT3G63500.2
23.8681	21.8682	24.8713	21.0545	21.5835	21.5821	AT4G00450.1	AT4G00450.1 | Symbols: CCT, CRP, MED12 | mediator 12, CRYPTIC PRECOCIOUS, CENTER CITY | chr4:202425-210666 FORWARD LENGTH=2235	CCT, CRP, MED12	2235	mediator 12, CRYPTIC PRECOCIOUS, CENTER CITY	1	0.999	AT4G00450.2, AT4G00450.3	4	5	0	5	2	0	3	0	0	0	0	0	0	0	0	0	2	0	3	0	0	0	29392662	10167365	61400164	2.32751e+06	2466300	1.0069e+06	1.11243	0.119746	2.12921	2.36558	AT4G00450.1
30.1668	29.5467	29.7041	27.276	27.3316	28.2223	AT4G02450.1	AT4G02450.1 | Symbols: p23-1 | | chr4:1073987-1075765 REVERSE LENGTH=241	p23-1	241		1	0.999	AT4G02450.2	9	56	0	56	14	13	13	2	6	8	0	0	0	0	0	0	14	13	13	2	6	8	2785865220	1939407360	2102338430	537857020	498785344	757638780	2.44314	0.0259627	2.1959	6.12263	AT4G02450.1
24.3643	23.8232	24.4107	22.6204	22.6881	20.1369	AT4G02480.1	AT4G02480.1 | Symbols: no symbol available | no full name available | chr4:1082082-1088680 REVERSE LENGTH=1265		1265	no full name available	1	0.999		9	12	9	12	4	2	6	0	0	0	3	1	5	0	0	0	4	2	6	0	0	0	109168872	48293160	100117272	4.84508e+06	8552626	653834	1.29885	0.0875993	2.38427	2.77155	AT4G02480.1
24.7702	24.0027	25.3223	21.7566	21.6009	21.2189	AT4G02590.1	AT4G02590.1 | Symbols: bHLH059, PFB1, UNE12 | PERICYCLE FACTOR TYPE-B 1, unfertilized embryo sac 12 | chr4:1137968-1140306 REVERSE LENGTH=310	bHLH059, PFB1, UNE12	310	PERICYCLE FACTOR TYPE-B 1, unfertilized embryo sac 12	1	0.9987	AT4G02590.2, AT4G02590.3	4	6	0	6	1	1	4	0	0	0	0	0	0	0	0	0	1	1	4	0	0	0	57840984	29514012	85467136	0	4.21084e+06	4.08547e+06	2.80497	0.0326316	3.17292	7.65256	AT4G02590.1
28.073	26.9272	28.0938	25.5355	25.59	25.583	AT4G04885.1	AT4G04885.1 | Symbols: PCFS4 | PCF11P-similar protein 4 | chr4:2472083-2475417 FORWARD LENGTH=808	PCFS4	808	PCF11P-similar protein 4	1	0.999		11	25	25	25	10	5	8	1	0	1	10	5	8	1	0	1	10	5	8	1	0	1	719481790	226963632	757456260	100913096	99867800	101518424	2.27825	0.0271848	2.12852	5.51696	AT4G04885.1
23.9554	23.1801	24.0163	21.8268	20.8708	21.5942	AT4G04890.1	AT4G04890.1 | Symbols: PDF2 | protodermal factor 2 | chr4:2476970-2480090 REVERSE LENGTH=743	PDF2	743	protodermal factor 2	1	0.9979	AT4G04890.2	2	4	0	4	2	1	1	0	0	0	0	0	0	0	0	0	2	1	1	0	0	0	24344392	14297783	27558020	0	3.42103e+06	4.91848e+06	2.3578	0.0268449	2.28661	5.80265	AT4G04890.1
30.4431	30.0246	31.5162	27.7885	27.2642	27.4107	AT4G04920.1	AT4G04920.1 | Symbols: IEN1, AtSFR6, YID1, MED16, GLH2, SFR6 | SENSITIVE TO FREEZING 6, YELLOW AND SENSITIVE TO IRON-DEFICIENCY 1, glassy hair 2, INSENSITIVE TO EXOGENOUS NAD+ 1, MEDIATOR 16 | chr4:2497931-2504996 FORWARD LENGTH=1278	IEN1, AtSFR6, YID1, MED16, GLH2, SFR6	1278	SENSITIVE TO FREEZING 6, YELLOW AND SENSITIVE TO IRON-DEFICIENCY 1, glassy hair 2, INSENSITIVE TO EXOGENOUS NAD+ 1, MEDIATOR 16	1	0.999	AT4G04920.2, AT4G04920.3	21	50	0	50	18	8	24	0	0	0	0	0	0	0	0	0	18	8	24	0	0	0	1007934530	648751490	1687609470	460308448	777922050	727105220	2.59766	0.025686	3.1735	6.73991	AT4G04920.1
24.6334	24.1258	25.0502	23.5815	23.7805	23.1989	AT4G08350.1	AT4G08350.1 | Symbols: GTA2, SPT5-2, GTA02 | global transcription factor group A2 | chr4:5286351-5292072 FORWARD LENGTH=1041	GTA2, SPT5-2, GTA02	1041	global transcription factor group A2	1	0.999		17	29	27	29	5	6	14	2	1	1	4	6	13	2	1	1	5	6	14	2	1	1	130155208	80761440	171418432	28182502	23669326	21110016	1.57009	0.0597934	1.08285	3.41474	AT4G08350.1
25.191	23.8973	25.4303	23.7817	23.3994	23.5554	AT4G11660.1	AT4G11660.1 | Symbols: HSFB2B, HSF7, AT-HSFB2B | HEAT SHOCK TRANSCRIPTION FACTOR B2B | chr4:7043006-7044227 FORWARD LENGTH=377	HSFB2B, HSF7, AT-HSFB2B	377	HEAT SHOCK TRANSCRIPTION FACTOR B2B	1	0.9988		4	9	5	9	3	1	3	1	0	1	2	1	2	0	0	0	3	1	3	1	0	1	90260512	35506248	103937432	30250588	15569541	26279604	1.21161	0.0992166	1.26067	2.5784	AT4G11660.1
24.6357	23.4573	24.9238	21.9526	22.6717	21.3606	AT4G12610.1	AT4G12610.1 | Symbols: RAP74, ATRAP74 | | chr4:7454970-7457465 FORWARD LENGTH=543	RAP74, ATRAP74	543		1	0.999	AT4G12610.2	3	7	0	7	2	2	3	0	0	0	0	0	0	0	0	0	2	2	3	0	0	0	51461312	20148448	74034968	2.73062e+06	2.032e+06	3.11302e+06	1.78914	0.0486983	2.34395	3.99109	AT4G12610.1
25.4249	24.7378	25.2138	22.034	21.848	21.6278	AT4G14385.1	AT4G14385.1 | Symbols: no symbol available | no full name available | chr4:8287144-8288622 REVERSE LENGTH=163		163	no full name available	1	0.999	AT4G14385.2	2	5	0	5	2	1	2	0	0	0	0	0	0	0	0	0	2	1	2	0	0	0	58153272	35839860	57676152	0	8340422	6018169	3.82282	0.086	3.28888	14.015	AT4G14385.1
23.8684	23.1119	23.8653	23.1033	20.6762	22.0162	AT4G15900.1	AT4G15900.1 | Symbols: PRL1 | pleiotropic regulatory locus 1 | chr4:9023775-9027443 FORWARD LENGTH=486	PRL1	486	pleiotropic regulatory locus 1	1	0.999		5	7	4	7	2	0	5	0	0	0	1	0	3	0	0	0	2	0	5	0	0	0	33553972	20456522	46107456	0	1.1272e+06	4608403	1.0609	0.130521	1.6833	2.25755	AT4G15900.1
25.6387	25.2113	25.0154	23.8607	24.5126	23.8118	AT4G16143.1	AT4G16143.1 | Symbols: IMPA-2 | importin alpha isoform 2 | chr4:9134450-9137134 REVERSE LENGTH=535	IMPA-2	535	importin alpha isoform 2	1	0.999	AT4G16143.2	9	16	0	24	4	2	4	0	2	4	0	0	0	0	0	0	5	4	6	1	2	6	103981152	82157632	70167840	27741848	80988416	43333632	1.86714	0.0452459	1.22678	4.21067	AT4G16143.1
24.3471	23.654	24.9163	22.1371	22.791	21.4375	AT4G16310.1	AT4G16310.1 | Symbols: LDL3 | LSD1-like 3 | chr4:9218636-9224764 FORWARD LENGTH=1628	LDL3	1628	LSD1-like 3	1	0.999	AT4G16310.2, AT4G16310.3, AT4G16310.4, AT4G16310.5	4	6	0	6	4	0	2	0	0	0	0	0	0	0	0	0	4	0	2	0	0	0	54816232	24064416	58174492	0	13576558	5361164	1.82252	0.0469326	2.18389	4.08407	AT4G16310.1
24.587	24.3949	25.1916	20.2071	21.0781	22.6291	AT4G16430.1	AT4G16430.1 | Symbols: bHLH3, bHLH003, JAM3, bHLH03 | Jasmonate Associated MYC2 LIKE 3 | chr4:9267599-9269002 FORWARD LENGTH=467	bHLH3, bHLH003, JAM3, bHLH03	467	Jasmonate Associated MYC2 LIKE 3	1	0.9989		5	5	5	5	1	0	4	0	0	0	1	0	4	0	0	0	1	0	4	0	0	0	65132528	21410560	76764072	2.72313e+06	1282036	6.42853e+06	1.98968	0.0371043	3.41974	4.57261	AT4G16430.1
25.7052	24.7396	25.6122	23.0281	23.5792	23.4383	AT4G17330.1	AT4G17330.1 | Symbols: G2484-1, ATG2484-1 | G2484-1 protein | chr4:9689263-9697172 REVERSE LENGTH=2037	G2484-1, ATG2484-1	2037	G2484-1 protein	1	0.9989	AT4G17330.2, AT4G17330.3	20	30	0	30	14	5	10	0	0	1	0	0	0	0	0	0	14	5	10	0	0	1	388319200	159632576	314517760	16713103	14381719	27945380	2.34045	0.0270737	2.00379	5.73935	AT4G17330.1
25.1991	22.5434	25.8443	23.3412	23.7502	22.7566	AT4G17410.1	AT4G17410.1 | Symbols: PQT3 | PARAQUAT TOLERANCE3 | chr4:9716360-9721642 FORWARD LENGTH=826	PQT3	826	PARAQUAT TOLERANCE3	1	0.9988	AT4G17410.2, AT4G17410.3, AT4G17410.5	4	6	0	6	2	1	3	0	0	0	0	0	0	0	0	0	2	1	3	0	0	0	46463584	11429007	67105224	9860705	14983886	10111966	0.521283	0.382983	1.24627	1.18643	AT4G17410.1
25.4658	24.2087	25.9698	21.4511	22.8856	22.8382	AT4G18130.1	AT4G18130.1 | Symbols: PHYE | phytochrome E | chr4:10042312-10045948 REVERSE LENGTH=1112	PHYE	1112	phytochrome E	1	0.999		4	8	8	8	2	1	4	0	0	1	2	1	4	0	0	1	2	1	4	0	0	1	95761872	34740044	140512672	0	12237118	10655443	1.79615	0.0492487	2.82318	4.01049	AT4G18130.1
24.3856	23.3726	24.8265	21.8576	22.4039	21.4322	AT4G19660.1	AT4G19660.1 | Symbols: ATNPR4, NPR4 | NPR1-like protein 4 | chr4:10696266-10698243 REVERSE LENGTH=574	ATNPR4, NPR4	574	NPR1-like protein 4	1	0.9987	AT4G19660.2	4	2	0	7	1	0	1	0	0	0	0	0	0	0	0	0	3	1	3	0	0	0	30690498	15983350	44993756	0	0	0	1.95489	0.040012	2.29702	4.46768	AT4G19660.1
24.0883	23.5975	24.7964	21.1812	21.0921	21.8243	AT4G21660.1	AT4G21660.1 | Symbols: no symbol available | no full name available | chr4:11506259-11509772 REVERSE LENGTH=584		584	no full name available	1	0.999	AT4G21660.2, AT4G21660.3	3	5	0	5	3	1	1	0	0	0	0	0	0	0	0	0	3	1	1	0	0	0	33634340	30111856	57332884	1178792	4.87359e+06	2462643	2.58682	0.0252683	2.7949	6.69493	AT4G21660.1
23.8765	23.6285	23.6959	22.8141	22.7745	22.2767	AT4G21710.1	AT4G21710.1 | Symbols: EMB1989, NRPB2, RPB2 | EMBRYO DEFECTIVE 1989 | chr4:11535684-11542200 REVERSE LENGTH=1188	EMB1989, NRPB2, RPB2	1188	EMBRYO DEFECTIVE 1989	1	0.999		9	13	13	13	4	4	3	0	0	2	4	4	3	0	0	2	4	4	3	0	0	2	46677632	27543770	50990528	15981231	17926852	21481572	2.38736	0.0264091	1.11188	5.91188	AT4G21710.1
23.1979	21.6339	23.8132	21.1882	21.673	22.0928	AT4G24200.1	AT4G24200.1 | Symbols: no symbol available | no full name available | chr4:12556927-12559929 REVERSE LENGTH=1000		1000	no full name available	1	0.999	AT4G24200.2	3	6	0	6	3	0	2	0	0	1	0	0	0	0	0	0	3	0	2	0	0	1	20467384	4777721	22030836	1.93319e+06	2.91329e+06	2174088	0.814309	0.201744	1.23033	1.75924	AT4G24200.1
24.8262	23.5347	25.2811	21.3331	20.7054	21.0201	AT4G25520.1	AT4G25520.1 | Symbols: SLK1 | SEUSS-like 1 | chr4:13032450-13035803 REVERSE LENGTH=748	SLK1	748	SEUSS-like 1	1	0.9986	AT4G25520.2	5	10	0	10	4	3	3	0	0	0	0	0	0	0	0	0	4	3	3	0	0	0	93831968	30719900	105910880	2.15638e+06	2.70263e+06	3382252	2.50734	0.0261007	3.5278	6.37297	AT4G25520.1
25.1792	25.0578	24.4615	20.8354	22.2786	21.3096	AT4G25550.1	AT4G25550.1 | Symbols: IRP9 | INVOLVED IN rRNA PROCESSING 9 | chr4:13048519-13050873 FORWARD LENGTH=200	IRP9	200	INVOLVED IN rRNA PROCESSING 9	1	0.999		2	4	4	4	1	2	1	0	0	0	1	2	1	0	0	0	1	2	1	0	0	0	46442764	29723952	34421136	0	0	477809	2.69336	0.0310928	3.42499	7.14855	AT4G25550.1
23.9436	23.7798	24.2947	21.5248	21.1873	21.4498	AT4G26450.1	AT4G26450.1 | Symbols: no symbol available | no full name available | chr4:13362556-13364920 FORWARD LENGTH=708		708	no full name available	1	0.999	AT4G26450.2	7	11	0	11	5	1	5	0	0	0	0	0	0	0	0	0	5	1	5	0	0	0	66953960	26572652	51680748	5316267	913846	4160923	3.85705	0.0817778	2.61875	14.2986	AT4G26450.1
25.2103	25.2213	25.4398	24.2519	24.1955	24.2406	AT4G26840.1	AT4G26840.1 | Symbols: SUMO1, ATSUMO1, SUMO 1, SUM1 | ARABIDOPSIS THALIANA SMALL UBIQUITIN-LIKE MODIFIER 1, small ubiquitin-like modifier 1, SMALL UBIQUITIN-LIKE MODIFIER 1 | chr4:13497466-13498458 FORWARD LENGTH=100	SUMO1, ATSUMO1, SUMO 1, SUM1	100	ARABIDOPSIS THALIANA SMALL UBIQUITIN-LIKE MODIFIER 1, small ubiquitin-like modifier 1, SMALL UBIQUITIN-LIKE MODIFIER 1	0.9995	0.9989		3	10	2	10	2	2	3	1	1	1	0	1	1	0	0	0	2	2	3	1	1	1	86248848	72239560	73712792	44213488	31373052	32097414	3.80106	0.0716667	1.06113	13.8376	AT4G26840.1
25.8004	24.6331	25.6867	23.2442	21.9135	22.3888	AT4G28910.1	AT4G28910.1 | Symbols: NINJA | novel interactor of JAZ | chr4:14264330-14265680 REVERSE LENGTH=425	NINJA	425	novel interactor of JAZ	1	0.999	AT4G28910.2, AT4G28910.3	6	9	0	9	3	2	4	0	0	0	0	0	0	0	0	0	3	2	4	0	0	0	145274208	69695680	140899744	0	0	4.14562e+06	2.21857	0.02935	2.85791	5.31016	AT4G28910.1
24.2227	23.2692	24.402	21.4124	21.8973	22.1654	AT4G30100.1	AT4G30100.1 | Symbols: no symbol available | no full name available | chr4:14714191-14719335 FORWARD LENGTH=1311		1311	no full name available	1	0.999	AT4G30100.2	8	12	0	12	3	1	8	0	0	0	0	0	0	0	0	0	3	1	8	0	0	0	74864976	25343762	71051584	0	1.20575e+06	1.00242e+06	2.17306	0.0300465	2.13959	5.15667	AT4G30100.1
24.5773	23.3435	24.2253	21.4909	21.3137	22.3162	AT4G30780.1	AT4G30780.1 | Symbols: no symbol available | no full name available | chr4:14990523-14992855 FORWARD LENGTH=589		589	no full name available	1	0.999		4	6	6	6	3	0	3	0	0	0	3	0	3	0	0	0	3	0	3	0	0	0	62683912	13461618	61674264	0	4.56286e+06	1.96353e+06	2.08894	0.0325316	2.34177	4.88212	AT4G30780.1
23.9255	23.6841	25.1745	21.3385	22.5418	23.0661	AT4G31160.1	AT4G31160.1 | Symbols: DCAF1 | DDB1-CUL4 associated factor 1 | chr4:15145936-15152939 FORWARD LENGTH=1883	DCAF1	1883	DDB1-CUL4 associated factor 1	1	0.999		7	12	11	12	4	1	6	0	0	1	4	1	5	0	0	1	4	1	6	0	0	1	51984480	41513120	109094992	1.84938e+06	22640032	20986112	1.32207	0.0862052	1.94594	2.82397	AT4G31160.1
27.3822	26.267	27.0622	21.5987	20.6818	24.1355	AT4G31800.1	AT4G31800.1 | Symbols: WRKY18, ATWRKY18 | ARABIDOPSIS THALIANA WRKY DNA-BINDING PROTEIN 18, WRKY DNA-binding protein 18 | chr4:15383296-15384812 FORWARD LENGTH=310	WRKY18, ATWRKY18	310	ARABIDOPSIS THALIANA WRKY DNA-BINDING PROTEIN 18, WRKY DNA-binding protein 18	1	0.999	AT4G31800.3	6	9	0	9	3	1	4	0	0	1	0	0	0	0	0	0	3	1	4	0	0	1	298529056	127160736	249981440	0	8859228	15564162	1.92966	0.0407304	4.76515	4.39267	AT4G31800.1
28.6406	27.5431	28.7417	24.2735	25.1013	25.1237	AT4G32551.1	AT4G32551.1 | Symbols: RON2, LUG | ROTUNDA 2, LEUNIG | chr4:15707863-15713359 FORWARD LENGTH=931	RON2, LUG	931	ROTUNDA 2, LEUNIG	1	0.999		14	38	1	38	14	6	16	0	0	2	0	0	1	0	0	0	14	6	16	0	0	2	1005463810	435798528	1123904510	47748436	72407432	62238068	2.73176	0.0320879	3.47562	7.31855	AT4G32551.1
25.4409	24.4128	25.678	21.6336	21.9026	22.6457	AT4G32570.1	AT4G32570.1 | Symbols: TIFY8 | TIFY domain protein 8 | chr4:15716433-15718702 REVERSE LENGTH=361	TIFY8	361	TIFY domain protein 8	1	0.999		5	7	1	7	2	1	4	0	0	0	1	0	0	0	0	0	2	1	4	0	0	0	126698144	57278320	102663104	0	0	2.42664e+06	2.49662	0.0265278	3.1166	6.33057	AT4G32570.1
26.1092	25.055	26.653	23.5432	22.8269	21.8843	AT4G34430.1	AT4G34430.1 | Symbols: ATSWI3D, CHB3 | SWITCH/SUCROSE NONFERMENTING 3D | chr4:16461069-16464993 FORWARD LENGTH=985	ATSWI3D, CHB3	985	SWITCH/SUCROSE NONFERMENTING 3D	1	0.999	AT4G34430.2, AT4G34430.3, AT4G34430.4	15	30	0	30	13	5	12	0	0	0	0	0	0	0	0	0	13	5	12	0	0	0	311757984	191670752	626532290	17042916	0	3679990	2.04642	0.0339429	3.18758	4.74768	AT4G34430.1
27.442	25.9381	27.1814	22.6608	20.745	22.6569	AT4G36730.1	AT4G36730.1 | Symbols: AtGBF1, GBF1 | G-box binding factor 1 | chr4:17309850-17311752 REVERSE LENGTH=315	AtGBF1, GBF1	315	G-box binding factor 1	1	0.999	AT4G36730.2	4	10	0	10	4	1	3	1	1	0	0	0	0	0	0	0	4	1	3	1	1	0	314028608	109857312	271909472	13763490	5.68461e+06	13879072	2.44414	0.026125	4.83289	6.12645	AT4G36730.1
26.0373	24.9194	26.2416	23.7691	23.2878	23.1304	AT4G37120.1	AT4G37120.1 | Symbols: SMP2 | SWELLMAP 2 | chr4:17486679-17489123 FORWARD LENGTH=536	SMP2	536	SWELLMAP 2	1	0.999		14	37	28	37	16	5	14	0	0	2	11	5	10	0	0	2	16	5	14	0	0	2	369693952	119403616	377268128	40458460	20713636	35612400	2.17166	0.0304093	2.33703	5.15203	AT4G37120.1
24.4632	24.0784	24.7346	21.8128	23.0622	20.7747	AT4G38130.1	AT4G38130.1 | Symbols: ATHDA19, HD1, HDA1, HDAC19, HDA19, RPD3A, ATHD1 | ARABIDOPSIS HISTONE DEACETYLASE 19, histone deacetylase 19, HISTONE DEACETYLASE 19, histone deacetylase 1, ARABIDOPSIS HISTONE DEACETYLASE 1 | chr4:17896493-17899057 REVERSE LENGTH=501	ATHDA19, HD1, HDA1, HDAC19, HDA19, RPD3A, ATHD1	501	ARABIDOPSIS HISTONE DEACETYLASE 19, histone deacetylase 19, HISTONE DEACETYLASE 19, histone deacetylase 1, ARABIDOPSIS HISTONE DEACETYLASE 1	1	0.999		3	4	1	4	2	0	2	0	0	0	0	0	1	0	0	0	2	0	2	0	0	0	53330944	44258320	57337324	8.26011e+06	13898867	4809361	1.67906	0.0531648	2.54219	3.69438	AT4G38130.1
24.7506	23.747	24.919	21.6723	21.7696	22.08	AT5G01270.1	AT5G01270.1 | Symbols: ATCPL2, CPL2, CER11 | carboxyl-terminal domain (ctd) phosphatase-like 2, ECERIFERUM11 | chr5:108163-112143 REVERSE LENGTH=770	ATCPL2, CPL2, CER11	770	carboxyl-terminal domain (ctd) phosphatase-like 2, ECERIFERUM11	1	0.999	AT5G01270.2	7	9	0	9	4	0	5	0	0	0	0	0	0	0	0	0	4	0	5	0	0	0	68623496	28063740	75346512	0	0	6848565	2.61638	0.0266903	2.63153	6.8182	AT5G01270.1
25.8436	24.4622	25.8471	23.8696	23.8436	23.5924	AT5G06460.1	AT5G06460.1 | Symbols: ATUBA2, UBA 2 | ubiquitin activating enzyme 2, ARABIDOPSIS THALIANA UBIQUITIN ACTIVATING ENZYME 2 | chr5:1970239-1974382 FORWARD LENGTH=1077	ATUBA2, UBA 2	1077	ubiquitin activating enzyme 2, ARABIDOPSIS THALIANA UBIQUITIN ACTIVATING ENZYME 2	1	0.999		13	17	17	22	7	1	8	0	0	1	7	1	8	0	0	1	8	2	10	0	0	2	216570976	59416236	221854128	31093148	32738232	69048616	1.58084	0.0589356	1.61577	3.44173	AT5G06460.1
25.6624	23.8299	25.9352	21.3826	21.8108	21.7966	AT5G06960.1	AT5G06960.1 | Symbols: OBF5, TGA5 | TGACG MOTIF-BINDING FACTOR 5, OCS-element binding factor 5 | chr5:2155742-2157400 FORWARD LENGTH=330	OBF5, TGA5	330	TGACG MOTIF-BINDING FACTOR 5, OCS-element binding factor 5	1	0.9989	AT5G06960.2, AT5G06960.3	5	12	0	12	5	3	4	0	0	0	0	0	0	0	0	0	5	3	4	0	0	0	110049816	33932920	143294096	0	0	0	2.17061	0.0305441	3.47916	5.14853	AT5G06960.1
24.8991	23.7615	25.1766	22.0962	20.1001	21.4458	AT5G07940.1	AT5G07940.1 | Symbols: no symbol available | no full name available | chr5:2534720-2540086 FORWARD LENGTH=1526		1526	no full name available	1	0.999	AT5G07940.2, AT5G07940.3, AT5G07940.4, AT5G07940.5	4	4	0	5	3	0	1	0	0	0	0	0	0	0	0	0	3	0	2	0	0	0	74590208	24882060	64801740	0	0	0	2.01668	0.0358758	3.39838	4.65532	AT5G07940.1
25.5038	23.9399	25.3953	20.3569	20.882	21.7713	AT5G07980.1	AT5G07980.1 | Symbols: no symbol available | no full name available | chr5:2549432-2554669 REVERSE LENGTH=1501		1501	no full name available	1	0.999	AT5G07980.2	8	9	0	9	3	0	6	0	0	0	0	0	0	0	0	0	3	0	6	0	0	0	110192864	35592696	164236528	0	1.92655e+06	8.22464e+06	2.42438	0.025731	3.94292	6.05105	AT5G07980.1
24.7967	23.623	24.864	22.1147	21.4247	20.8085	AT5G08130.1	AT5G08130.1 | Symbols: BIM1 | BES1-INTERACTING MYC-LIKE1 | chr5:2606655-2608652 REVERSE LENGTH=409	BIM1	409	BES1-INTERACTING MYC-LIKE1	1	0.999	AT5G08130.2, AT5G08130.3, AT5G08130.4, AT5G08130.5, AT5G08130.7, AT5G08130.8	4	4	0	4	2	0	2	0	0	0	0	0	0	0	0	0	2	0	2	0	0	0	39023404	16876598	56139944	0	1.10776e+06	2.29744e+06	2.24358	0.0286195	2.9786	5.39607	AT5G08130.1
24.7211	24.2805	24.7179	22.5623	21.8049	23.0244	AT5G08450.1	AT5G08450.1 | Symbols: HDC1, RXT3-like | Histone Deacetylation Complex 1, RXT3-like | chr5:2727970-2732572 REVERSE LENGTH=918	HDC1, RXT3-like	918	Histone Deacetylation Complex 1, RXT3-like	1	0.999	AT5G08450.2, AT5G08450.3	5	8	0	8	2	1	3	0	0	2	0	0	0	0	0	0	2	1	3	0	0	2	40691412	39817212	69840440	10773032	18422002	10967057	2.26974	0.0281667	2.10929	5.48707	AT5G08450.1
24.6893	23.4729	24.3552	21.9236	22.0831	21.3199	AT5G08550.1	AT5G08550.1 | Symbols: ILP1 | increased level of polyploidy1-1D | chr5:2765981-2770282 REVERSE LENGTH=908	ILP1	908	increased level of polyploidy1-1D	1	0.999		3	5	5	5	2	2	1	0	0	0	2	2	1	0	0	0	2	2	1	0	0	0	44963088	12788406	36509488	0	2.85989e+06	0	2.29124	0.0279805	2.39691	5.5628	AT5G08550.1
23.987	23.3899	24.4095	20.4216	21.7665	20.866	AT5G09390.1	AT5G09390.1 | Symbols: CD2b | | chr5:2913591-2915803 FORWARD LENGTH=351	CD2b	351		1	0.9989	AT5G09390.2	2	3	0	3	1	0	1	0	1	0	0	0	0	0	0	0	1	0	1	0	1	0	30731656	20058432	41048712	2.56847e+06	9484273	3429009	2.38219	0.0262599	2.9108	5.89265	AT5G09390.1
22.5524	23.0428	23.7242	21.5721	20.6084	20.8472	AT5G10270.1	1 | chr5:3221715-3224674 REVERSE LENGTH=505;1 | cyclin-dependent kinase C;AT5G10270.1 | Symbols: CDKC	1;CDKC	505	1;cyclin-dependent kinase C	1	0.9985	AT5G64960.1, AT5G64960.2	3	2	0	5	0	0	2	0	0	0	0	0	0	0	0	0	1	0	3	0	0	1	6623201	14610390	24017668	0	4.29811e+06	1.95923e+06	2.03008	0.0346667	2.09723	4.69677	AT5G10270.1
22.8325	23.1232	23.838	21.7439	20.5881	21.7895	AT5G13480.1	AT5G13480.1 | Symbols: FY, WDR33 | | chr5:4326638-4331557 REVERSE LENGTH=647	FY, WDR33	647		1	0.993		3	6	1	6	2	1	2	0	0	1	0	0	1	0	0	0	2	1	2	0	0	1	14833652	18766386	26605408	2.46126e+06	3107336	4745034	1.72996	0.0506005	1.89076	3.82971	AT5G13480.1
25.4223	24.8395	26.3168	23.4918	23.1457	22.8773	AT5G13590.1	AT5G13590.1 | Symbols: no symbol available | no full name available | chr5:4374718-4378647 REVERSE LENGTH=1168		1168	no full name available	1	0.999	AT5G13590.2, AT5G13590.3, AT5G13590.4, AT5G13590.5, AT5G13590.6	6	13	0	13	6	3	4	0	0	0	0	0	0	0	0	0	6	3	4	0	0	0	136921168	92239480	224936528	11865956	18387602	17277298	2.14508	0.0307692	2.35457	5.06405	AT5G13590.1
25.3899	25.2125	25.0617	22.422	20.3939	22.4136	AT5G14170.1	AT5G14170.1 | Symbols: BAF60, SWP73B, CHC1 | SWP73B | chr5:4568696-4570444 REVERSE LENGTH=534	BAF60, SWP73B, CHC1	534	SWP73B	1	0.9989		4	10	10	10	4	4	2	0	0	0	4	4	2	0	0	0	4	4	2	0	0	0	86746720	59879564	92428072	0	0	0	2.1576	0.0313433	3.47821	5.10533	AT5G14170.1
24.066	22.9247	24.2682	21.7023	21.5786	21.665	AT5G14270.1	AT5G14270.1 | Symbols: BET9, ATBET9, GTE9 | bromodomain and extraterminal domain protein 9, Global Transcription Factor Group E 9 | chr5:4605173-4608517 FORWARD LENGTH=688	BET9, ATBET9, GTE9	688	bromodomain and extraterminal domain protein 9, Global Transcription Factor Group E 9	1	0.9989	AT5G14270.2, AT5G14270.3	3	5	0	5	2	0	3	0	0	0	0	0	0	0	0	0	2	0	3	0	0	0	31645648	13907692	44271416	2.07984e+06	0	1.41832e+06	2.12924	0.0318445	2.10431	5.0122	AT5G14270.1
25.6159	24.3795	26.0066	22.6632	22.1792	22.8715	AT5G14600.1	AT5G14600.1 | Symbols: AtTRM61, TRM61 | tRNA methyltransferase 61 | chr5:4707518-4709022 FORWARD LENGTH=318	AtTRM61, TRM61	318	tRNA methyltransferase 61	1	0.999		6	15	15	15	5	5	5	0	0	0	5	5	5	0	0	0	5	5	5	0	0	0	176028032	73933864	156799984	9733217	14999030	20545006	2.18524	0.0293386	2.76268	5.19744	AT5G14600.1
27.2769	26.1134	27.4946	24.73	24.8598	24.8146	AT5G15810.1	AT5G15810.1 | Symbols: TRM1b, AtTRM1b | tRNA methyltransferase 1b | chr5:5158092-5161121 FORWARD LENGTH=593	TRM1b, AtTRM1b	593	tRNA methyltransferase 1b	1	0.999		13	40	16	40	13	4	15	1	3	4	7	1	8	0	0	0	13	4	15	1	3	4	512501824	217480640	579915390	77631944	57928240	81232496	2.13118	0.0320712	2.16018	5.01853	AT5G15810.1
25.4869	24.1269	25.7659	22.3114	21.1909	21.9966	AT5G16680.1	AT5G16680.1 | Symbols: PAIPP2, PHD2 | | chr5:5467534-5472956 REVERSE LENGTH=1311	PAIPP2, PHD2	1311		1	0.999	AT5G16680.2	4	7	0	7	3	1	3	0	0	0	0	0	0	0	0	0	3	1	3	0	0	0	118348528	49243888	138931360	6947019	3.51088e+06	5.67753e+06	2.25395	0.027713	3.29359	5.43199	AT5G16680.1
24.5123	23.5079	24.1309	22.0592	22.7973	20.8501	AT5G16780.1	AT5G16780.1 | Symbols: DOT2, MDF | MERISTEM-DEFECTIVE, DEFECTIVELY ORGANIZED TRIBUTARIES 2 | chr5:5517784-5521566 REVERSE LENGTH=820	DOT2, MDF	820	MERISTEM-DEFECTIVE, DEFECTIVELY ORGANIZED TRIBUTARIES 2	1	0.999	AT5G16780.2, AT5G16780.3	4	6	0	6	3	2	1	0	0	0	0	0	0	0	0	0	3	2	1	0	0	0	68472880	23624200	22829124	493895	1.49245e+06	2.05455e+06	1.54966	0.0626803	2.14817	3.36379	AT5G16780.1
24.4156	23.6239	24.8401	22.2716	22.3433	22.0429	AT5G18960.1	AT5G18960.1 | Symbols: FRS12 | FAR1-related sequence 12 | chr5:6330556-6333071 FORWARD LENGTH=788	FRS12	788	FAR1-related sequence 12	1	0.9987	AT5G18960.2	6	9	0	9	2	1	5	0	0	1	0	0	0	0	0	0	2	1	5	0	0	1	39728424	21655706	87152624	4.4097e+06	2.60828e+06	4.14705e+06	2.31291	0.0277172	2.07391	5.64	AT5G18960.1
26.659	25.8708	27.043	24.7799	24.1396	24.175	AT5G19350.1	AT5G19350.1 | Symbols: RBP45d | | chr5:6518978-6521295 FORWARD LENGTH=425	RBP45d	425		1	0.999	AT5G19350.2	9	20	0	20	7	6	7	0	0	0	0	0	0	0	0	0	7	6	7	0	0	0	208650080	133015264	358024096	32972624	33888420	35201056	2.23368	0.0293621	2.15942	5.36195	AT5G19350.1
25.0972	24.438	25.6221	22.3241	23.1709	22.7706	AT5G25060.1	AT5G25060.1 | Symbols: RRC1 | reduced red-light responses in cry1cry2 background 1 | chr5:8634219-8639984 REVERSE LENGTH=946	RRC1	946	reduced red-light responses in cry1cry2 background 1	1	0.999		10	16	11	16	5	2	9	0	0	0	3	1	7	0	0	0	5	2	9	0	0	0	148954464	65094976	214580432	5.38452e+06	13909172	8.34666e+06	2.26136	0.0279638	2.29725	5.45779	AT5G25060.1
24.775	23.7066	25.0104	22.8167	20.7224	21.4374	AT5G25220.1	AT5G25220.1 | Symbols: KNAT3 | KNOTTED1-like homeobox gene 3 | chr5:8736208-8738115 FORWARD LENGTH=431	KNAT3	431	KNOTTED1-like homeobox gene 3	1	0.999	AT5G25220.2	9	4	0	19	1	0	3	0	0	0	0	0	0	0	0	0	6	3	8	0	0	2	54449560	23055410	58972868	8513358	3.50654e+06	5060169	1.74394	0.0502638	2.8385	3.86743	AT5G25220.1
24.2145	23.7654	24.2197	21.5278	21.7399	22.4183	AT5G26830.1	AT5G26830.1 | Symbols: no symbol available | no full name available | chr5:9437351-9441568 FORWARD LENGTH=709		709	no full name available	1	0.9985		3	3	3	3	2	1	0	0	0	0	2	1	0	0	0	0	2	1	0	0	0	0	37135160	29416496	9266498	15558515	0	12628146	2.67119	0.029	2.1712	7.05202	AT5G26830.1
27.1097	26.2025	27.634	21.5322	22.5376	23.0873	AT5G27030.1	AT5G27030.1 | Symbols: TPR3 | TOPLESS-related 3 | chr5:9508913-9515263 REVERSE LENGTH=1108	TPR3	1108	TOPLESS-related 3	1	0.999		30	40	1	67	15	6	19	0	0	0	1	0	0	0	0	0	25	13	29	0	0	0	654786500	306500992	1174470020	0	0	5.66592e+06	2.75769	0.0317647	4.59634	7.43534	AT5G27030.1
24.7804	24.68	25.3481	22.9996	22.9256	23.4073	AT5G28740.1	AT5G28740.1 | Symbols: no symbol available | no full name available | chr5:10780774-10783772 FORWARD LENGTH=917		917	no full name available	1	0.999		9	19	19	19	8	5	5	0	1	0	8	5	5	0	1	0	8	5	5	0	1	0	123427544	90265808	136747504	37594744	16944230	19022634	2.68738	0.03016	1.82532	7.12243	AT5G28740.1
24.731	23.6672	24.468	22.4412	22.7088	21.9934	AT5G35910.1	AT5G35910.1 | Symbols: RRP6L2, AtRRP6L2 | RRP6-like 2 | chr5:14029871-14035405 REVERSE LENGTH=870	RRP6L2, AtRRP6L2	870	RRP6-like 2	1	0.999		8	12	12	12	7	2	3	0	0	0	7	2	3	0	0	0	7	2	3	0	0	0	118809536	45548100	81933296	9232233	11156667	7.53327e+06	2.12368	0.0315105	1.90758	4.99411	AT5G35910.1
25.3513	24.4897	25.3954	22.4702	23.2986	23.229	AT5G38840.1	AT5G38840.1 | Symbols: no symbol available | no full name available | chr5:15551329-15554846 FORWARD LENGTH=735		735	no full name available	1	0.999		6	10	10	10	3	1	4	0	0	2	3	1	4	0	0	2	3	1	4	0	0	2	102205144	57760764	125417944	11050032	17877116	22309228	2.19869	0.0299755	2.07953	5.24271	AT5G38840.1
25.4385	23.7521	25.157	22.7036	21.1765	22.3727	AT5G39660.1	AT5G39660.1 | Symbols: CDF2 | cycling DOF factor 2 | chr5:15878920-15880712 FORWARD LENGTH=457	CDF2	457	cycling DOF factor 2	1	0.999	AT5G39660.2, AT5G39660.3	6	8	0	8	4	0	4	0	0	0	0	0	0	0	0	0	4	0	4	0	0	0	130559672	24751598	123172152	10653333	5.91381e+06	9858728	1.74331	0.0503732	2.69825	3.86575	AT5G39660.1
27.3797	26.5729	27.3237	24.5355	24.3666	23.9292	AT5G40490.1	AT5G40490.1 | Symbols: HLP1, RBGD5 | RNA-binding glycine-rich protein D5 | chr5:16225483-16227423 FORWARD LENGTH=423	HLP1, RBGD5	423	RNA-binding glycine-rich protein D5	1	0.999		9	26	10	26	7	7	8	1	1	2	2	2	2	1	1	2	7	7	8	1	1	2	660447550	273936832	663826880	63404404	79318072	63951668	3.05301	0.03025	2.81501	8.88882	AT5G40490.1
27.0464	25.7833	27.1606	22.862	21.7004	21.3453	AT5G43130.1	AT5G43130.1 | Symbols: TAF4B, TAF4 | TBP-associated factor 4B, TBP-associated factor 4 | chr5:17315608-17321144 REVERSE LENGTH=823	TAF4B, TAF4	823	TBP-associated factor 4B, TBP-associated factor 4	1	0.999	AT5G43130.2, AT5G43130.3	6	11	0	11	5	2	4	0	0	0	0	0	0	0	0	0	5	2	4	0	0	0	216110368	85711936	250701632	14791823	0	737360	2.74563	0.0317727	4.69424	7.38081	AT5G43130.1
23.2922	23.6072	23.1801	21.9222	22.35	22.291	AT5G43780.1	AT5G43780.1 | Symbols: ATPS4, APS4 | | chr5:17589631-17591480 REVERSE LENGTH=469	ATPS4, APS4	469		1	0.999		7	6	6	20	2	1	2	0	0	1	2	1	2	0	0	1	5	6	5	1	0	3	23822310	29549956	17148474	4721170	9292973	9304250	2.4969	0.0267133	1.17206	6.33167	AT5G43780.1
26.2787	25.6436	26.8855	24.0667	24.6595	23.2134	AT5G44800.1	AT5G44800.1 | Symbols: CHR4, PKR1 | chromatin remodeling 4, PICKLE RELATED 1 | chr5:18083659-18092162 REVERSE LENGTH=2223	CHR4, PKR1	2223	chromatin remodeling 4, PICKLE RELATED 1	1	0.999		26	38	38	38	14	2	21	0	0	1	14	2	21	0	0	1	14	2	21	0	0	1	421478208	255012656	527513376	18920246	152879312	27745238	1.84504	0.0469305	2.28941	4.14765	AT5G44800.1
25.0595	24.1156	25.5176	21.9453	21.1354	22.2251	AT5G45110.1	AT5G45110.1 | Symbols: NPR3, ATNPR3 | NPR1-like protein 3 | chr5:18229319-18231334 FORWARD LENGTH=586	NPR3, ATNPR3	586	NPR1-like protein 3	1	0.9988	AT5G45110.2	5	11	0	11	4	1	6	0	0	0	0	0	0	0	0	0	4	1	6	0	0	0	103440856	57942272	156244000	0	0	0	2.39593	0.02656	3.12894	5.94384	AT5G45110.1
24.9571	24.1325	25.1287	23.7262	21.4055	22.8306	AT5G45500.1	AT5G45500.1 | Symbols: no symbol available | no full name available | chr5:18432636-18434951 REVERSE LENGTH=771		771	no full name available	1	0.999	AT5G45500.2, AT5G45500.3, AT5G45500.4, AT5G45500.5, AT5G45500.6, AT5G45500.7, AT5G45500.8, AT5G45500.9	6	8	0	8	4	1	3	0	0	0	0	0	0	0	0	0	4	1	3	0	0	0	67622312	30860552	80359152	20357698	0	11087987	1.31542	0.0864621	2.08528	2.80891	AT5G45500.1
24.8554	24.3512	25.1455	23.9369	23.6011	23.5632	AT5G46070.1	AT5G46070.1 | Symbols: GBPL3 | GUANYLATE-BINDING PROTEIN-LIKE 3 | chr5:18683468-18688397 FORWARD LENGTH=1082	GBPL3	1082	GUANYLATE-BINDING PROTEIN-LIKE 3	1	0.999		11	21	21	21	8	3	9	0	0	1	8	3	9	0	0	1	8	3	9	0	0	1	148855328	100600688	182528624	50427928	36715016	49464056	1.84831	0.0468032	1.08362	4.15693	AT5G46070.1
25.1376	24.6737	25.6661	24.5745	22.39	21.1827	AT5G47430.1	AT5G47430.1 | Symbols: no symbol available | no full name available | chr5:19235819-19240596 REVERSE LENGTH=892		892	no full name available	1	0.999	AT5G47430.2, AT5G47430.3, AT5G47430.6	6	7	0	7	4	0	3	0	0	0	0	0	0	0	0	0	4	0	3	0	0	0	81984336	29180360	109376320	26572330	0	9284558	1.11212	0.119752	2.44337	2.36493	AT5G47430.1
25.5444	25.5485	26.1267	24.5203	24.7794	24.2952	AT5G47690.1	AT5G47690.1 | Symbols: PDS5A, PDS5, AtPDS5A | | chr5:19317899-19327014 FORWARD LENGTH=1605	PDS5A, PDS5, AtPDS5A	1605		1	0.999	AT5G47690.2, AT5G47690.3	15	33	0	33	8	9	9	2	1	4	0	0	0	0	0	0	8	9	9	2	1	4	234857312	239764464	277089216	57244248	116492704	75964984	2.14441	0.0310073	1.20824	5.06187	AT5G47690.1
24.8316	24.1133	24.891	20.3895	21.1493	21.0645	AT5G48160.1	AT5G48160.1 | Symbols: OBE2 | OBERON2 | chr5:19528019-19529820 REVERSE LENGTH=574	OBE2	574	OBERON2	1	0.999	AT5G48160.2	5	7	0	8	4	0	3	0	0	0	0	0	0	0	0	0	5	0	3	0	0	0	85376328	47522760	77299536	0	0	0	3.37953	0.0432	3.74416	10.7972	AT5G48160.1
24.2316	24.5401	23.723	22.3157	22.0913	21.0543	AT5G49570.1	AT5G49570.1 | Symbols: PNG1, AtPNG1 | peptide-N-glycanase 1 | chr5:20112071-20116125 REVERSE LENGTH=721	PNG1, AtPNG1	721	peptide-N-glycanase 1	1	0.999		3	5	5	5	2	2	0	0	1	0	2	2	0	0	1	0	2	2	0	0	1	0	31490182	31753326	22545984	0	15865875	2605131	2.16944	0.0304275	2.34448	5.14463	AT5G49570.1
25.8289	24.6406	25.5727	22.2492	21.7744	22.69	AT5G51300.1	AT5G51300.1 | Symbols: AtSF1, SOT4, SF1 | Arabidopsis SF1 homolog, SPLICING FACTOR 1 | chr5:20849881-20852295 REVERSE LENGTH=804	AtSF1, SOT4, SF1	804	Arabidopsis SF1 homolog, SPLICING FACTOR 1	1	0.999	AT5G51300.2, AT5G51300.3	9	15	0	15	6	2	7	0	0	0	0	0	0	0	0	0	6	2	7	0	0	0	219578800	92591632	184729312	7.93572e+06	1.65868e+06	8719260	2.64708	0.0281869	3.10954	6.94832	AT5G51300.1
26.798	25.9169	26.6891	24.9246	24.7273	24.619	AT5G53480.1	AT5G53480.1 | Symbols: AtKPNB1, KPNB1, IMB1 | homolog of human KPNB1 | chr5:21714016-21716709 FORWARD LENGTH=870	AtKPNB1, KPNB1, IMB1	870	homolog of human KPNB1	1	0.999		9	31	31	31	8	7	9	1	1	5	8	7	9	1	1	5	8	7	9	1	1	5	418455808	234898768	415483680	96372464	77759776	95869480	2.37646	0.0258222	1.71104	5.87142	AT5G53480.1
24.6736	24.6138	25.0028	21.5626	22.1661	21.9181	AT5G58230.1	AT5G58230.1 | Symbols: MSI1, MEE70, ATMSI1 | ARABIDOPSIS MULTICOPY SUPRESSOR OF IRA1, MULTICOPY SUPRESSOR OF IRA1, MATERNAL EFFECT EMBRYO ARREST 70 | chr5:23556112-23557994 FORWARD LENGTH=424	MSI1, MEE70, ATMSI1	424	ARABIDOPSIS MULTICOPY SUPRESSOR OF IRA1, MULTICOPY SUPRESSOR OF IRA1, MATERNAL EFFECT EMBRYO ARREST 70	1	0.999		2	6	6	6	1	2	3	0	0	0	1	2	3	0	0	0	1	2	3	0	0	0	55680664	41219176	53252212	0	4.9392e+06	4.00088e+06	3.76348	0.0661538	2.88114	13.5363	AT5G58230.1
24.235	23.4407	24.896	21.1983	21.8142	21.5697	AT5G61150.1	AT5G61150.1 | Symbols: VIP4 | VERNALIZATION INDEPENDENCE 4 | chr5:24603846-24607528 REVERSE LENGTH=625	VIP4	625	VERNALIZATION INDEPENDENCE 4	1	0.999	AT5G61150.2	2	4	0	4	2	1	1	0	0	0	0	0	0	0	0	0	2	1	1	0	0	0	33374816	20271448	51333840	3924526	6047037	3939500	2.36384	0.0267541	2.66317	5.82483	AT5G61150.1
25.8058	24.5484	26.281	21.5321	20.7054	21.5985	AT5G62000.1	AT5G62000.1 | Symbols: AtARF2, ARF2, ARF1-BP, ORE14, HSS | ORESARA 14, ARF1-BINDING PROTEIN, auxin response factor 2, HLS1 SUPPRESSOR | chr5:24910859-24914680 FORWARD LENGTH=859	AtARF2, ARF2, ARF1-BP, ORE14, HSS	859	ORESARA 14, ARF1-BINDING PROTEIN, auxin response factor 2, HLS1 SUPPRESSOR	1	0.999	AT5G62000.2, AT5G62000.3, AT5G62000.5	24	44	0	44	18	6	19	0	0	1	0	0	0	0	0	0	18	6	19	0	0	1	629809340	233593200	769278780	3.8548e+06	800204	12458532	2.70843	0.0313978	4.2664	7.21485	AT5G62000.1
24.3531	23.2408	24.0134	21.802	21.387	21.3413	AT5G62090.1	AT5G62090.1 | Symbols: SLK2 | SEUSS-like 2 | chr5:24935221-24938540 REVERSE LENGTH=816	SLK2	816	SEUSS-like 2	1	0.9989	AT5G62090.2, AT5G62090.3	9	11	0	11	6	0	5	0	0	0	0	0	0	0	0	0	6	0	5	0	0	0	85221488	34151224	92756480	0	0	629729	2.55092	0.0254769	2.359	6.54784	AT5G62090.1
24.5212	23.356	24.7023	22.2211	21.4549	21.2305	AT5G65260.1	AT5G65260.1 | Symbols: no symbol available | no full name available | chr5:26080501-26082984 REVERSE LENGTH=220		220	no full name available	1	0.9987		3	5	3	5	3	1	1	0	0	0	2	0	1	0	0	0	3	1	1	0	0	0	56125752	23766018	42625104	0	0	0	2.10755	0.0318231	2.55768	4.94187	AT5G65260.1
22.6785	22.5551	21.9396	21.473	20.7926	20.7057	AT5G65540.1	AT5G65540.1 | Symbols: TAFL | | chr5:26195710-26198112 FORWARD LENGTH=605	TAFL	605		1	0.9986		2	2	2	2	1	0	1	0	0	0	1	0	1	0	0	0	1	0	1	0	0	0	12260364	11166176	15236885	0	0	0	1.86428	0.0459401	1.40058	4.20248	AT5G65540.1
24.5162	23.8005	24.322	22.6618	22.4224	22.8227	AT5G65770.1	AT5G65770.1 | Symbols: LINC4, CRWN4 | CROWDED NUCLEI 4, LITTLE NUCLEI4 | chr5:26311587-26315610 FORWARD LENGTH=1010	LINC4, CRWN4	1010	CROWDED NUCLEI 4, LITTLE NUCLEI4	1	0.999	AT5G65770.2, AT5G65770.3, AT5G65780.2	5	16	0	16	5	4	5	0	1	1	0	0	0	0	0	0	5	4	5	0	1	1	77854720	44039720	69154528	15831506	8883381	15010810	2.53487	0.0258346	1.57725	6.48295	AT5G65770.1
28.0651	26.8688	28.4166	25.8863	26.3181	25.7217	AT5G67530.1	AT5G67530.1 | Symbols: PUB49, ATPUB49 | PLANT U-BOX 49, plant U-box 49 | chr5:26941260-26943878 FORWARD LENGTH=595	PUB49, ATPUB49	595	PLANT U-BOX 49, plant U-box 49	1	0.999		19	46	46	46	14	6	17	2	3	4	14	6	17	2	3	4	14	6	17	2	3	4	878251200	342369984	1155152260	131313168	191221488	142185184	1.64607	0.0564238	1.80814	3.60831	AT5G67530.1

## Sheet: harshWash
Supplemental Data 1
Label Free Quantification of LC-MS/MS data of harsh washed samples.
Label Free Quantification						Protein ID	Entry Name	Gene	Protein Length	Description	Indistinguishable Proteins	Protein Probability	Top Peptide Probability																													#NAME?	q-value	Fold Change	p-value
NPR1_1.MaxLFQ.Intensity	NPR1_2.MaxLFQ.Intensity	NPR1_3.MaxLFQ.Intensity	control_1.MaxLFQ.Intensity	control_2.MaxLFQ.Intensity	control_3.MaxLFQ.Intensity	Protein.ID	Entry.Name	Gene	Protein.Length	Description	Indistinguishable.Proteins	Protein.Probability	Top.Peptide.Probability	Combined.Total.Peptides	Combined.Spectral.Count	Combined.Unique.Spectral.Count	Combined.Total.Spectral.Count	NPR1_1.Spectral.Count	NPR1_2.Spectral.Count	NPR1_3.Spectral.Count	control_1.Spectral.Count	control_2.Spectral.Count	control_3.Spectral.Count	NPR1_1.Unique.Spectral.Count	NPR1_2.Unique.Spectral.Count	NPR1_3.Unique.Spectral.Count	control_1.Unique.Spectral.Count	control_2.Unique.Spectral.Count	control_3.Unique.Spectral.Count	NPR1_1.Total.Spectral.Count	NPR1_2.Total.Spectral.Count	NPR1_3.Total.Spectral.Count	control_1.Total.Spectral.Count	control_2.Total.Spectral.Count	control_3.Total.Spectral.Count	NPR1_1.Intensity	NPR1_2.Intensity	NPR1_3.Intensity	control_1.Intensity	control_2.Intensity	control_3.Intensity	X.Log.Student.s.T.test.p.value.NPR1_YFP	Student.s.T.test.q.value.NPR1_YFP	Student.s.T.test.Difference.NPR1_YFP	Student.s.T.test.Test.statistic.NPR1_YFP	Protein
23.0538	22.2976	22.5854	20.7035	20.0272	20.6966	AT1G01730.1	AT1G01730.1 | Symbols: no symbol available | no full name available | chr1:271002-271872 FORWARD LENGTH=224		224	no full name available		1	0.9981	4	5	5	5	4	1	0	0	0	0	4	1	0	0	0	0	4	1	0	0	0	0	16408833	7380546	10031783	2.3755e+06	0	887723	2.63598	0.0394286	2.16983	0.937526	AT1G01730.1
25.5296	24.4684	24.5152	20.2844	22.2395	22.6779	AT1G02330.1	AT1G02330.1 | Symbols: CSU2 | COP1 SUPPRESSOR 2 | chr1:462202-463521 REVERSE LENGTH=279	CSU2	279	COP1 SUPPRESSOR 2		1	0.996	5	7	7	7	6	0	1	0	0	0	6	0	1	0	0	0	6	0	1	0	0	0	116864144	54997568	32069212	5925358	9842552	13440738	1.72528	0.0276639	3.10382	1.10334	AT1G02330.1
29.3902	28.9093	30.6799	19.8996	22.682	22.8236	AT1G02450.1	AT1G02450.1 | Symbols: NIMIN1, NIMIN-1 | NIM1-interacting 1 | chr1:498052-498480 REVERSE LENGTH=142	NIMIN1, NIMIN-1	142	NIM1-interacting 1		1	0.999	6	40	40	40	16	11	12	0	1	0	16	11	12	0	1	0	16	11	12	0	1	0	1826032130	1026778500	3296093700	2.2542e+06	8920252	8965572	2.70885	0	7.85806	2.54399	AT1G02450.1
25.3611	24.5535	24.4966	22.3542	21.8115	21.3549	AT1G03140.1	AT1G03140.1 | Symbols: PRP18a | pre-mRNA processing factor 18a | chr1:754471-756223 REVERSE LENGTH=420	PRP18a	420	pre-mRNA processing factor 18a		1	0.9988	3	7	7	7	2	2	3	0	0	0	2	2	3	0	0	0	2	2	3	0	0	0	85713032	47119548	61882000	8996618	5.99759e+06	4374424	2.74488	0.0268861	2.96355	1.23394	AT1G03140.1
24.8069	23.7296	24.0386	22.4883	22.2038	22.6156	AT1G03280.1	AT1G03280.1 | Symbols: no symbol available | no full name available | chr1:803635-806758 FORWARD LENGTH=479		479	no full name available	AT1G03280.2, AT1G03280.3	1	0.9988	9	17	0	17	6	4	5	0	1	1	0	0	0	0	0	0	6	4	5	0	1	1	111230552	45666640	67891296	8839272	6874229	12669791	2.16337	0.0638035	1.75579	0.749495	AT1G03280.1
26.641	27.4057	26.4946	25.5723	24.8306	25.113	AT1G04080.1	AT1G04080.1 | Symbols: PRP39a, PRP39 | | chr1:1051803-1056550 FORWARD LENGTH=768	PRP39a, PRP39	768		AT1G04080.2, AT1G04080.3, AT1G04080.4, AT1G04080.5	1	0.999	7	18	0	18	8	8	2	0	0	0	0	0	0	0	0	0	8	8	2	0	0	0	47886268	80699272	27307000	571859780	175193040	269318112	2.03416	0.0735256	1.6751	0.711086	AT1G04080.1
24.1359	23.4458	24.5576	22.3789	21.7359	22.065	AT1G04400.1	AT1G04400.1 | Symbols: PHH1, FHA, CRY2, AT-PHH1, ATCRY2 | cryptochrome 2 | chr1:1185719-1187901 REVERSE LENGTH=612	PHH1, FHA, CRY2, AT-PHH1, ATCRY2	612	cryptochrome 2	AT1G04400.2	1	0.999	2	6	0	6	1	2	2	0	0	1	0	0	0	0	0	0	1	2	2	0	0	1	28391486	17812852	36330464	8.01954e+06	5926641	7664650	2.22125	0.0496309	1.98649	0.836963	AT1G04400.1
25.3336	24.6621	25.3235	20.8193	21.412	20.8433	AT1G05805.1	AT1G05805.1 | Symbols: AKS2 | ABA-responsive kinase substrate 2 | chr1:1744843-1747427 FORWARD LENGTH=362	AKS2	362	ABA-responsive kinase substrate 2		1	0.999	4	9	9	9	4	2	3	0	0	0	4	2	3	0	0	0	4	2	3	0	0	0	100210296	61431488	92103944	0	2499629	0	3.8022	0.0305714	4.08154	1.77863	AT1G05805.1
22.0869	23.0254	22.8417	21.2673	20.8362	20.2467	AT1G06220.1	AT1G06220.1 | Symbols: MEE5, CLO, GFA1 | MATERNAL EFFECT EMBRYO ARREST 5, CLOTHO, GAMETOPHYTE FACTOR 1 | chr1:1900524-1904583 FORWARD LENGTH=987	MEE5, CLO, GFA1	987	MATERNAL EFFECT EMBRYO ARREST 5, CLOTHO, GAMETOPHYTE FACTOR 1	AT1G06220.2, AT1G06220.3	1	0.9988	4	7	0	7	4	2	1	0	0	0	0	0	0	0	0	0	4	2	1	0	0	0	9531490	20589716	13743193	0	0	0	1.97591	0.0577372	1.86793	0.774345	AT1G06220.1
24.8887	23.3772	24.0042	20.3007	21.6875	20.35	AT1G07360.1	AT1G07360.1 | Symbols: MAC5A | MOS4-associated complex subunit 5A | chr1:2260562-2262795 REVERSE LENGTH=481	MAC5A	481	MOS4-associated complex subunit 5A		1	0.989	3	3	1	3	3	0	0	0	0	0	1	0	0	0	0	0	3	0	0	0	0	0	31236288	15586762	22481880	5.28234e+06	3.09528e+06	4663627	2.19903	0.027027	3.31064	1.25816	AT1G07360.1
23.4437	23.173	23.8054	22.126	21.8912	21.2105	AT1G08600.1	AT1G08600.1 | Symbols: ATRX, CHR20 | | chr1:2724562-2733431 FORWARD LENGTH=1458	ATRX, CHR20	1458		AT1G08600.2, AT1G08600.3, AT1G08600.4	1	0.9988	7	11	0	11	2	2	6	0	1	0	0	0	0	0	0	0	2	2	6	0	1	0	43071664	33152508	48715080	7613301	12164393	3467337	2.19966	0.0650172	1.73144	0.74309	AT1G08600.1
24.7471	24.0248	24.8999	23.4586	22.8943	23.9546	AT1G09270.1	AT1G09270.1 | Symbols: IMPA-4 | importin alpha isoform 4 | chr1:2994506-2997833 FORWARD LENGTH=538	IMPA-4	538	importin alpha isoform 4	AT1G09270.2	1	0.999	9	22	0	22	6	4	6	1	1	4	0	0	0	0	0	0	6	4	6	1	1	4	82194704	48890964	88890984	31930636	24516490	46252692	1.28807	0.21861	1.12146	0.465684	AT1G09270.1
23.3568	22.6837	22.6569	21.5185	21.0644	21.2078	AT1G09760.1	AT1G09760.1 | Symbols: U2A' | U2 small nuclear ribonucleoprotein A | chr1:3159476-3161603 REVERSE LENGTH=249	U2A'	249	U2 small nuclear ribonucleoprotein A		1	0.9989	3	4	4	4	1	2	1	0	0	0	1	2	1	0	0	0	1	2	1	0	0	0	23413592	14539303	9760876	0	0	0	2.45402	0.0706139	1.63554	0.721992	AT1G09760.1
23.9654	23.1348	20.4634	20.7814	20.437	20.9877	AT1G09770.1	AT1G09770.1 | Symbols: ATCDC5, ATMYBCDC5, CDC5 | ARABIDOPSIS THALIANA CELL DIVISION CYCLE 5, cell division cycle 5, ARABIDOPSIS THALIANA MYB DOMAIN CELL DIVISION CYCLE 5 | chr1:3162002-3165122 FORWARD LENGTH=844	ATCDC5, ATMYBCDC5, CDC5	844	ARABIDOPSIS THALIANA CELL DIVISION CYCLE 5, cell division cycle 5, ARABIDOPSIS THALIANA MYB DOMAIN CELL DIVISION CYCLE 5		1	0.9982	4	4	4	4	3	1	0	0	0	0	3	1	0	0	0	0	3	1	0	0	0	0	51074052	18897010	28446998	0	0	0	0.76952	0.12288	1.78581	0.581961	AT1G09770.1
24.353	24.224	24.1814	22.3842	22.0141	21.7844	AT1G10580.1	AT1G10580.1 | Symbols: no symbol available | no full name available | chr1:3491560-3493665 REVERSE LENGTH=573		573	no full name available		1	0.9989	4	7	7	7	4	1	1	0	0	1	4	1	1	0	0	1	4	1	1	0	0	1	54928840	50715204	44626624	6427880	6803723	5549883	3.56278	0.0330526	2.19185	1.00443	AT1G10580.1
27.0239	26.0438	26.8653	24.0418	24.0408	23.757	AT1G13190.1	AT1G13190.1 | Symbols: no symbol available | no full name available | chr1:4499633-4501354 FORWARD LENGTH=573		573	no full name available		1	0.999	5	15	15	15	5	4	4	0	0	2	5	4	4	0	0	2	5	4	4	0	0	2	252317344	118875016	203904064	21056416	19104700	18093844	2.97447	0.0251837	2.69784	1.16378	AT1G13190.1
23.2736	23.1779	24.4722	22.5463	20.9443	20.0132	AT1G13940.1	AT1G13940.1 | Symbols: no symbol available | no full name available | chr1:4762703-4765923 REVERSE LENGTH=1005		1005	no full name available	AT1G13940.2	1	0.999	3	4	0	4	1	1	2	0	0	0	0	0	0	0	0	0	1	1	2	0	0	0	15154405	11949215	30064034	0	0	0	1.36127	0.0465571	2.47326	0.86815	AT1G13940.1
24.811	24.7499	24.7947	22.6576	22.7705	22.7818	AT1G14510.1	AT1G14510.1 | Symbols: AL7, AtAL7 | alfin-like 7 | chr1:4962171-4964154 REVERSE LENGTH=252	AL7, AtAL7	252	alfin-like 7		0.9991	0.9978	2	5	1	5	2	1	1	0	1	0	1	0	0	0	0	0	2	1	1	0	1	0	42970932	41724376	44655008	12270100	11017024	2.93098e+06	5.90882	0.0334286	2.04856	1.0024	AT1G14510.1
25.5381	24.3697	25.027	21.4921	20.9943	21.6923	AT1G14740.1	AT1G14740.1 | Symbols: TTA1, OBE3 | TITANIA 1 | chr1:5075450-5077732 REVERSE LENGTH=733	TTA1, OBE3	733	TITANIA 1		1	0.9988	8	12	12	12	7	3	2	0	0	0	7	3	2	0	0	0	7	3	2	0	0	0	137942784	62401036	92725776	0	873740	4.59838e+06	3.08057	0.0381333	3.58533	1.49592	AT1G14740.1
28.5839	27.8234	28.0468	23.2992	22.7362	23.1403	AT1G15750.1	AT1G15750.1 | Symbols: TPL, WSIP1 | WUS-INTERACTING PROTEIN 1, TOPLESS | chr1:5415086-5420359 REVERSE LENGTH=1131	TPL, WSIP1	1131	WUS-INTERACTING PROTEIN 1, TOPLESS	AT1G15750.2, AT1G15750.3, AT1G15750.4	1	0.999	34	92	0	101	32	21	38	0	1	0	0	0	0	0	0	0	36	24	40	0	1	0	2188621060	1127817600	2010997760	15138941	18825580	19149454	4.26313	0	5.09283	2.23264	AT1G15750.1
25.3112	24.197	25.0384	21.8656	20.6187	20.9775	AT1G15780.1	AT1G15780.1 | Symbols: MED15_1, NRB4, AtMed15a | MEDIATOR 15_1, Non-Recognition-of-BTH 4 | chr1:5430446-5435921 REVERSE LENGTH=1335	MED15_1, NRB4, AtMed15a	1335	MEDIATOR 15_1, Non-Recognition-of-BTH 4	AT1G15780.2, AT1G15780.3	1	0.999	5	7	0	7	5	1	1	0	0	0	0	0	0	0	0	0	5	1	1	0	0	0	67767760	31049674	40438644	0	0	0	2.74842	0.03575	3.69496	1.47812	AT1G15780.1
23.7501	22.8455	24.3603	21.0134	21.3602	21.7175	AT1G17210.1	AT1G17210.1 | Symbols: ILP1, ATILP1 | IAP-like protein 1, ARABIDOPSIS IAP-LIKE PROTEIN | chr1:5880502-5884657 REVERSE LENGTH=958	ILP1, ATILP1	958	IAP-like protein 1, ARABIDOPSIS IAP-LIKE PROTEIN		1	0.9989	7	13	10	13	5	2	6	0	0	0	4	1	5	0	0	0	5	2	6	0	0	0	46885784	29396328	82513088	3836532	5406629	7.10951e+06	2.03783	0.0404398	2.28825	0.920932	AT1G17210.1
24.7126	24.0853	24.9047	22.2339	21.4607	22.4418	AT1G17980.1	AT1G17980.1 | Symbols: PAPS1 | poly(A) polymerase 1 | chr1:6187742-6191418 REVERSE LENGTH=713	PAPS1	713	poly(A) polymerase 1		1	0.9989	7	12	5	12	4	2	5	0	0	1	1	1	2	0	0	1	4	2	5	0	0	1	69590952	39226000	75718648	7541202	4248103	7325258	2.5404	0.0316279	2.52209	1.05628	AT1G17980.1
24.2689	24.1783	24.1688	22.2698	22.6709	22.5985	AT1G18450.1	AT1G18450.1 | Symbols: ARP4, ATARP4 | actin-related protein 4 | chr1:6348199-6351766 FORWARD LENGTH=441	ARP4, ATARP4	441	actin-related protein 4		1	0.999	7	11	9	11	4	3	4	0	0	0	4	2	3	0	0	0	4	3	4	0	0	0	67186240	60420080	106533304	11602816	17010808	15716247	3.72999	0.0536092	1.69227	0.795426	AT1G18450.1
22.7332	22.2891	22.578	21.5551	20.1464	19.6589	AT1G18610.1	AT1G18610.1 | Symbols: no symbol available | no full name available | chr1:6405779-6408831 FORWARD LENGTH=556		556	no full name available	AT1G18610.2	1	0.9983	2	2	0	2	1	0	1	0	0	0	0	0	0	0	0	0	1	0	1	0	0	0	13415530	9862642	12063898	0	541096	1.4087e+06	1.62983	0.0525512	2.07996	0.805184	AT1G18610.1
29.2221	28.2123	28.7413	26.3391	26.4549	26.7176	AT1G18660.1	AT1G18660.1 | Symbols: IAP1 | IAN9-ASSOCIATED PROTEIN1 | chr1:6421433-6425565 FORWARD LENGTH=486	IAP1	486	IAN9-ASSOCIATED PROTEIN1	AT1G18660.2, AT1G18660.3, AT1G18660.4	1	0.999	22	97	0	97	28	17	33	4	8	7	0	0	0	0	0	0	28	17	33	4	8	7	2333860100	1168538370	1819713920	257682576	294416480	282169600	2.68484	0.035237	2.22135	0.960637	AT1G18660.1
24.4521	25.0589	24.4044	23.1822	23.3624	23.4128	AT1G20960.1	AT1G20960.1 | Symbols: BRR2a, emb1507, BRR2 | embryo defective 1507 | chr1:7302591-7309914 REVERSE LENGTH=2171	BRR2a, emb1507, BRR2	2171	embryo defective 1507	AT1G20960.2	1	0.999	22	41	0	41	13	18	4	0	2	4	0	0	0	0	0	0	13	18	4	0	2	4	142172560	202735232	112580712	28579180	47304308	53076564	2.39578	0.115627	1.31935	0.593769	AT1G20960.1
24.8172	23.8205	24.0137	20.5052	21.3394	21.6756	AT1G22020.1	AT1G22020.1 | Symbols: SHM6 | serine hydroxymethyltransferase 6 | chr1:7754599-7757087 FORWARD LENGTH=599	SHM6	599	serine hydroxymethyltransferase 6	AT1G22020.2	1	0.9986	5	7	0	7	4	2	1	0	0	0	0	0	0	0	0	0	4	2	1	0	0	0	34051100	36342852	19848490	0	5088291	1423677	2.55809	0.0272308	3.04373	1.23589	AT1G22020.1
23.4938	23.2405	24.466	20.1377	20.0023	19.9607	AT1G24290.1	AT1G24290.1 | Symbols: no symbol available | no full name available | chr1:8612650-8614227 REVERSE LENGTH=525		525	no full name available		1	0.9989	5	8	8	8	1	2	5	0	0	0	1	2	5	0	0	0	1	2	5	0	0	0	21908184	13605422	72530064	0	1.49546e+06	1.51177e+06	3.21733	0.04192	3.69987	1.55633	AT1G24290.1
23.8268	23.4728	23.5507	21.3919	20.6012	21.0007	AT1G27595.1	AT1G27595.1 | Symbols: TANG1 | | chr1:9592293-9602917 FORWARD LENGTH=1325	TANG1	1325			1	0.9988	5	9	8	9	5	3	1	0	0	0	5	2	1	0	0	0	5	3	1	0	0	0	58487688	37658016	10375466	1.95841e+06	0	1.71555e+06	3.31323	0.0249293	2.61883	1.16275	AT1G27595.1
24.3442	23.2732	22.5189	20.0956	21.0732	21.1876	AT1G32150.1	AT1G32150.1 | Symbols: AtbZIP68, bZIP68 | basic region/leucine zipper transcription factor 68 | chr1:11566022-11568317 FORWARD LENGTH=389	AtbZIP68, bZIP68	389	basic region/leucine zipper transcription factor 68		1	0.9989	4	4	4	5	3	1	0	0	0	0	3	1	0	0	0	0	4	1	0	0	0	0	44635456	20689888	11786699	0	453832	1.97495e+06	1.82739	0.0343558	2.59329	0.984971	AT1G32150.1
23.5224	22.3884	23.1287	20.5324	20.2546	20.2649	AT1G36370.1	AT1G36370.1 | Symbols: SHM7, MSA1 | MORE SULPHUR ACCUMULATION1, serine hydroxymethyltransferase 7 | chr1:13696240-13698576 REVERSE LENGTH=598	SHM7, MSA1	598	MORE SULPHUR ACCUMULATION1, serine hydroxymethyltransferase 7		1	0.9986	7	5	5	7	4	1	0	0	0	0	4	1	0	0	0	0	6	1	0	0	0	0	30482582	15566532	24988660	867979	0	0	2.82072	0.0260187	2.66256	1.13561	AT1G36370.1
27.0918	26.1754	26.869	24.0505	23.002	22.9906	AT1G43850.1	AT1G43850.1 | Symbols: SEU | seuss | chr1:16617872-16621596 FORWARD LENGTH=877	SEU	877	seuss	AT1G43850.2	1	0.999	19	46	0	46	22	9	15	0	0	0	0	0	0	0	0	0	22	9	15	0	0	0	671816450	354849216	677454400	44369856	14822904	8863144	2.77837	0.0329362	3.36439	1.37501	AT1G43850.1
24.2265	23.346	23.5895	21.9139	21.5874	21.2053	AT1G48950.1	AT1G48950.1 | Symbols: MEM1, ZC2HC1 | Zinc Finger C3HC-Type Containing 1 | chr1:18107063-18110108 FORWARD LENGTH=594	MEM1, ZC2HC1	594	Zinc Finger C3HC-Type Containing 1		1	0.9989	4	3	3	6	3	0	0	0	0	0	3	0	0	0	0	0	4	1	1	0	0	0	34609980	19512070	21676782	0	0	0	2.52997	0.0406526	2.15183	0.922371	AT1G48950.1
24.1816	23.6407	24.2071	20.9083	20.6418	21.3568	AT1G50410.1	AT1G50410.1 | Symbols: FRG2, CHR28 | SNF2-RING-HELICASE?LIKE 2, chromatin remodeling 28 | chr1:18672828-18677365 FORWARD LENGTH=981	FRG2, CHR28	981	SNF2-RING-HELICASE?LIKE 2, chromatin remodeling 28	AT1G50410.2, AT1G50410.3	1	0.999	10	14	0	14	7	4	3	0	0	0	0	0	0	0	0	0	7	4	3	0	0	0	89251192	51686768	96973048	668728	0	2740167	3.39765	0.0292075	3.04086	1.33451	AT1G50410.1
24.3071	22.058	21.0502	21.7194	19.1821	21.2098	AT1G50620.1	AT1G50620.1 | Symbols: no symbol available | no full name available | chr1:18748537-18751005 FORWARD LENGTH=629		629	no full name available		1	0.999	3	4	4	4	2	1	1	0	0	0	2	1	1	0	0	0	2	1	1	0	0	0	19524762	10224871	28596484	0	0	0	0.646305	0.151276	1.76795	0.54637	AT1G50620.1
23.7742	23.1801	24.1201	20.1719	21.0353	20.6991	AT1G52160.1	AT1G52160.1 | Symbols: TRZ3 | tRNAse Z3 | chr1:19420911-19424419 REVERSE LENGTH=890	TRZ3	890	tRNAse Z3		1	0.9983	6	9	8	9	5	0	4	0	0	0	5	0	3	0	0	0	5	0	4	0	0	0	37995632	20380234	39960216	2256177	0	3.88391e+06	2.92143	0.0288615	3.05599	1.28829	AT1G52160.1
27.4412	26.014	25.8326	24.7219	24.3477	25.4686	AT1G52380.1	AT1G52380.1 | Symbols: no symbol available | no full name available | chr1:19509979-19511301 FORWARD LENGTH=440		440	no full name available	AT1G52380.2, AT1G52380.3, AT1G52380.4	1	0.9989	7	16	0	16	6	5	3	0	0	2	0	0	0	0	0	0	6	5	3	0	0	2	323070944	147856736	224833888	52046748	35955156	62674784	1.22707	0.111684	1.58316	0.607489	AT1G52380.1
24.8113	23.574	25.1508	23.4243	22.5367	22.8984	AT1G55250.3	AT1G55250.3 | Symbols: HUB2 | histone mono-ubiquitination 2 | chr1:20607214-20612302 FORWARD LENGTH=899	HUB2	899	histone mono-ubiquitination 2	AT1G55250.5	1	0.9989	11	22	0	22	9	3	7	1	0	2	0	0	0	0	0	0	9	3	7	1	0	2	123998736	54846508	156755696	33380796	12384783	21745084	1.3403	0.110833	1.55896	0.612785	AT1G55250.3
25.2069	24.6564	25.5842	21.579	21.8845	21.7612	AT1G55325.2	AT1G55325.2 | Symbols: MED13, GCT, MAB2 | Mediator of RNA polymerase II transcription subunit 13, GRAND CENTRAL, MACCHI-BOU 2 | chr1:20637594-20647714 FORWARD LENGTH=2001	MED13, GCT, MAB2	2001	Mediator of RNA polymerase II transcription subunit 13, GRAND CENTRAL, MACCHI-BOU 2	AT1G55325.3, AT1G55325.4	1	0.999	11	24	0	24	10	6	8	0	0	0	0	0	0	0	0	0	10	6	8	0	0	0	189221248	117511504	191269920	7791799	8764664	7.31046e+06	3.5604	0.0369032	3.40761	1.49219	AT1G55325.2
23.4211	22.9583	24.1312	21.4054	20.7666	19.8437	AT1G58100.1	AT1G58100.1 | Symbols: TCP8, AtTCP8 | TCP domain protein 8 | chr1:21512680-21513885 REVERSE LENGTH=401	TCP8, AtTCP8	401	TCP domain protein 8	AT1G58100.2	1	0.9989	3	6	0	6	3	1	2	0	0	0	0	0	0	0	0	0	3	1	2	0	0	0	24405964	6784548	37286400	0	306069	0	2.12283	0.0274333	2.83161	1.10295	AT1G58100.1
25.9373	24.8222	24.1298	18.6182	20.9532	22.3439	AT1G60420.1	AT1G60420.1 | Symbols: AtNRX1, NRX1 | nucleoredoxin 1 | chr1:22261978-22264243 FORWARD LENGTH=578	AtNRX1, NRX1	578	nucleoredoxin 1		1	0.999	9	15	15	15	8	2	5	0	0	0	8	2	5	0	0	0	8	2	5	0	0	0	207689408	91515712	70701328	1.43496e+06	4.51499e+06	9497744	1.63541	0.0297692	4.32466	1.34819	AT1G60420.1
33.3353	31.3415	33.567	21.3068	22.7632	19.7814	AT1G64280.1	AT1G64280.1 | Symbols: NIM1, ATNPR1, SAI1, NPR1 | NONEXPRESSER OF PR GENES 1, SALICYLIC ACID INSENSITIVE 1, NON-INDUCIBLE IMMUNITY 1, ARABIDOPSIS NONEXPRESSER OF PR GENES 1 | chr1:23853329-23855407 REVERSE LENGTH=593	NIM1, ATNPR1, SAI1, NPR1	593	NONEXPRESSER OF PR GENES 1, SALICYLIC ACID INSENSITIVE 1, NON-INDUCIBLE IMMUNITY 1, ARABIDOPSIS NONEXPRESSER OF PR GENES 1		1	0.999	50	395	384	395	142	93	160	0	0	0	137	91	156	0	0	0	142	93	160	0	0	0	60099731000	21272231900	64661578000	1.44714e+06	8914402	0	3.29919	0	11.4642	3.68201	AT1G64280.1
23.9896	24.4892	24.0307	21.9698	22.8373	20.2772	AT1G65440.1	AT1G65440.1 | Symbols: SPT6L, GTB1 | global transcription factor group B1, Arabidopsis Suppressor of Ty insertion 6-like | chr1:24306945-24314327 REVERSE LENGTH=1647	SPT6L, GTB1	1647	global transcription factor group B1, Arabidopsis Suppressor of Ty insertion 6-like	AT1G65440.2, AT1G65440.3, AT1G65440.4	1	0.9987	3	6	0	6	3	2	1	0	0	0	0	0	0	0	0	0	3	2	1	0	0	0	15714530	25169112	19887950	7645717	8.18331e+06	3.54436e+06	1.49114	0.0412249	2.47504	0.893968	AT1G65440.1
24.7568	23.097	25.1079	22.1904	20.7147	20.2429	AT1G65660.1	AT1G65660.1 | Symbols: SMP1 | SWELLMAP 1 | chr1:24418295-24421231 REVERSE LENGTH=535	SMP1	535	SWELLMAP 1		1	0.999	7	10	10	14	4	2	4	0	0	0	4	2	4	0	0	0	8	2	4	0	0	0	86411088	26258472	78885016	6468694	0	2.20801e+06	1.73096	0.0263529	3.27127	1.14637	AT1G65660.1
22.7524	22.6342	22.6534	21.9645	21.5803	21.2657	AT1G67230.1	AT1G67230.1 | Symbols: CRWN1, KAKU2, LINC1, AtLINC1 | (Japanese for nucleus) 2, CROWDED NUCLEI 1, LITTLE NUCLEI1 | chr1:25151561-25156032 REVERSE LENGTH=1132	CRWN1, KAKU2, LINC1, AtLINC1	1132	(Japanese for nucleus) 2, CROWDED NUCLEI 1, LITTLE NUCLEI1		1	0.9976	5	6	6	6	3	1	0	2	0	0	3	1	0	2	0	0	3	1	0	2	0	0	18923100	20460682	1.81525e+06	8166289	9514791	5263231	2.19864	0.202454	1.07653	0.488146	AT1G67230.1
23.7638	22.6621	24.0843	21.5232	22.0127	22.2262	AT1G68185.1	AT1G68185.1 | Symbols: no symbol available | no full name available | chr1:25556542-25558173 FORWARD LENGTH=215		215	no full name available	AT1G68185.3	1	0.999	4	9	0	9	4	1	2	0	0	2	0	0	0	0	0	0	4	1	2	0	0	2	47695192	21856116	59362164	6014298	5028512	11637962	1.52737	0.0969973	1.58271	0.638614	AT1G68185.1
24.0209	23.3852	22.7185	21.801	22.2219	22.751	AT1G69010.1	AT1G69010.1 | Symbols: BIM2 | BES1-interacting Myc-like protein 2 | chr1:25941804-25943599 FORWARD LENGTH=311	BIM2	311	BES1-interacting Myc-like protein 2		1	0.9981	5	5	5	5	2	1	1	0	1	0	2	1	1	0	1	0	2	1	1	0	1	0	49151844	16683336	18129744	3426824	10793002	14189358	1.12776	0.234677	1.11688	0.452957	AT1G69010.1
27.4108	26.5505	26.968	20.3297	21.3443	20.4859	AT1G72010.1	AT1G72010.1 | Symbols: TCP22, AtTCP22 | TCP domain protein 22 | chr1:27107844-27108971 FORWARD LENGTH=375	TCP22, AtTCP22	375	TCP domain protein 22		1	0.999	3	10	10	10	2	2	3	1	1	1	2	2	3	1	1	1	2	2	3	1	1	1	226191216	111492832	145964688	16741626	1.91242e+06	7926982	4.00436	0	6.25648	2.60526	AT1G72010.1
24.1515	23.117	24.5627	20.3187	20.0822	20.9043	AT1G72390.1	AT1G72390.1 | Symbols: PHL | PHYTOCHROME-DEPENDENT LATE-FLOWERING | chr1:27245455-27251218 FORWARD LENGTH=1325	PHL	1325	PHYTOCHROME-DEPENDENT LATE-FLOWERING	AT1G72390.2	1	0.9962	3	3	0	3	1	1	1	0	0	0	0	0	0	0	0	0	1	1	1	0	0	0	29961578	16796612	36717496	0	0	0	2.68073	0.0301463	3.50863	1.40647	AT1G72390.1
22.8566	23.2331	23.0179	20.6114	20.8823	19.6935	AT1G72750.1	AT1G72750.1 | Symbols: ATTIM23-2, TIM23-2 | translocase inner membrane subunit 23-2 | chr1:27383577-27384143 FORWARD LENGTH=188	ATTIM23-2, TIM23-2	188	translocase inner membrane subunit 23-2		1	0.9983	2	3	3	3	1	2	0	0	0	0	1	2	0	0	0	0	1	2	0	0	0	0	12075601	13003086	9649526	1.67289e+06	1.67289e+06	0	2.6647	0.0261217	2.64016	1.11124	AT1G72750.1
24.4528	24.1021	23.898	20.7467	20.1084	21.7267	AT1G73720.1	AT1G73720.1 | Symbols: SMU1 | SUPPRESSORS OF MEC-8 AND UNC-52 1 | chr1:27725059-27729722 FORWARD LENGTH=511	SMU1	511	SUPPRESSORS OF MEC-8 AND UNC-52 1		1	0.999	4	7	7	7	2	3	1	0	0	1	2	3	1	0	0	1	2	3	1	0	0	1	38208212	34402168	28330964	884967	5488845	5.35096e+06	2.56638	0.028339	3.29039	1.31735	AT1G73720.1
23.8291	22.4754	23.5423	21.3685	19.6355	19.6991	AT1G73805.1	AT1G73805.1 | Symbols: SARD1 | SAR Deficient 1 | chr1:27745761-27749178 REVERSE LENGTH=451	SARD1	451	SAR Deficient 1		1	0.9985	3	6	6	6	3	1	2	0	0	0	3	1	2	0	0	0	3	1	2	0	0	0	27437684	11748106	24376182	0	0	0	1.91427	0.0253091	3.04789	1.12839	AT1G73805.1
25.8273	25.2158	26.5494	24.4648	23.4634	23.7497	AT1G75510.1	AT1G75510.1 | Symbols: no symbol available | no full name available | chr1:28347254-28348629 REVERSE LENGTH=261		261	no full name available		1	0.9983	4	7	7	7	1	2	3	0	0	1	1	2	3	0	0	1	1	2	3	0	0	1	98490408	64240748	174726400	37214472	19331274	24087224	1.80963	0.0540228	1.97156	0.79273	AT1G75510.1
23.6854	23.2801	23.1894	20.4287	20.8878	20.9019	AT1G76880.1	AT1G76880.1 | Symbols: DF1 | | chr1:28865594-28867931 FORWARD LENGTH=603	DF1	603			1	0.9984	3	6	6	6	3	1	2	0	0	0	3	1	2	0	0	0	3	1	2	0	0	0	23521424	14966393	23071520	0	0	0	3.57948	0.0260444	2.64554	1.1929	AT1G76880.1
25.2874	24.3274	25.3424	22.0598	21.1634	22.3442	AT1G76890.2	AT1G76890.2 | Symbols: GT2, AT-GT2 | | chr1:28873211-28875203 REVERSE LENGTH=575	GT2, AT-GT2	575			1	0.999	9	21	21	21	9	3	7	0	0	2	9	3	7	0	0	2	9	3	7	0	0	2	147319088	66908280	164686112	8200769	2.97882e+06	12294714	2.52755	0.0277778	3.12988	1.25952	AT1G76890.2
25.5519	24.3974	25.352	22.9122	22.5737	22.9794	AT1G77180.1	AT1G77180.1 | Symbols: SKIP | SNW/Ski-interacting protein | chr1:28999791-29001632 REVERSE LENGTH=613	SKIP	613	SNW/Ski-interacting protein	AT1G77180.2	1	0.999	8	14	0	14	6	3	4	0	1	0	0	0	0	0	0	0	6	3	4	0	1	0	225999872	87612440	113891168	10990707	6521143	13041912	2.41962	0.0350345	2.27868	0.958353	AT1G77180.1
22.1756	22.4661	22.4123	21.411	20.4844	21.3356	AT1G77470.1	AT1G77470.1 | Symbols: RFC5, EMB2810, RFC3 | EMBRYO DEFECTIVE 2810, replication factor C subunit 3, replication factor C 5 | chr1:29112194-29114323 REVERSE LENGTH=369	RFC5, EMB2810, RFC3	369	EMBRYO DEFECTIVE 2810, replication factor C subunit 3, replication factor C 5		1	0.999	2	2	2	2	1	0	1	0	0	0	1	0	1	0	0	0	1	0	1	0	0	0	6824752	8466454	10378789	0	0	0	1.83104	0.146356	1.27436	0.551621	AT1G77470.1
27.179	26.3628	26.9676	24.7119	24.2522	24.7622	AT1G79000.1	AT1G79000.1 | Symbols: PCAT2, ATHAC1, ATHPCAT2, HAC1 | ARABIDOPSIS HISTONE ACETYLTRANSFERASE OF THE CBP FAMILY 1, P300/CBP ACETYLTRANSFERASE-RELATED PROTEIN 2, ARABIDOPSIS THALIANA P300/CBP ACETYLTRANSFERASE-RELATED PROTEIN 2, histone acetyltransferase of the CBP family 1 | chr1:29716933-29723984 REVERSE LENGTH=1697	PCAT2, ATHAC1, ATHPCAT2, HAC1	1697	ARABIDOPSIS HISTONE ACETYLTRANSFERASE OF THE CBP FAMILY 1, P300/CBP ACETYLTRANSFERASE-RELATED PROTEIN 2, ARABIDOPSIS THALIANA P300/CBP ACETYLTRANSFERASE-RELATED PROTEIN 2, histone acetyltransferase of the CBP family 1	AT1G79000.2	1	0.999	26	75	0	75	29	20	12	4	2	8	0	0	0	0	0	0	29	20	12	4	2	8	899175870	485817984	891000380	122293032	104960760	149580848	2.81588	0.0345679	2.26105	0.985846	AT1G79000.1
23.5167	23.3967	24.5992	22.109	22.0776	21.2815	AT1G79350.1	AT1G79350.1 | Symbols: EMB1135, FGT1 | embryo defective 1135, FORGETTER 1 | chr1:29844829-29853215 REVERSE LENGTH=1295	EMB1135, FGT1	1295	embryo defective 1135, FORGETTER 1		1	0.9989	10	19	19	19	7	7	3	0	1	1	7	7	3	0	1	1	7	7	3	0	1	1	51106584	50483876	87821936	5.36549e+06	9894284	5804610	1.8981	0.0499759	2.01479	0.816185	AT1G79350.1
23.4089	23.042	23.2961	22.0175	21.1607	21.6831	AT1G79730.1	AT1G79730.1 | Symbols: ELF7 | EARLY FLOWERING 7 | chr1:30000743-30003969 REVERSE LENGTH=589	ELF7	589	EARLY FLOWERING 7		1	0.9965	3	6	6	6	3	1	1	0	1	0	3	1	1	0	1	0	3	1	1	0	1	0	22227832	18285036	24703062	4494040	2331407	2.48552e+06	2.40822	0.0722876	1.62856	0.716834	AT1G79730.1
26.1128	25.3959	25.5217	21.379	20.9681	20.532	AT1G80490.1	AT1G80490.1 | Symbols: TPR1 | TOPLESS-related 1 | chr1:30261094-30266446 REVERSE LENGTH=1119	TPR1	1119	TOPLESS-related 1	AT1G80490.2, AT1G80490.3	1	0.999	28	23	0	74	7	8	8	0	0	0	0	0	0	0	0	0	25	20	28	0	1	0	264977312	159397792	258649120	3.95318e+06	1667093	2.70801e+06	3.8584	0	4.71709	2.02482	AT1G80490.1
24.9802	24.1728	24.7803	21.6382	20.0036	19.7626	AT2G02070.1	AT2G02070.1 | Symbols: IDD5, RVN, AtIDD5 | indeterminate(ID)-domain 5, RAVEN | chr2:505523-509154 FORWARD LENGTH=602	IDD5, RVN, AtIDD5	602	indeterminate(ID)-domain 5, RAVEN	AT2G02070.2	1	0.9978	3	6	0	6	3	2	1	0	0	0	0	0	0	0	0	0	3	2	1	0	0	0	63206544	34046252	51488964	5.64135e+06	3.36803e+06	998935	2.55247	0.0415652	4.17635	1.58362	AT2G02070.1
24.2543	23.0877	20.6217	21.3007	21.1309	20.5043	AT2G04880.1	AT2G04880.1 | Symbols: ATWRKY1, WRKY1, ZAP1 | zinc-dependent activator protein-1 | chr2:1718557-1720219 FORWARD LENGTH=487	ATWRKY1, WRKY1, ZAP1	487	zinc-dependent activator protein-1	AT2G04880.2	1	0.999	3	5	0	5	3	1	1	0	0	0	0	0	0	0	0	0	3	1	1	0	0	0	22896006	10895555	11765835	634203	0	3053134	0.695588	0.156135	1.67595	0.541008	AT2G04880.1
22.8262	22.6525	22.6535	21.317	20.6013	20.2782	AT2G05230.1	AT2G05230.1 | Symbols: no symbol available | no full name available | chr2:1899818-1901938 REVERSE LENGTH=706		706	no full name available	AT2G05250.1	1	0.9984	3	4	0	4	3	1	0	0	0	0	0	0	0	0	0	0	3	1	0	0	0	0	17585112	13434092	10339132	0	2.565e+06	1983868	2.49784	0.0485045	1.97855	0.855664	AT2G05230.1
22.7781	23.7369	20.2672	21.5216	21.8297	21.2952	AT2G06990.1	AT2G06990.1 | Symbols: SMN2, SOP3, HEN2 | SUPPRESSOR OF PAS2 3, hua enhancer 2 | chr2:2895135-2900909 FORWARD LENGTH=995	SMN2, SOP3, HEN2	995	SUPPRESSOR OF PAS2 3, hua enhancer 2		1	0.9983	3	5	3	5	3	2	0	0	0	0	1	2	0	0	0	0	3	2	0	0	0	0	15247858	28528040	4.56352e+06	1.38295e+06	1126637	4566074	0.272885	0.595785	0.711935	0.233726	AT2G06990.1
24.0227	23.6206	24.4951	21.6564	21.291	21.4529	AT2G13370.1	AT2G13370.1 | Symbols: CHR5 | chromatin remodeling 5 | chr2:5544601-5555543 REVERSE LENGTH=1724	CHR5	1724	chromatin remodeling 5	AT2G13370.2, AT2G13370.3	1	0.9987	4	9	0	9	3	2	4	0	0	0	0	0	0	0	0	0	3	2	4	0	0	0	36413960	28409616	53883120	5.6213e+06	4.51474e+06	5.56085e+06	3.14935	0.0257778	2.57936	1.13432	AT2G13370.1
23.9675	23.0755	23.0899	20.9905	21.644	21.6821	AT2G17410.1	AT2G17410.1 | Symbols: ARID2 | AT RICH INTERACTION DOMAIN 2 | chr2:7559869-7563474 FORWARD LENGTH=786	ARID2	786	AT RICH INTERACTION DOMAIN 2	AT2G17410.2, AT2G17410.3	1	0.9984	6	10	0	10	6	2	1	0	0	1	0	0	0	0	0	0	6	2	1	0	0	1	56561148	23709264	16924904	2.86308e+06	4.15002e+06	9771634	2.1951	0.0501774	1.93872	0.817802	AT2G17410.1
25.1302	24.4453	25.1142	22.9174	22.109	22.3196	AT2G20330.1	AT2G20330.1 | Symbols: OZS3 | overly zinc sensitive3 | chr2:8772888-8775518 REVERSE LENGTH=648	OZS3	648	overly zinc sensitive3		1	0.9989	7	12	12	12	4	2	5	0	0	1	4	2	5	0	0	1	4	2	5	0	0	1	80734880	45849516	86245760	17921972	9743143	10521091	2.74892	0.0318779	2.44788	1.05015	AT2G20330.1
23.2576	23.0974	22.3906	21.9548	21.5421	21.3626	AT2G25170.1	AT2G25170.1 | Symbols: SSL2, CHR6, CHD3, GYM, HRB2, EPP1, LWR1, CKH2, PKL | CYTOKININ-HYPERSENSITIVE 2, hypersensitive to red and blue 2, GYMNOS, LOW-WATER-POTENTIAL RESPONSE 1, ENHANCED PHOTOMORPHOGENIC 1, SUPPRESSOR OF SLR 2, PICKLE | chr2:10714411-10723763 FORWARD LENGTH=1384	SSL2, CHR6, CHD3, GYM, HRB2, EPP1, LWR1, CKH2, PKL	1384	CYTOKININ-HYPERSENSITIVE 2, hypersensitive to red and blue 2, GYMNOS, LOW-WATER-POTENTIAL RESPONSE 1, ENHANCED PHOTOMORPHOGENIC 1, SUPPRESSOR OF SLR 2, PICKLE	AT2G25170.2, AT2G25170.3, AT2G25170.4	1	0.9987	6	11	0	11	4	3	3	0	1	0	0	0	0	0	0	0	4	3	3	0	1	0	32936158	29167510	23697120	938646	5.81668e+06	2.70699e+06	1.81488	0.141134	1.29538	0.55863	AT2G25170.1
25.9228	24.5602	24.2928	23.641	23.3647	23.0835	AT2G25970.1	AT2G25970.1 | Symbols: no symbol available | no full name available | chr2:11071844-11075604 REVERSE LENGTH=632		632	no full name available		1	0.999	6	8	8	8	6	0	2	0	0	0	6	0	2	0	0	0	6	0	2	0	0	0	72181280	46886576	51479636	19863626	20507498	21191588	1.37664	0.108997	1.56222	0.617542	AT2G25970.1
26.6909	25.891	26.4424	24.4465	24.0665	24.4889	AT2G28290.1	AT2G28290.1 | Symbols: CHR3, SYD | SPLAYED, CHROMATIN REMODELING COMPLEX SUBUNIT R 3 | chr2:12056771-12072950 FORWARD LENGTH=3574	CHR3, SYD	3574	SPLAYED, CHROMATIN REMODELING COMPLEX SUBUNIT R 3	AT2G28290.2, AT2G28290.3, AT2G28290.4, AT2G28290.5, AT2G28290.6	1	0.999	28	56	0	56	19	14	14	2	1	6	0	0	0	0	0	0	19	14	14	2	1	6	580697340	318027808	544217660	98867664	72983104	110621416	2.74638	0.043662	2.00742	0.883603	AT2G28290.1
23.4856	23.8492	23.2292	22.7485	21.7576	22.2126	AT2G31750.1	AT2G31750.1 | Symbols: UGT74D1 | UDP-glucosyl transferase 74D1 | chr2:13497312-13499870 FORWARD LENGTH=456	UGT74D1	456	UDP-glucosyl transferase 74D1	AT2G31750.2	0.9996	0.999	2	2	0	2	1	1	0	0	0	0	0	0	0	0	0	0	1	1	0	0	0	0	18651600	24225900	16017582	12165281	5.63911e+06	7553509	1.71525	0.14878	1.28177	0.548194	AT2G31750.1
26.7112	25.4782	26.7586	21.8095	22.8406	23.3922	AT2G32700.1	AT2G32700.1 | Symbols: LUH, MUM1 | LEUNIG_homolog, MUCILAGE-MODIFIED 1 | chr2:13867235-13871844 FORWARD LENGTH=787	LUH, MUM1	787	LEUNIG_homolog, MUCILAGE-MODIFIED 1	AT2G32700.2, AT2G32700.3, AT2G32700.4, AT2G32700.5, AT2G32700.6, AT2G32700.7	1	0.999	17	43	0	43	21	6	13	0	0	3	0	0	0	0	0	0	21	6	13	0	0	3	621744900	263120992	743127040	460660	7815182	29988888	2.36116	0.0344	3.63521	1.38476	AT2G32700.1
25.3476	24.9529	25.6261	23.3895	22.8321	22.3712	AT2G32950.1	AT2G32950.1 | Symbols: ATCOP1, COP1, DET340, EMB168, FUS1 | CONSTITUTIVE PHOTOMORPHOGENIC 1, ARABIDOPSIS THALIANA CONSTITUTIVE PHOTOMORPHOGENIC 1, FUSCA 1, EMBRYO DEFECTIVE 168, DEETIOLATED MUTANT 340 | chr2:13978000-13983282 FORWARD LENGTH=675	ATCOP1, COP1, DET340, EMB168, FUS1	675	CONSTITUTIVE PHOTOMORPHOGENIC 1, ARABIDOPSIS THALIANA CONSTITUTIVE PHOTOMORPHOGENIC 1, FUSCA 1, EMBRYO DEFECTIVE 168, DEETIOLATED MUTANT 340		1	0.9989	5	11	3	11	4	3	4	0	0	0	1	0	2	0	0	0	4	3	4	0	0	0	97036128	70145800	119180680	18302340	10750531	10953029	2.64032	0.0311594	2.4446	1.0388	AT2G32950.1
23.2207	23.0531	23.4388	21.1846	20.9952	20.7917	AT2G33340.1	AT2G33340.1 | Symbols: PUB60, MAC3B | Plant U-box 60, MOS4-associated complex 3B | chr2:14126584-14131000 REVERSE LENGTH=525	PUB60, MAC3B	525	Plant U-box 60, MOS4-associated complex 3B	AT2G33340.2, AT2G33340.3	1	0.9981	3	4	0	4	2	1	1	0	0	0	0	0	0	0	0	0	2	1	1	0	0	0	24926526	22736914	16617390	6.31687e+06	3.31188e+06	3.16354e+06	3.83526	0.0313869	2.24703	1.04069	AT2G33340.1
24.9503	23.9075	24.3517	19.5205	20.2677	20.9322	AT2G33540.1	AT2G33540.1 | Symbols: CPL3, ATCPL3 | C-terminal domain phosphatase-like 3 | chr2:14204081-14208797 REVERSE LENGTH=1241	CPL3, ATCPL3	1241	C-terminal domain phosphatase-like 3	AT2G33540.2	1	0.999	8	13	0	13	4	4	5	0	0	0	0	0	0	0	0	0	4	4	5	0	0	0	80900920	41478580	67696952	2371239	0	3.51232e+06	2.91956	0.0381176	4.16303	1.66023	AT2G33540.1
25.8505	24.3616	23.9353	20.1915	20.8966	22.9131	AT2G35530.1	AT2G35530.1 | Symbols: AtbZIP16, bZIP16 | basic region/leucine zipper transcription factor 16 | chr2:14923280-14926025 REVERSE LENGTH=409	AtbZIP16, bZIP16	409	basic region/leucine zipper transcription factor 16		1	0.9988	4	5	4	5	4	1	0	0	0	0	3	1	0	0	0	0	4	1	0	0	0	0	113224224	38955876	22610896	0	0	10215396	1.55559	0.0250811	3.38204	1.12696	AT2G35530.1
23.3881	22.2291	22.4342	21.5762	20.9824	20.3485	AT2G35940.1	AT2G35940.1 | Symbols: EDA29, BLH1 | BEL1-like homeodomain 1, embryo sac development arrest 29 | chr2:15089171-15091699 REVERSE LENGTH=680	EDA29, BLH1	680	BEL1-like homeodomain 1, embryo sac development arrest 29	AT2G35940.2, AT2G35940.3	1	0.997	3	3	0	3	3	0	0	0	0	0	0	0	0	0	0	0	3	0	0	0	0	0	20071268	6596297	8770846	0	0	0	1.56738	0.0811902	1.71475	0.685033	AT2G35940.1
27.1914	25.9603	27.2319	23.8208	23.3356	23.9394	AT2G36480.1	AT2G36480.1 | Symbols: no symbol available | no full name available | chr2:15303114-15307535 REVERSE LENGTH=963		963	no full name available	AT2G36480.2	1	0.999	9	26	0	26	9	6	8	1	1	1	0	0	0	0	0	0	9	6	8	1	1	1	242980576	126147808	240075728	27508372	15296577	15588109	2.60832	0.028169	3.09593	1.26039	AT2G36480.1
24.1447	23.6412	23.8812	22.1705	20.7094	21.0349	AT2G38560.1	AT2G38560.1 | Symbols: TFIIS, RDO2 | transcript elongation factor IIS, REDUCED DORMANCY 2 | chr2:16134802-16136319 FORWARD LENGTH=378	TFIIS, RDO2	378	transcript elongation factor IIS, REDUCED DORMANCY 2		1	0.9989	5	9	9	9	5	2	2	0	0	0	5	2	2	0	0	0	5	2	2	0	0	0	37727512	25552694	26539872	2.90096e+06	1573693	3.77037e+06	2.28584	0.0313985	2.58409	1.04783	AT2G38560.1
24.35	24.2582	24.5417	20.1977	20.4679	21.949	AT2G38770.1	AT2G38770.1 | Symbols: MAC7, EMB2765 | MOS4-ASSOCIATED COMPLEX 7, EMBRYO DEFECTIVE 2765 | chr2:16203185-16210253 REVERSE LENGTH=1509	MAC7, EMB2765	1509	MOS4-ASSOCIATED COMPLEX 7, EMBRYO DEFECTIVE 2765		1	0.9968	3	5	5	5	2	1	2	0	0	0	2	1	2	0	0	0	2	1	2	0	0	0	31946836	35697248	36028284	4.2639e+06	1.8873e+06	2.47169e+06	2.50826	0.0336522	3.51176	1.37677	AT2G38770.1
26.6153	25.6627	26.8704	24.1969	23.9909	23.9263	AT2G40650.1	AT2G40650.1 | Symbols: PRP38 | | chr2:16963588-16965596 REVERSE LENGTH=355	PRP38	355			1	0.999	10	35	35	35	12	10	10	0	2	1	12	10	10	0	2	1	12	10	10	0	2	1	336835968	215057184	419539200	78929432	68413712	42955164	2.47066	0.035	2.34476	0.986672	AT2G40650.1
23.5824	22.8126	23.736	20.1498	21.7746	21.5779	AT2G41020.1	AT2G41020.1 | Symbols: no symbol available | no full name available | chr2:17117425-17120901 FORWARD LENGTH=463		463	no full name available		1	0.9989	3	6	4	6	3	2	1	0	0	0	2	1	1	0	0	0	3	2	1	0	0	0	22204048	13062648	24992384	0	0	0	1.70723	0.048287	2.20961	0.85436	AT2G41020.1
25.4411	24.7261	24.7364	23.7507	23.2039	23.3132	AT2G44950.1	AT2G44950.1 | Symbols: HUB1, RDO4 | REDUCED DORMANCY 4, histone mono-ubiquitination 1 | chr2:18542602-18548247 REVERSE LENGTH=878	HUB1, RDO4	878	REDUCED DORMANCY 4, histone mono-ubiquitination 1		1	0.999	18	45	14	45	15	8	11	2	3	6	6	3	2	1	1	1	15	8	11	2	3	6	264813520	155418976	251692144	56370076	51173216	55917484	2.2257	0.0833353	1.54529	0.674893	AT2G44950.1
25.582	24.6423	25.7491	20.9887	20.9151	22.5214	AT2G45730.1	AT2G45730.1 | Symbols: AtTRM6, TRM6 | tRNA methyltransferase 6 | chr2:18836519-18839123 REVERSE LENGTH=446	AtTRM6, TRM6	446	tRNA methyltransferase 6		1	0.999	5	7	7	7	2	2	3	0	0	0	2	2	3	0	0	0	2	2	3	0	0	0	124772656	63201412	117463248	5993523	5.25523e+06	10083680	2.44815	0.0346667	3.84941	1.46546	AT2G45730.1
23.5557	23.685	23.9715	21.4018	21.5156	20.7146	AT2G46020.1	AT2G46020.1 | Symbols: CHA2, BRM, ATBRM, FFO3, CHR2 | FLORAL FUSED ORGANS 3, CHROMATIN REMODELING 2, ARABIDOPSIS THALIANA BRAHMA, BRAHMA | chr2:18923304-18931769 FORWARD LENGTH=2192	CHA2, BRM, ATBRM, FFO3, CHR2	2192	FLORAL FUSED ORGANS 3, CHROMATIN REMODELING 2, ARABIDOPSIS THALIANA BRAHMA, BRAHMA	AT2G46020.2, AT2G46020.3, AT2G46020.4, AT2G46020.5, AT2G46020.6	1	0.9977	5	9	0	9	4	3	2	0	0	0	0	0	0	0	0	0	4	3	2	0	0	0	35765748	31836750	37807896	0	1.67961e+06	0	3.08574	0.0264957	2.52676	1.10884	AT2G46020.1
23.8015	22.6936	23.4659	20.4946	20.7858	19.3963	AT2G46340.1	AT2G46340.1 | Symbols: SPA1 | SUPPRESSOR OF PHYA-105 1 | chr2:19022572-19026821 REVERSE LENGTH=1029	SPA1	1029	SUPPRESSOR OF PHYA-105 1	AT2G46340.2	1	0.9979	9	12	0	12	4	5	3	0	0	0	0	0	0	0	0	0	4	5	3	0	0	0	75472328	35358120	42302004	0	0	0	2.35194	0.0270732	3.09472	1.22065	AT2G46340.1
23.8858	23.1702	23.5334	22.1306	19.4825	20.0607	AT2G46510.1	AT2G46510.1 | Symbols: ATAIB, bHLH017, bHLH17, JAM1, AIB | ABA-inducible BHLH-type transcription factor, JA-associated MYC2-like 1 | chr2:19091187-19092887 REVERSE LENGTH=566	ATAIB, bHLH017, bHLH17, JAM1, AIB	566	ABA-inducible BHLH-type transcription factor, JA-associated MYC2-like 1		1	0.9983	3	7	4	7	2	3	2	0	0	0	1	2	1	0	0	0	2	3	2	0	0	0	37076648	22294432	36174488	0	0	1.4095e+06	1.63539	0.0316364	2.97188	1.05015	AT2G46510.1
24.2679	23.7012	24.7468	19.914	20.6375	20.5169	AT2G47210.1	AT2G47210.1 | Symbols: SWC4, ATSWC4 | SWR1 Complex 4 | chr2:19379039-19382204 FORWARD LENGTH=441	SWC4, ATSWC4	441	SWR1 Complex 4	AT2G47210.2, AT2G47210.3	1	0.999	10	17	0	17	7	4	6	0	0	0	0	0	0	0	0	0	7	4	6	0	0	0	90558368	51718100	129770840	0	554959	494530	3.30402	0.036	3.88245	1.634	AT2G47210.1
24.6932	24.1416	24.8895	20.4718	22.1227	21.4445	AT3G01460.1	AT3G01460.1 | Symbols: ATMBD9, MBD9 | methyl-CPG-binding domain 9 | chr3:173316-182038 FORWARD LENGTH=2176	ATMBD9, MBD9	2176	methyl-CPG-binding domain 9		1	0.999	8	15	15	15	8	4	3	0	0	0	8	4	3	0	0	0	8	4	3	0	0	0	76011024	40910148	64494548	4090230	1.96647e+06	2.58219e+06	2.43852	0.0298507	3.22841	1.27665	AT3G01460.1
28.0519	27.3305	27.1536	25.7397	25.9762	26.4999	AT3G01540.1	AT3G01540.1 | Symbols: IRP6, RH14, DRH1, ATDRH1 | ARABIDOPSIS THALIANA DEAD BOX RNA HELICASE 1, RNA Helicase 14, DEAD box RNA helicase 1, NVOLVED IN rRNA PROCESSING 6 | chr3:213077-216142 REVERSE LENGTH=618	IRP6, RH14, DRH1, ATDRH1	618	ARABIDOPSIS THALIANA DEAD BOX RNA HELICASE 1, RNA Helicase 14, DEAD box RNA helicase 1, NVOLVED IN rRNA PROCESSING 6	AT3G01540.2, AT3G01540.3, AT3G01540.4	1	0.999	25	110	0	110	26	26	28	6	11	13	0	0	0	0	0	0	26	26	28	6	11	13	1473291650	878556610	1192764800	313717760	332464320	456721984	1.81326	0.111119	1.44005	0.611525	AT3G01540.1
24.5885	23.0487	24.0052	19.6637	21.6359	22.1661	AT3G02320.1	AT3G02320.1 | Symbols: TRM1a, AtTRM1a | tRNA methyltransferase 1a | chr3:470097-473492 FORWARD LENGTH=589	TRM1a, AtTRM1a	589	tRNA methyltransferase 1a		1	0.999	7	9	9	29	3	2	3	0	0	1	3	2	3	0	0	1	9	6	6	2	2	4	42457960	14035678	29265456	5561637	4746165	6.53889e+06	1.4343	0.0362889	2.72557	0.945142	AT3G02320.1
26.4731	26.1188	26.863	25.2175	25.5673	25.0426	AT3G03140.1	AT3G03140.1 | Symbols: PWO1, PWWP1 | PWWP-DOMAIN INTERACTOR OF POLYCOMBS1, PRO-TRP-PRO-TRP protein 1 | chr3:724348-727093 FORWARD LENGTH=769	PWO1, PWWP1	769	PWWP-DOMAIN INTERACTOR OF POLYCOMBS1, PRO-TRP-PRO-TRP protein 1		1	0.999	7	19	19	19	3	5	5	2	1	3	3	5	5	2	1	3	3	5	5	2	1	3	118356440	115619728	224499552	58055928	63890708	54089296	1.9891	0.160933	1.20916	0.533954	AT3G03140.1
23.7714	23.9274	23.1354	22.134	22.1873	22.7636	AT3G03380.1	AT3G03380.1 | Symbols: DegP7, DEG7 | DegP protease 7, degradation of periplasmic proteins 7 | chr3:799720-808319 FORWARD LENGTH=1097	DegP7, DEG7	1097	DegP protease 7, degradation of periplasmic proteins 7	AT3G03380.2	1	0.9982	6	6	0	6	2	3	1	0	0	0	0	0	0	0	0	0	2	3	1	0	0	0	31086176	45291776	11000408	43798132	9368667	13928918	1.77994	0.157996	1.24976	0.53982	AT3G03380.1
24.6916	24.3606	25.9018	21.4898	20.3728	20.8815	AT3G04740.1	AT3G04740.1 | Symbols: SWP, ATMED14, MED14 | ARABIDOPSIS MEDIATOR COMPONENTS 14, MEDIATOR COMPONENTS 14, STRUWWELPETER | chr3:1294037-1300555 FORWARD LENGTH=1703	SWP, ATMED14, MED14	1703	ARABIDOPSIS MEDIATOR COMPONENTS 14, MEDIATOR COMPONENTS 14, STRUWWELPETER		1	0.999	9	15	15	15	6	3	6	0	0	0	6	3	6	0	0	0	6	3	6	0	0	0	75949056	57550112	181922768	493011	3.46358e+06	1.84905e+06	2.69457	0.0434545	4.06995	1.58431	AT3G04740.1
23.9965	24.0142	23.4311	22.795	22.5719	21.9178	AT3G06400.1	AT3G06400.1 | Symbols: CHR11 | chromatin-remodeling protein 11 | chr3:1941066-1946700 FORWARD LENGTH=1055	CHR11	1055	chromatin-remodeling protein 11	AT3G06400.2, AT3G06400.3	1	0.9988	8	14	0	14	3	7	4	0	0	0	0	0	0	0	0	0	3	7	4	0	0	0	56790268	55626760	59727152	12002045	16207634	10328080	1.88325	0.114493	1.38572	0.595877	AT3G06400.1
24.3687	23.248	24.2605	21.2591	20.3887	20.5445	AT3G07780.1	AT3G07780.1 | Symbols: OBE1 | OBERON1 | chr3:2485104-2486876 FORWARD LENGTH=566	OBE1	566	OBERON1	AT3G07780.2, AT3G07780.3	1	0.9983	10	16	0	16	9	4	2	1	0	0	0	0	0	0	0	0	9	4	2	1	0	0	114541288	52008684	84345200	499069	0	680884	2.71265	0.0266897	3.22828	1.31966	AT3G07780.1
26.1721	24.8234	25.3972	20.5972	21.22	21.5502	AT3G07790.1	AT3G07790.1 | Symbols: no symbol available | no full name available | chr3:2487491-2489017 FORWARD LENGTH=508		508	no full name available		1	0.999	14	28	28	28	12	8	8	0	0	0	12	8	8	0	0	0	12	8	8	0	0	0	446442112	171740800	283447744	3.5891e+06	3024552	14144725	3.08083	0.0368	4.34176	1.75045	AT3G07790.1
25.3785	24.5193	24.928	23.3433	23.0525	23.8898	AT3G10650.1	AT3G10650.1 | Symbols: NUP1, AtNUP1 | | chr3:3325562-3330819 REVERSE LENGTH=1309	NUP1, AtNUP1	1309		AT3G10650.2	1	0.999	8	16	0	16	8	3	3	1	0	1	0	0	0	0	0	0	8	3	3	1	0	1	142485312	80271960	117983824	29593252	15993425	38514996	1.91047	0.094349	1.5134	0.64427	AT3G10650.1
27.2504	26.0953	26.9332	21.1841	20.1055	22.256	AT3G11200.1	AT3G11200.1 | Symbols: AL2 | alfin-like 2 | chr3:3508387-3510418 REVERSE LENGTH=246	AL2	246	alfin-like 2		1	0.9987	2	7	7	7	4	2	1	0	0	0	4	2	1	0	0	0	4	2	1	0	0	0	257223488	114124240	146038544	0	786980	0	2.84821	0	5.57773	2.05822	AT3G11200.1
23.3365	22.595	23.2902	20.3715	20.2011	19.9883	AT3G11340.1	AT3G11340.1 | Symbols: UGT76B1 | UDP-dependent glycosyltransferase 76B1 | chr3:3556728-3558149 FORWARD LENGTH=447	UGT76B1	447	UDP-dependent glycosyltransferase 76B1		1	0.9989	2	3	3	3	1	1	1	0	0	0	1	1	1	0	0	0	1	1	1	0	0	0	18439616	10860018	17618160	789354	0	0	3.39968	0.0294118	2.88694	1.27503	AT3G11340.1
25.3033	24.3928	25.5113	22.8111	21.1904	20.1208	AT3G12280.1	AT3G12280.1 | Symbols: ATRBR1, RBR1, RB1, RB, RBR | RETINOBLASTOMA-RELATED, RETINOBLASTOMA 1, RETINOBLASTOMA-RELATED PROTEIN 1, retinoblastoma-related 1 | chr3:3913671-3918433 REVERSE LENGTH=1013	ATRBR1, RBR1, RB1, RB, RBR	1013	RETINOBLASTOMA-RELATED, RETINOBLASTOMA 1, RETINOBLASTOMA-RELATED PROTEIN 1, retinoblastoma-related 1	AT3G12280.2	1	0.9988	9	13	0	13	5	3	4	1	0	0	0	0	0	0	0	0	5	3	4	1	0	0	97829344	47310840	105228568	12146380	2.44785e+06	0	1.90701	0.0280635	3.69501	1.29462	AT3G12280.1
23.6281	23.2194	22.1932	22.1965	20.198	21.2568	AT3G13670.1	AT3G13670.1 | Symbols: PPK1, AEL2, MLK4 | Photoregulatory Protein Kinase 1, MUT9P-LIKE-KINASE 4, Arabidopsis EL1-like 2 | chr3:4469434-4473234 FORWARD LENGTH=703	PPK1, AEL2, MLK4	703	Photoregulatory Protein Kinase 1, MUT9P-LIKE-KINASE 4, Arabidopsis EL1-like 2		1	0.9989	4	6	5	6	3	1	2	0	0	0	2	1	2	0	0	0	3	1	2	0	0	0	19945162	12738410	13166766	2.82764e+06	3.54053e+06	1.1831e+06	1.17653	0.087977	1.79647	0.660974	AT3G13670.1
27.5444	26.841	27.4437	22.9988	21.8282	22.7176	AT3G15880.1	AT3G15880.1 | Symbols: TPR4, WSIP2 | WUS-interacting protein 2, TOPLESS-RELATED 4 | chr3:5364792-5371869 REVERSE LENGTH=1135	TPR4, WSIP2	1135	WUS-interacting protein 2, TOPLESS-RELATED 4	AT3G15880.3, AT3G15880.4	1	0.999	30	68	0	84	27	22	19	0	0	0	0	0	0	0	0	0	33	27	23	0	1	0	1190113150	605535680	1121813630	6.77788e+06	2132931	47402576	3.47998	0	4.76152	1.97118	AT3G15880.1
26.4777	25.4391	25.9531	22.4927	22.9885	23.4997	AT3G16830.1	AT3G16830.1 | Symbols: TPR2 | TOPLESS-related 2 | chr3:5731709-5737531 FORWARD LENGTH=1131	TPR2	1131	TOPLESS-related 2		1	0.999	26	44	40	55	17	9	15	0	1	2	15	8	14	0	1	2	21	14	17	0	1	2	520276224	233240000	570085890	13976427	24697706	18464048	2.68106	0.02655	2.96302	1.22559	AT3G16830.1
23.774	22.9127	23.4638	20.881	20.265	20.7373	AT3G16857.1	AT3G16857.1 | Symbols: RR1, ARR1 | response regulator 1 | chr3:5756113-5758853 FORWARD LENGTH=669	RR1, ARR1	669	response regulator 1	AT3G16857.2	1	0.999	4	8	0	8	5	2	1	0	0	0	0	0	0	0	0	0	5	2	1	0	0	0	40053868	14615221	15530146	0	0	2.21057e+06	3.03624	0.0257582	2.75569	1.19131	AT3G16857.1
21.8192	23.3437	22.3089	20.1234	20.4661	19.7711	AT3G18190.1	AT3G18190.1 | Symbols: CCT4 | Chaperonin containing T-complex polypeptide-1 subunit 4 | chr3:6232226-6233836 FORWARD LENGTH=536	CCT4	536	Chaperonin containing T-complex polypeptide-1 subunit 4		1	0.9988	3	6	6	6	2	2	1	0	1	0	2	2	1	0	1	0	2	2	1	0	1	0	8662342	20936836	5784053	9058018	5165302	8.15839e+06	2.06837	0.0371136	2.37041	0.951162	AT3G18190.1
24.9299	23.8838	24.8496	20.8945	19.9326	21.2324	AT3G18790.1	AT3G18790.1 | Symbols: no symbol available | no full name available | chr3:6477853-6478755 FORWARD LENGTH=300		300	no full name available		1	0.999	7	13	13	13	7	2	4	0	0	0	7	2	4	0	0	0	7	2	4	0	0	0	100587904	41947304	91837528	3.77202e+06	1.22155e+06	4603488	2.77615	0.0423704	3.86791	1.53831	AT3G18790.1
26.2295	24.8356	25.2763	22.1644	21.3134	22.0447	AT3G22380.1	AT3G22380.1 | Symbols: TIC | TIME FOR COFFEE | chr3:7913181-7918879 FORWARD LENGTH=1550	TIC	1550	TIME FOR COFFEE	AT3G22380.2	1	0.999	7	14	0	14	7	4	3	0	0	0	0	0	0	0	0	0	7	4	3	0	0	0	232014368	94106560	169323904	6141525	2.49161e+06	9359234	2.74147	0.0336471	3.60628	1.4484	AT3G22380.1
24.4195	23.7725	23.9432	20.2524	20.3163	20.6448	AT3G24870.1	AT3G24870.1 | Symbols: AtEAF1B | | chr3:9075237-9084278 REVERSE LENGTH=1907	AtEAF1B	1907		AT3G24870.2, AT3G24870.3, AT3G24870.4, AT3G24880.1, AT3G24880.2, AT3G24880.3	1	0.9989	3	6	0	6	3	2	1	0	0	0	0	0	0	0	0	0	3	2	1	0	0	0	38311772	23263464	25917814	0	1.33081e+06	0	4.04157	0.0341053	3.64051	1.63355	AT3G24870.1
26.3558	25.874	26.2835	23.6177	23.302	23.3731	AT3G26560.1	AT3G26560.1 | Symbols: no symbol available | no full name available | chr3:9750122-9753719 REVERSE LENGTH=1168		1168	no full name available		1	0.9989	28	64	64	64	29	18	10	1	2	4	29	18	10	1	2	4	29	18	10	1	2	4	635463940	406567808	527026816	46839716	39096028	52866244	3.9845	0.0273973	2.74018	1.25819	AT3G26560.1
23.7904	22.4633	23.6808	20.6253	20.2706	21.2291	AT3G29390.1	AT3G29390.1 | Symbols: RIK | RS2-interacting KH protein | chr3:11289675-11294524 FORWARD LENGTH=578	RIK	578	RS2-interacting KH protein	AT3G29390.2	1	0.9979	2	4	0	4	1	1	2	0	0	0	0	0	0	0	0	0	1	1	2	0	0	0	20958050	8494007	20452664	0	0	0	2.16009	0.0309353	2.60319	1.03751	AT3G29390.1
26.4563	26.5016	25.8161	23.2345	23.8586	24.8973	AT3G42170.1	AT3G42170.1 | Symbols: DAYSLEEPER | DAYSLEEPER | chr3:14321838-14323928 FORWARD LENGTH=696	DAYSLEEPER	696	DAYSLEEPER	AT3G42170.2	1	0.999	6	9	0	9	3	3	1	0	1	1	0	0	0	0	0	0	3	3	1	0	1	1	99023896	137391920	80307104	18231512	15370851	26908612	1.87801	0.041619	2.26119	0.892672	AT3G42170.1
25.479	25.2806	25.2001	24.1172	24.1526	24.4789	AT3G44110.1	AT3G44110.1 | Symbols: ATJ3, ATJ, J3 | DNAJ homologue 3 | chr3:15869115-15871059 REVERSE LENGTH=420	ATJ3, ATJ, J3	420	DNAJ homologue 3		1	0.9988	10	21	1	21	6	4	5	2	1	3	0	1	0	0	0	0	6	4	5	2	1	3	199290784	145657616	148431184	64384964	64394056	83221832	2.78188	0.191071	1.07034	0.499726	AT3G44110.1
24.8205	23.9526	24.117	21.1202	21.4823	21.6122	AT3G48050.1	AT3G48050.1 | Symbols: SUO | 'shuttle' in chinese | chr3:17734270-17739412 REVERSE LENGTH=1613	SUO	1613	'shuttle' in chinese	AT3G48050.2	1	0.999	17	33	0	33	18	9	6	0	0	0	0	0	0	0	0	0	18	9	6	0	0	0	236457200	140090544	178768432	0	3297819	4808214	3.16546	0.0263158	2.8918	1.25503	AT3G48050.1
22.6367	22.7121	23.3087	20.5667	20.5803	20.8779	AT3G49600.1	AT3G49600.1 | Symbols: ATUBP26, SUP32, UBP26 | ubiquitin-specific protease 26 | chr3:18380942-18386662 REVERSE LENGTH=1067	ATUBP26, SUP32, UBP26	1067	ubiquitin-specific protease 26	AT3G49600.2, AT3G49600.3	1	0.9988	2	3	0	3	1	1	1	0	0	0	0	0	0	0	0	0	1	1	1	0	0	0	8839946	9158309	14750992	0	1.08693e+06	3151414	3.14385	0.0346582	2.21085	0.988945	AT3G49600.1
24.183	23.5643	23.0646	20.6585	21.6725	21.1335	AT3G51120.1	AT3G51120.1 | Symbols: no symbol available | no full name available | chr3:18986026-18991886 REVERSE LENGTH=1305		1305	no full name available		1	0.9989	5	9	7	9	4	2	3	0	0	0	3	1	3	0	0	0	4	2	3	0	0	0	40024672	17582806	19880388	0	1.96871e+06	0	2.30529	0.0328533	2.44915	1.00525	AT3G51120.1
24.7478	23.5651	24.9468	20.736	21.2399	20.6011	AT3G52120.1	AT3G52120.1 | Symbols: no symbol available | no full name available | chr3:19329243-19331738 FORWARD LENGTH=443		443	no full name available	AT3G52120.2, AT3G52120.3, AT3G52120.4	1	0.9986	3	4	0	4	1	1	2	0	0	0	0	0	0	0	0	0	1	1	2	0	0	0	44117496	17951030	43004016	0	0	1.08133e+06	2.77792	0.0326857	3.56093	1.43989	AT3G52120.1
23.5256	22.5757	23.9444	21.0578	19.7081	21.5378	AT3G54170.1	AT3G54170.1 | Symbols: ATFIP37, FIP37 | FKBP12 interacting protein 37 | chr3:20056848-20059396 FORWARD LENGTH=330	ATFIP37, FIP37	330	FKBP12 interacting protein 37		1	0.9988	4	7	7	7	3	0	4	0	0	0	3	0	4	0	0	0	3	0	4	0	0	0	25956584	8893434	27166314	6.74169e+06	5942877	5.99174e+06	1.71466	0.0358588	2.58061	0.962509	AT3G54170.1
24.9183	21.6265	23.5895	20.9479	21.6584	20.6572	AT3G54500.1	AT3G54500.1 | Symbols: LNK2 | NIGHT LIGHT-INDUCIBLE AND CLOCK-REGULATED GENE 2 | chr3:20175792-20178737 REVERSE LENGTH=648	LNK2	648	NIGHT LIGHT-INDUCIBLE AND CLOCK-REGULATED GENE 2	AT3G54500.2, AT3G54500.3, AT3G54500.4, AT3G54500.5, AT3G54500.6, AT3G54500.7, AT3G54500.8	1	0.9982	4	5	0	5	3	1	1	0	0	0	0	0	0	0	0	0	3	1	1	0	0	0	42233240	14596252	16417420	0	0	0	1.07516	0.0619211	2.2903	0.763099	AT3G54500.1
24.132	23.6231	23.9664	20.8345	19.7793	21.1081	AT3G55200.1	AT3G55200.1 | Symbols: AtSAP130a, SAP130a | spliceosome-associated protein 130 a, Arabidopsis thaliana spliceosome-associated protein 130 a | chr3:20460533-20464361 FORWARD LENGTH=1214	AtSAP130a, SAP130a	1214	spliceosome-associated protein 130 a, Arabidopsis thaliana spliceosome-associated protein 130 a	AT3G55200.2, AT3G55200.3, AT3G55220.1	1	0.9987	6	10	0	10	6	3	1	0	0	0	0	0	0	0	0	0	6	3	1	0	0	0	35701088	17888696	27384474	0	0	0	2.81883	0.03225	3.3332	1.37061	AT3G55200.1
23.5818	23.7651	21.2461	20.6786	20.2601	20.3138	AT3G60830.1	AT3G60830.1 | Symbols: ARP7, ATARP7 | actin-related protein 7 | chr3:22474298-22476000 FORWARD LENGTH=363	ARP7, ATARP7	363	actin-related protein 7		1	0.9987	2	5	5	5	1	2	1	0	0	1	1	2	1	0	0	1	1	2	1	0	0	1	16255650	19383024	6050096	3.8837e+06	0	3274418	1.38949	0.0463455	2.44683	0.867237	AT3G60830.1
25.1465	24.5597	25.6178	23.5448	22.9338	23.33	AT3G62310.1	AT3G62310.1 | Symbols: no symbol available | no full name available | chr3:23057516-23060561 REVERSE LENGTH=726		726	no full name available	AT3G62310.2, AT3G62310.3	1	0.999	9	22	0	22	10	6	5	0	0	1	0	0	0	0	0	0	10	6	5	0	0	1	137126208	74315144	177897344	21002204	13068335	35689876	2.18178	0.0559704	1.8385	0.780838	AT3G62310.1
23.4086	23.3289	23.3542	21.0667	21.418	20.4007	AT3G63500.1	AT3G63500.1 | Symbols: OBE4, TTA2 | TITANIA 2 | chr3:23446331-23449166 REVERSE LENGTH=887	OBE4, TTA2	887	TITANIA 2	AT3G63500.2, AT3G63500.3	1	0.9988	7	9	0	9	6	2	1	0	0	0	0	0	0	0	0	0	6	2	1	0	0	0	37834128	18572316	35777796	670027	638266	466076	2.88377	0.0318519	2.40211	1.04474	AT3G63500.1
22.8604	23.0922	23.5428	20.2142	20.3836	20.4734	AT4G00450.1	AT4G00450.1 | Symbols: CCT, CRP, MED12 | mediator 12, CRYPTIC PRECOCIOUS, CENTER CITY | chr4:202425-210666 FORWARD LENGTH=2235	CCT, CRP, MED12	2235	mediator 12, CRYPTIC PRECOCIOUS, CENTER CITY	AT4G00450.2, AT4G00450.3	1	0.9959	7	7	0	7	2	1	3	0	1	0	0	0	0	0	0	0	2	1	3	0	1	0	20991982	17260750	38251360	1.53803e+06	3055433	0	3.7085	0.0289855	2.80807	1.26818	AT4G00450.1
28.2131	27.7585	28.2094	25.819	25.6569	26.9919	AT4G02450.1	AT4G02450.1 | Symbols: p23-1 | | chr4:1073987-1075765 REVERSE LENGTH=241	p23-1	241		AT4G02450.2	1	0.999	7	38	0	38	11	9	7	2	4	5	0	0	0	0	0	0	11	9	7	2	4	5	802284350	547627200	643970180	125138296	136916496	272357632	1.88493	0.0558242	1.9044	0.77831	AT4G02450.1
24.2392	23.5893	24.4876	22.5069	20.282	21.5396	AT4G02480.1	AT4G02480.1 | Symbols: no symbol available | no full name available | chr4:1082082-1088680 REVERSE LENGTH=1265		1265	no full name available		1	0.999	4	4	4	5	3	0	1	0	0	0	3	0	1	0	0	0	3	0	2	0	0	0	31312498	16101708	32818408	7.78057e+06	3.45167e+06	727006	1.72521	0.0352201	2.66252	0.987013	AT4G02480.1
28.0719	27.2189	27.7121	25.2931	24.6599	25.1013	AT4G04885.1	AT4G04885.1 | Symbols: PCFS4 | PCF11P-similar protein 4 | chr4:2472083-2475417 FORWARD LENGTH=808	PCFS4	808	PCF11P-similar protein 4		1	0.999	8	19	19	19	9	3	5	1	0	1	9	3	5	1	0	1	9	3	5	1	0	1	509467136	226287696	402577888	98986128	60061744	64248156	2.98617	0.0266139	2.64955	1.14685	AT4G04885.1
30.153	29.7267	29.3105	26.4872	27.1803	26.9284	AT4G04920.1	AT4G04920.1 | Symbols: IEN1, AtSFR6, YID1, MED16, GLH2, SFR6 | SENSITIVE TO FREEZING 6, YELLOW AND SENSITIVE TO IRON-DEFICIENCY 1, glassy hair 2, INSENSITIVE TO EXOGENOUS NAD+ 1, MEDIATOR 16 | chr4:2497931-2504996 FORWARD LENGTH=1278	IEN1, AtSFR6, YID1, MED16, GLH2, SFR6	1278	SENSITIVE TO FREEZING 6, YELLOW AND SENSITIVE TO IRON-DEFICIENCY 1, glassy hair 2, INSENSITIVE TO EXOGENOUS NAD+ 1, MEDIATOR 16	AT4G04920.2, AT4G04920.3	1	0.999	20	46	0	46	16	16	13	1	0	0	0	0	0	0	0	0	16	16	13	1	0	0	723556420	723902910	502378208	396591200	298582816	378080224	3.08322	0.0275844	2.86479	1.23668	AT4G04920.1
23.6601	23.5368	24.0081	22.7305	22.4869	21.9529	AT4G08350.1	AT4G08350.1 | Symbols: GTA2, SPT5-2, GTA02 | global transcription factor group A2 | chr4:5286351-5292072 FORWARD LENGTH=1041	GTA2, SPT5-2, GTA02	1041	global transcription factor group A2		1	0.999	11	20	19	20	7	6	6	0	0	1	6	6	6	0	0	1	7	6	6	0	0	1	49780980	52157668	77576040	13366238	16461524	8102283	2.1224	0.11645	1.3449	0.59259	AT4G08350.1
24.9647	23.8619	24.3816	23.5862	22.7695	23.2124	AT4G11660.1	AT4G11660.1 | Symbols: HSFB2B, HSF7, AT-HSFB2B | HEAT SHOCK TRANSCRIPTION FACTOR B2B | chr4:7043006-7044227 FORWARD LENGTH=377	HSFB2B, HSF7, AT-HSFB2B	377	HEAT SHOCK TRANSCRIPTION FACTOR B2B		0.9993	0.9974	4	7	2	7	3	3	1	0	0	0	1	1	0	0	0	0	3	3	1	0	0	0	81850008	37078044	35803156	19592994	10531208	15088714	1.42432	0.185697	1.21334	0.506306	AT4G11660.1
23.8452	23.54	24.4867	21.1603	20.5157	20.9121	AT4G12610.1	AT4G12610.1 | Symbols: RAP74, ATRAP74 | | chr4:7454970-7457465 FORWARD LENGTH=543	RAP74, ATRAP74	543		AT4G12610.2	1	0.9988	3	10	0	10	4	3	3	0	0	0	0	0	0	0	0	0	4	3	3	0	0	0	30799352	26090490	61526224	4.16974e+06	1.39778e+06	0	3.11099	0.0276429	3.09454	1.32457	AT4G12610.1
24.6092	24.6533	24.3835	21.4057	20.5335	21.6717	AT4G15900.1	AT4G15900.1 | Symbols: PRL1 | pleiotropic regulatory locus 1 | chr4:9023775-9027443 FORWARD LENGTH=486	PRL1	486	pleiotropic regulatory locus 1		1	0.9988	5	8	8	8	2	4	2	0	0	0	2	4	2	0	0	0	2	4	2	0	0	0	52120736	52443200	38322436	1.01787e+06	419740	5.82056e+06	3.15626	0.0301053	3.34502	1.42113	AT4G15900.1
24.4096	24.4263	23.8131	22.5632	22.6375	22.6812	AT4G16143.1	AT4G16143.1 | Symbols: IMPA-2 | importin alpha isoform 2 | chr4:9134450-9137134 REVERSE LENGTH=535	IMPA-2	535	importin alpha isoform 2	AT4G16143.2	1	0.999	6	10	0	16	3	3	1	0	2	1	0	0	0	0	0	0	5	5	2	0	2	2	42648968	47193552	26169806	10643388	16052753	18351714	2.82928	0.0704656	1.58903	0.720781	AT4G16143.1
23.9794	23.7214	22.1113	20.0764	20.3194	20.6787	AT4G16310.1	AT4G16310.1 | Symbols: LDL3 | LSD1-like 3 | chr4:9218636-9224764 FORWARD LENGTH=1628	LDL3	1628	LSD1-like 3	AT4G16310.2, AT4G16310.3, AT4G16310.4, AT4G16310.5	1	0.9988	6	6	0	6	3	2	1	0	0	0	0	0	0	0	0	0	3	2	1	0	0	0	44373428	20850148	13620990	4.35799e+06	2.63234e+06	2.67259e+06	2.05476	0.0265841	2.91251	1.11586	AT4G16310.1
24.5624	23.4401	24.6436	20.9425	20.2921	21.5826	AT4G16430.1	AT4G16430.1 | Symbols: bHLH3, bHLH003, JAM3, bHLH03 | Jasmonate Associated MYC2 LIKE 3 | chr4:9267599-9269002 FORWARD LENGTH=467	bHLH3, bHLH003, JAM3, bHLH03	467	Jasmonate Associated MYC2 LIKE 3		1	0.9988	3	4	4	4	3	0	1	0	0	0	3	0	1	0	0	0	3	0	1	0	0	0	35072536	20371028	36072776	1.95899e+06	2.00177e+06	4168888	2.4341	0.027625	3.27633	1.29083	AT4G16430.1
25.1436	24.1742	24.7596	22.3595	21.2532	22.6023	AT4G17330.1	AT4G17330.1 | Symbols: G2484-1, ATG2484-1 | G2484-1 protein | chr4:9689263-9697172 REVERSE LENGTH=2037	G2484-1, ATG2484-1	2037	G2484-1 protein	AT4G17330.2, AT4G17330.3	1	0.9987	11	18	0	18	12	4	2	0	0	0	0	0	0	0	0	0	12	4	2	0	0	0	188641504	89072304	121514464	7384661	3101698	13646337	2.19273	0.0311642	2.62082	1.04756	AT4G17330.1
25.2358	23.8175	24.8214	21.4928	21.4964	21.7238	AT4G17410.1	AT4G17410.1 | Symbols: PQT3 | PARAQUAT TOLERANCE3 | chr4:9716360-9721642 FORWARD LENGTH=826	PQT3	826	PARAQUAT TOLERANCE3	AT4G17410.2, AT4G17410.3, AT4G17410.5	1	0.9987	3	7	0	7	3	1	1	1	0	1	0	0	0	0	0	0	3	1	1	1	0	1	71566000	20361998	41388400	8070156	6744612	5290717	2.69064	0.0266667	3.05393	1.25783	AT4G17410.1
24.6249	21.5537	24.5483	21.2969	21.28	20.6538	AT4G18130.1	AT4G18130.1 | Symbols: PHYE | phytochrome E | chr4:10042312-10045948 REVERSE LENGTH=1112	PHYE	1112	phytochrome E		1	0.9986	3	4	4	4	2	1	1	0	0	0	2	1	1	0	0	0	2	1	1	0	0	0	45966168	4.3143e+06	29451462	5.74313e+06	0	2.29723e+06	1.13745	0.0496885	2.49872	0.823814	AT4G18130.1
23.7088	23.1002	23.8959	21.3768	21.2499	21.2364	AT4G19660.1	AT4G19660.1 | Symbols: ATNPR4, NPR4 | NPR1-like protein 4 | chr4:10696266-10698243 REVERSE LENGTH=574	ATNPR4, NPR4	574	NPR1-like protein 4	AT4G19660.2	1	0.9981	5	8	0	8	3	2	3	0	0	0	0	0	0	0	0	0	3	2	3	0	0	0	37242908	27959504	40169888	0	0	99696.3	3.13462	0.0320272	2.28058	1.01615	AT4G19660.1
23.8413	23.8823	21.4831	20.6436	19.2656	20.3877	AT4G21660.1	AT4G21660.1 | Symbols: no symbol available | no full name available | chr4:11506259-11509772 REVERSE LENGTH=584		584	no full name available	AT4G21660.2, AT4G21660.3	1	0.9989	2	5	0	5	2	2	1	0	0	0	0	0	0	0	0	0	2	2	1	0	0	0	22243714	23154888	11648631	0	2.05746e+06	1.17419e+06	1.52556	0.0326944	2.96996	1.02453	AT4G21660.1
22.9761	23.5609	22.8272	22.4402	22.2666	22.1648	AT4G21710.1	AT4G21710.1 | Symbols: EMB1989, NRPB2, RPB2 | EMBRYO DEFECTIVE 1989 | chr4:11535684-11542200 REVERSE LENGTH=1188	EMB1989, NRPB2, RPB2	1188	EMBRYO DEFECTIVE 1989		1	0.9988	6	12	12	12	4	5	2	0	1	0	4	5	2	0	1	0	4	5	2	0	1	0	22996532	30158792	24477740	12373162	11888431	10307134	1.60085	0.3608	0.830915	0.371288	AT4G21710.1
22.4448	22.4486	22.5046	20.7014	21.0014	20.7855	AT4G24200.1	AT4G24200.1 | Symbols: no symbol available | no full name available | chr4:12556927-12559929 REVERSE LENGTH=1000		1000	no full name available	AT4G24200.2	1	0.9989	2	2	0	2	1	1	0	0	0	0	0	0	0	0	0	0	1	1	0	0	0	0	7779647	7681874	4195532	0	1.51805e+06	1.22782e+06	4.24211	0.0559254	1.6366	0.782524	AT4G24200.1
24.8343	23.8637	24.1211	21.8595	20.4799	20.59	AT4G25520.1	AT4G25520.1 | Symbols: SLK1 | SEUSS-like 1 | chr4:13032450-13035803 REVERSE LENGTH=748	SLK1	748	SEUSS-like 1	AT4G25520.2	1	0.9979	4	8	0	8	4	2	2	0	0	0	0	0	0	0	0	0	4	2	2	0	0	0	63181076	32127732	30843696	0	0	0	2.47033	0.0285161	3.29657	1.30333	AT4G25520.1
24.7918	23.6014	22.1633	20.8002	20.6205	20.1054	AT4G25550.1	AT4G25550.1 | Symbols: IRP9 | INVOLVED IN rRNA PROCESSING 9 | chr4:13048519-13050873 FORWARD LENGTH=200	IRP9	200	INVOLVED IN rRNA PROCESSING 9		1	0.9983	2	3	3	3	2	1	0	0	0	0	2	1	0	0	0	0	2	1	0	0	0	0	33882616	19503436	0	0	0	0	1.72645	0.0277705	3.01013	1.0797	AT4G25550.1
23.3927	22.6981	20.0868	22.2621	19.9684	20.7801	AT4G26450.1	AT4G26450.1 | Symbols: no symbol available | no full name available | chr4:13362556-13364920 FORWARD LENGTH=708		708	no full name available	AT4G26450.2	1	0.999	5	5	0	5	3	0	2	0	0	0	0	0	0	0	0	0	3	0	2	0	0	0	15558126	9844428	0	564545	714341	1.54876e+06	0.364376	0.436103	1.05567	0.328888	AT4G26450.1
24.3621	23.4218	24.4215	22.1964	21.9057	21.5654	AT4G28910.1	AT4G28910.1 | Symbols: NINJA | novel interactor of JAZ | chr4:14264330-14265680 REVERSE LENGTH=425	NINJA	425	novel interactor of JAZ	AT4G28910.2, AT4G28910.3	1	0.999	4	5	0	5	0	2	3	0	0	0	0	0	0	0	0	0	0	2	3	0	0	0	31396060	11690958	64281092	0	0	770662	2.37452	0.0400207	2.17931	0.918908	AT4G28910.1
24.0453	23.074	23.6136	22.2379	21.1213	19.6623	AT4G30100.1	AT4G30100.1 | Symbols: no symbol available | no full name available | chr4:14714191-14719335 FORWARD LENGTH=1311		1311	no full name available	AT4G30100.2	1	0.9988	6	10	0	10	4	3	3	0	0	0	0	0	0	0	0	0	4	3	3	0	0	0	67576752	33991232	52114596	0	897891	0	1.49342	0.0402292	2.5705	0.919062	AT4G30100.1
23.4421	22.7359	23.2339	20.2671	20.2974	20.9512	AT4G30780.1	AT4G30780.1 | Symbols: no symbol available | no full name available | chr4:14990523-14992855 FORWARD LENGTH=589		589	no full name available		1	0.9989	6	8	8	8	4	2	2	0	0	0	4	2	2	0	0	0	4	2	2	0	0	0	47042072	23773026	33219210	2.30488e+06	1.45262e+06	1.16367e+06	2.99783	0.0267692	2.63207	1.14136	AT4G30780.1
23.2698	22.9578	22.9456	20.5505	22.0579	21.746	AT4G31160.1	AT4G31160.1 | Symbols: DCAF1 | DDB1-CUL4 associated factor 1 | chr4:15145936-15152939 FORWARD LENGTH=1883	DCAF1	1883	DDB1-CUL4 associated factor 1		1	0.9986	6	8	7	8	3	4	1	0	0	0	3	3	1	0	0	0	3	4	1	0	0	0	37271076	26636556	12913615	6.96564e+06	10702838	7.94349e+06	1.5669	0.0907298	1.60623	0.649906	AT4G31160.1
26.8839	25.4265	26.0451	21.4579	21.5073	20.8842	AT4G31800.1	AT4G31800.1 | Symbols: WRKY18, ATWRKY18 | ARABIDOPSIS THALIANA WRKY DNA-BINDING PROTEIN 18, WRKY DNA-binding protein 18 | chr4:15383296-15384812 FORWARD LENGTH=310	WRKY18, ATWRKY18	310	ARABIDOPSIS THALIANA WRKY DNA-BINDING PROTEIN 18, WRKY DNA-binding protein 18	AT4G31800.3	1	0.9983	3	4	0	4	1	2	1	0	0	0	0	0	0	0	0	0	1	2	1	0	0	0	158913504	55918856	62637132	5.97234e+06	0	8740889	3.30788	0	4.83537	1.95981	AT4G31800.1
28.6102	27.6362	28.1494	24.9315	24.1765	24.6665	AT4G32551.1	AT4G32551.1 | Symbols: RON2, LUG | ROTUNDA 2, LEUNIG | chr4:15707863-15713359 FORWARD LENGTH=931	RON2, LUG	931	ROTUNDA 2, LEUNIG	AT4G32551.2	1	0.999	15	36	0	36	12	10	12	0	1	1	0	0	0	0	0	0	12	10	12	0	1	1	940402500	442728192	746244670	61149736	35330696	46306116	3.23246	0.0394483	3.54044	1.50158	AT4G32551.1
25.2909	24.584	24.5553	22.6164	21.4583	22.438	AT4G32570.1	AT4G32570.1 | Symbols: TIFY8 | TIFY domain protein 8 | chr4:15716433-15718702 REVERSE LENGTH=361	TIFY8	361	TIFY domain protein 8		1	0.999	7	8	1	8	7	0	1	0	0	0	1	0	0	0	0	0	7	0	1	0	0	0	98918856	61654844	91225568	10442437	8805776	1.73335e+06	2.43603	0.0272066	2.63918	1.08475	AT4G32570.1
25.7887	24.7891	25.4339	22.4931	21.48	21.6757	AT4G34430.1	AT4G34430.1 | Symbols: ATSWI3D, CHB3 | SWITCH/SUCROSE NONFERMENTING 3D | chr4:16461069-16464993 FORWARD LENGTH=985	ATSWI3D, CHB3	985	SWITCH/SUCROSE NONFERMENTING 3D	AT4G34430.2, AT4G34430.3, AT4G34430.4	1	0.999	13	21	0	21	10	2	9	0	0	0	0	0	0	0	0	0	10	2	9	0	0	0	196999088	79354768	148419328	11523495	5.22179e+06	4.49858e+06	2.89858	0.0309189	3.45429	1.42358	AT4G34430.1
25.0314	24.7389	26.7359	20.8704	20.1138	20.3041	AT4G36730.1	AT4G36730.1 | Symbols: AtGBF1, GBF1 | G-box binding factor 1 | chr4:17309850-17311752 REVERSE LENGTH=315	AtGBF1, GBF1	315	G-box binding factor 1	AT4G36730.2	1	0.9989	3	10	0	10	3	2	3	0	1	1	0	0	0	0	0	0	3	2	3	0	1	1	80528112	51136608	124416240	803475	4.62684e+06	6.12035e+06	2.80502	0	5.07265	1.90497	AT4G36730.1
25.3662	24.2319	24.5748	23.1495	22.7459	22.8221	AT4G37120.1	AT4G37120.1 | Symbols: SMP2 | SWELLMAP 2 | chr4:17486679-17489123 FORWARD LENGTH=536	SMP2	536	SWELLMAP 2		1	0.999	12	19	15	19	10	3	6	0	0	0	6	3	6	0	0	0	10	3	6	0	0	0	182802304	64533812	191382976	18984310	8473652	20306528	2.1499	0.0591047	1.81846	0.771197	AT4G37120.1
24.2106	24.2169	24.1816	21.151	20.714	22.0988	AT4G38130.1	AT4G38130.1 | Symbols: ATHDA19, HD1, HDA1, HDAC19, HDA19, RPD3A, ATHD1 | ARABIDOPSIS HISTONE DEACETYLASE 19, histone deacetylase 19, HISTONE DEACETYLASE 19, histone deacetylase 1, ARABIDOPSIS HISTONE DEACETYLASE 1 | chr4:17896493-17899057 REVERSE LENGTH=501	ATHDA19, HD1, HDA1, HDAC19, HDA19, RPD3A, ATHD1	501	ARABIDOPSIS HISTONE DEACETYLASE 19, histone deacetylase 19, HISTONE DEACETYLASE 19, histone deacetylase 1, ARABIDOPSIS HISTONE DEACETYLASE 1	AT4G38130.2	1	0.9987	2	6	0	6	2	2	2	0	0	0	0	0	0	0	0	0	2	2	2	0	0	0	29369790	30396846	27489572	6268853	5089420	7.07948e+06	2.67029	0.0263371	2.88179	1.19632	AT4G38130.1
24.2216	23.0585	24.0804	21.5975	22.1016	20.9897	AT5G01270.2	AT5G01270.2 | Symbols: ATCPL2, CPL2, CER11 | carboxyl-terminal domain (ctd) phosphatase-like 2, ECERIFERUM11 | chr5:107943-112143 REVERSE LENGTH=774	ATCPL2, CPL2, CER11	774	carboxyl-terminal domain (ctd) phosphatase-like 2, ECERIFERUM11		1	0.9989	5	6	1	6	3	2	0	0	1	0	0	0	0	0	1	0	3	2	0	0	1	0	42127560	19918068	44399840	484984	5663460	5252346	1.98635	0.0416232	2.22387	0.894047	AT5G01270.2
25.1486	24.5579	24.7358	23.0491	22.6853	23.0929	AT5G06460.1	AT5G06460.1 | Symbols: ATUBA2, UBA 2 | ubiquitin activating enzyme 2, ARABIDOPSIS THALIANA UBIQUITIN ACTIVATING ENZYME 2 | chr5:1970239-1974382 FORWARD LENGTH=1077	ATUBA2, UBA 2	1077	ubiquitin activating enzyme 2, ARABIDOPSIS THALIANA UBIQUITIN ACTIVATING ENZYME 2		1	0.999	11	13	13	15	7	3	3	0	0	0	7	3	3	0	0	0	8	4	3	0	0	0	101246704	50871760	80108200	21482666	17668638	13644609	2.99928	0.0498246	1.87164	0.844043	AT5G06460.1
24.0494	23.5404	21.2833	21.8062	21.0253	20.761	AT5G07940.1	AT5G07940.1 | Symbols: no symbol available | no full name available | chr5:2534720-2540086 FORWARD LENGTH=1526		1526	no full name available	AT5G07940.2, AT5G07940.3, AT5G07940.4, AT5G07940.5	1	0.9981	4	3	0	5	2	1	0	0	0	0	0	0	0	0	0	0	4	1	0	0	0	0	21547200	15079740	11230739	0	0	0	0.906568	0.111071	1.76017	0.605685	AT5G07940.1
25.5859	24.6139	24.6734	20.5256	21.8578	21.8559	AT5G07980.1	AT5G07980.1 | Symbols: no symbol available | no full name available | chr5:2549432-2554669 REVERSE LENGTH=1501		1501	no full name available	AT5G07980.2	1	0.999	6	8	0	8	6	2	0	0	0	0	0	0	0	0	0	0	6	2	0	0	0	0	125810104	54516500	47999160	2.43422e+06	7694785	5.9937e+06	2.54328	0.036	3.54461	1.39337	AT5G07980.1
23.0169	21.6025	23.3134	20.9405	20.6907	20.3997	AT5G08130.1	AT5G08130.1 | Symbols: BIM1 | BES1-INTERACTING MYC-LIKE1 | chr5:2606655-2608652 REVERSE LENGTH=409	BIM1	409	BES1-INTERACTING MYC-LIKE1	AT5G08130.2, AT5G08130.3, AT5G08130.4, AT5G08130.5, AT5G08130.7, AT5G08130.8	1	0.9985	3	4	0	4	3	0	1	0	0	0	0	0	0	0	0	0	3	0	1	0	0	0	8924595	4294454	19610284	0	0	0	1.63264	0.0593188	1.96731	0.77134	AT5G08130.1
24.7156	23.9558	24.2624	23.2977	21.2962	20.7533	AT5G08450.1	AT5G08450.1 | Symbols: HDC1, RXT3-like | Histone Deacetylation Complex 1, RXT3-like | chr5:2727970-2732572 REVERSE LENGTH=918	HDC1, RXT3-like	918	Histone Deacetylation Complex 1, RXT3-like	AT5G08450.2, AT5G08450.3	1	0.9989	2	3	0	3	1	2	0	0	0	0	0	0	0	0	0	0	1	2	0	0	0	0	45679464	25819776	32301868	17498738	4.32878e+06	0	1.45921	0.0399803	2.52889	0.901717	AT5G08450.1
24.0554	23.2756	24.1376	21.1345	20.1111	20.7019	AT5G09390.1	AT5G09390.1 | Symbols: CD2b | | chr5:2913591-2915803 FORWARD LENGTH=351	CD2b	351		AT5G09390.2	1	0.9987	2	5	0	5	2	1	2	0	0	0	0	0	0	0	0	0	2	1	2	0	0	0	27455074	14464352	26632158	3.77951e+06	1.58499e+06	2.77327e+06	2.84715	0.0271579	3.17375	1.32006	AT5G09390.1
23.3158	23.3091	23.5493	21.4951	20.4532	21.8234	AT5G12410.1	AT5G12410.1 | Symbols: no symbol available | no full name available | chr5:4021974-4023950 REVERSE LENGTH=376		376	no full name available		1	0.9989	3	3	3	3	2	0	1	0	0	0	2	0	1	0	0	0	2	0	1	0	0	0	17426352	16097000	20879454	4382308	1.88414e+06	1.51777e+06	2.14844	0.0442977	2.13416	0.881697	AT5G12410.1
22.4266	22.7393	22.3107	20.8631	21.2629	21.0484	AT5G13480.1	AT5G13480.1 | Symbols: FY, WDR33 | | chr5:4326638-4331557 REVERSE LENGTH=647	FY, WDR33	647			1	0.9959	3	5	2	5	2	2	1	0	0	0	0	1	1	0	0	0	2	2	1	0	0	0	12605563	16490781	8251944	1.12947e+06	0	3.12651e+06	2.94249	0.0880802	1.43409	0.660133	AT5G13480.1
25.0821	24.7241	25.4085	22.4638	22.1064	22.728	AT5G13590.1	AT5G13590.1 | Symbols: no symbol available | no full name available | chr5:4374718-4378647 REVERSE LENGTH=1168		1168	no full name available	AT5G13590.2, AT5G13590.3, AT5G13590.4, AT5G13590.5, AT5G13590.6	1	0.999	6	14	0	14	7	3	4	0	0	0	0	0	0	0	0	0	7	3	4	0	0	0	104575432	63162116	92802136	8800165	9999986	13521411	3.22788	0.0254433	2.63886	1.16382	AT5G13590.1
23.3249	23.2032	23.4902	21.3384	21.0763	21.0062	AT5G14170.1	AT5G14170.1 | Symbols: BAF60, SWP73B, CHC1 | SWP73B | chr5:4568696-4570444 REVERSE LENGTH=534	BAF60, SWP73B, CHC1	534	SWP73B		1	0.9988	3	5	5	5	2	1	2	0	0	0	2	1	2	0	0	0	2	1	2	0	0	0	17957060	21260308	25822244	4.46262e+06	2.94562e+06	1.57817e+06	4.13305	0.0318028	2.19918	1.03203	AT5G14170.1
23.8594	23.2387	23.6224	20.3961	21.8713	21.5409	AT5G14270.1	AT5G14270.1 | Symbols: BET9, ATBET9, GTE9 | bromodomain and extraterminal domain protein 9, Global Transcription Factor Group E 9 | chr5:4605173-4608517 FORWARD LENGTH=688	BET9, ATBET9, GTE9	688	bromodomain and extraterminal domain protein 9, Global Transcription Factor Group E 9	AT5G14270.2, AT5G14270.3	1	0.9989	3	5	0	5	3	1	1	0	0	0	0	0	0	0	0	0	3	1	1	0	0	0	25820150	13866998	20186686	1.99434e+06	868381	1.28445e+06	2.05632	0.0402781	2.30406	0.928251	AT5G14270.1
26.5239	25.546	26.2038	24.0789	23.6709	24.1249	AT5G15810.1	AT5G15810.1 | Symbols: TRM1b, AtTRM1b | tRNA methyltransferase 1b | chr5:5158092-5161121 FORWARD LENGTH=593	TRM1b, AtTRM1b	593	tRNA methyltransferase 1b		1	0.9987	8	28	8	28	10	5	6	2	2	3	4	1	3	0	0	0	10	5	6	2	2	3	251185584	124373160	194661440	31239560	24867894	35761188	2.56974	0.0398144	2.13299	0.918607	AT5G15810.1
23.5329	22.6473	23.8917	20.7927	20.5058	19.8435	AT5G16680.1	AT5G16680.1 | Symbols: PAIPP2, PHD2 | | chr5:5467534-5472956 REVERSE LENGTH=1311	PAIPP2, PHD2	1311		AT5G16680.2	1	0.999	3	5	0	5	3	1	1	0	0	0	0	0	0	0	0	0	3	1	1	0	0	0	19075916	9516782	27176812	0	0	1.95059e+06	2.51631	0.025814	2.97661	1.20781	AT5G16680.1
24.0061	22.9651	22.7085	20.8312	20.7571	21.479	AT5G16780.1	AT5G16780.1 | Symbols: DOT2, MDF | MERISTEM-DEFECTIVE, DEFECTIVELY ORGANIZED TRIBUTARIES 2 | chr5:5517784-5521566 REVERSE LENGTH=820	DOT2, MDF	820	MERISTEM-DEFECTIVE, DEFECTIVELY ORGANIZED TRIBUTARIES 2	AT5G16780.2, AT5G16780.3	1	0.999	4	5	0	5	3	1	1	0	0	0	0	0	0	0	0	0	3	1	1	0	0	0	44544044	14488242	14241162	0	0	3.22153e+06	2.06624	0.0412233	2.20413	0.896629	AT5G16780.1
26.75	25.9938	26.1864	21.1215	21.6304	23.4291	AT5G17900.1	AT5G17900.1 | Symbols: no symbol available | no full name available | chr5:5925144-5926690 FORWARD LENGTH=435		435	no full name available		1	0.9989	4	7	1	7	6	0	1	0	0	0	1	0	0	0	0	0	6	0	1	0	0	0	169239728	129010968	146001584	17599790	0	14675445	2.3504	0.044	4.24972	1.55337	AT5G17900.1
24.6752	22.8995	23.3257	22.3882	20.7738	20.9698	AT5G18960.1	AT5G18960.1 | Symbols: FRS12 | FAR1-related sequence 12 | chr5:6330556-6333071 FORWARD LENGTH=788	FRS12	788	FAR1-related sequence 12	AT5G18960.2	1	0.9989	3	6	0	6	3	1	1	0	1	0	0	0	0	0	0	0	3	1	1	0	1	0	65507504	22228100	26515756	8.07685e+06	2.43282e+06	3.71681e+06	1.42238	0.049893	2.25624	0.823946	AT5G18960.1
26.5607	25.8558	26.5035	23.9407	23.3439	23.4904	AT5G19350.1	AT5G19350.1 | Symbols: RBP45d | | chr5:6518978-6521295 FORWARD LENGTH=425	RBP45d	425		AT5G19350.2	1	0.9989	7	16	0	16	7	5	4	0	0	0	0	0	0	0	0	0	7	5	4	0	0	0	197745296	114016872	190490864	20688398	17392144	19894182	3.1473	0.0254783	2.71498	1.18627	AT5G19350.1
24.5837	24.0336	24.4446	22.5974	21.9675	21.5577	AT5G25060.1	AT5G25060.1 | Symbols: RRC1 | reduced red-light responses in cry1cry2 background 1 | chr5:8634219-8639984 REVERSE LENGTH=946	RRC1	946	reduced red-light responses in cry1cry2 background 1		1	0.9967	8	14	8	14	4	5	5	0	0	0	2	3	3	0	0	0	4	5	5	0	0	0	81269712	45716672	59590656	9151374	5.97029e+06	973331	2.59135	0.0347826	2.31304	0.98657	AT5G25060.1
25.9146	24.8669	26.1752	23.6601	23.1461	23.0899	AT5G25220.1	AT5G25220.1 | Symbols: KNAT3 | KNOTTED1-like homeobox gene 3 | chr5:8736208-8738115 FORWARD LENGTH=431	KNAT3	431	KNOTTED1-like homeobox gene 3	AT5G25220.2	1	0.999	7	21	0	21	8	5	6	0	1	1	0	0	0	0	0	0	8	5	6	0	1	1	356933568	75250840	254292032	15905344	13632789	12408882	2.2333	0.0362857	2.35352	0.964937	AT5G25220.1
27.0239	25.8603	25.9046	22.1868	21.0108	20.7291	AT5G27030.1	AT5G27030.1 | Symbols: TPR3 | TOPLESS-related 3 | chr5:9508913-9515263 REVERSE LENGTH=1108	TPR3	1108	TOPLESS-related 3	AT5G27030.2	1	0.999	21	36	0	51	13	13	10	0	0	0	0	0	0	0	0	0	18	19	14	0	0	0	634518210	334437440	320898560	2.56399e+06	1136573	1.53438e+06	2.96761	0	4.95402	1.9152	AT5G27030.1
24.7396	24.4796	24.6056	23.1461	22.0961	22.462	AT5G28740.1	AT5G28740.1 | Symbols: no symbol available | no full name available | chr5:10780774-10783772 FORWARD LENGTH=917		917	no full name available		1	0.9989	6	16	16	16	4	4	5	2	0	1	4	4	5	2	0	1	4	4	5	2	0	1	83253200	72527040	97254832	29161488	8064304	18842134	2.52454	0.0446667	2.04021	0.880643	AT5G28740.1
24.3022	23.2519	23.9234	21.2558	19.7012	21.8155	AT5G35910.1	AT5G35910.1 | Symbols: RRP6L2, AtRRP6L2 | RRP6-like 2 | chr5:14029871-14035405 REVERSE LENGTH=870	RRP6L2, AtRRP6L2	870	RRP6-like 2		1	0.9989	3	3	3	3	2	0	1	0	0	0	2	0	1	0	0	0	2	0	1	0	0	0	41802216	11266526	28303318	4.66777e+06	4.02258e+06	7000450	1.8378	0.0266772	2.90164	1.07346	AT5G35910.1
24.0834	23.8144	24.5308	21.4511	21.435	22.2883	AT5G38840.1	AT5G38840.1 | Symbols: no symbol available | no full name available | chr5:15551329-15554846 FORWARD LENGTH=735		735	no full name available		1	0.9987	6	10	10	10	4	1	4	0	0	1	4	1	4	0	0	1	4	1	4	0	0	1	57142432	29591062	56359428	643236	4676067	13846054	2.63409	0.0329231	2.41808	1.02862	AT5G38840.1
22.6383	21.974	23.4346	21.4136	20.9427	19.8725	AT5G39660.1	AT5G39660.1 | Symbols: CDF2 | cycling DOF factor 2 | chr5:15878920-15880712 FORWARD LENGTH=457	CDF2	457	cycling DOF factor 2	AT5G39660.2, AT5G39660.3	1	0.9986	3	5	0	5	1	0	3	0	0	1	0	0	0	0	0	0	1	0	3	0	0	1	10012978	6.77405e+06	23941656	1.00355e+06	1.35305e+06	2.19163e+06	1.44983	0.0656928	1.93935	0.739814	AT5G39660.1
26.6714	25.8505	25.7989	23.3665	23.4428	23.6424	AT5G40490.1	AT5G40490.1 | Symbols: HLP1, RBGD5 | RNA-binding glycine-rich protein D5 | chr5:16225483-16227423 FORWARD LENGTH=423	HLP1, RBGD5	423	RNA-binding glycine-rich protein D5		1	0.9989	7	20	11	20	7	3	5	1	2	2	3	2	1	1	2	2	7	3	5	1	2	2	403285440	156778160	194206688	18643368	38760328	31773892	3.05714	0.0270291	2.62306	1.14326	AT5G40490.1
24.7904	24.7256	25.3324	21.0435	20.039	22.3724	AT5G41220.1	AT5G41220.1 | Symbols: ATGSTT3, GSTT3, GST10C | glutathione S-transferase THETA 3 | chr5:16494560-16496969 REVERSE LENGTH=590	ATGSTT3, GSTT3, GST10C	590	glutathione S-transferase THETA 3	AT5G41220.2, AT5G41220.3	1	0.999	3	8	0	8	3	1	2	1	1	0	0	0	0	0	0	0	3	1	2	1	1	0	33675040	34059408	51200892	12568450	5533002	10185263	2.24622	0.0294286	3.79783	1.40524	AT5G41220.1
26.4578	25.3	26.2632	23.0526	22.487	21.8854	AT5G43130.1	AT5G43130.1 | Symbols: TAF4B, TAF4 | TBP-associated factor 4B, TBP-associated factor 4 | chr5:17315608-17321144 REVERSE LENGTH=823	TAF4B, TAF4	823	TBP-associated factor 4B, TBP-associated factor 4	AT5G43130.2, AT5G43130.3	1	0.9988	5	9	0	9	4	4	1	0	0	0	0	0	0	0	0	0	4	4	1	0	0	0	140048000	69483880	123220320	9581516	6.32486e+06	8471971	2.70154	0.0286	3.53201	1.41756	AT5G43130.1
21.3883	22.5802	21.6875	20.5292	20.8357	21.8929	AT5G43780.1	AT5G43780.1 | Symbols: ATPS4, APS4 | | chr5:17589631-17591480 REVERSE LENGTH=469	ATPS4, APS4	469			1	0.9973	4	3	3	13	0	1	0	0	0	2	0	1	0	0	0	2	3	4	1	0	1	4	2.5791e+06	10344042	6000407	1.58812e+06	3.12135e+06	6.44506e+06	0.662629	0.458072	0.799398	0.313903	AT5G43780.1
25.6525	25.4635	26.13	23.1401	23.1578	22.7253	AT5G44800.1	AT5G44800.1 | Symbols: CHR4, PKR1 | chromatin remodeling 4, PICKLE RELATED 1 | chr5:18083659-18092162 REVERSE LENGTH=2223	CHR4, PKR1	2223	chromatin remodeling 4, PICKLE RELATED 1		1	0.9989	14	26	26	26	12	7	7	0	0	0	12	7	7	0	0	0	12	7	7	0	0	0	151480080	119448664	196486224	22363848	32585880	17137660	3.44974	0.0274074	2.74093	1.2217	AT5G44800.1
24.2346	23.4927	23.2925	21.8008	20.4194	20.3506	AT5G45110.1	AT5G45110.1 | Symbols: NPR3, ATNPR3 | NPR1-like protein 3 | chr5:18229319-18231334 FORWARD LENGTH=586	NPR3, ATNPR3	586	NPR1-like protein 3	AT5G45110.2	1	0.9868	4	3	0	8	2	1	0	0	0	0	0	0	0	0	0	0	4	2	2	0	0	0	35130336	21237418	18637316	0	0	0	2.15526	0.0278983	2.81635	1.10337	AT5G45110.1
23.9526	23.3877	24.1953	21.3515	21.5124	19.4641	AT5G45500.1	AT5G45500.1 | Symbols: no symbol available | no full name available | chr5:18432636-18434951 REVERSE LENGTH=771		771	no full name available	AT5G45500.2, AT5G45500.3, AT5G45500.4, AT5G45500.5, AT5G45500.6, AT5G45500.7, AT5G45500.8, AT5G45500.9	1	0.9965	3	4	0	4	2	1	1	0	0	0	0	0	0	0	0	0	2	1	1	0	0	0	23826330	15805425	28516336	0	4671537	3.45148e+06	1.92744	0.0262642	3.06919	1.13684	AT5G45500.1
23.9931	23.6296	24.1717	22.9651	22.3915	22.5387	AT5G46070.1	AT5G46070.1 | Symbols: GBPL3 | GUANYLATE-BINDING PROTEIN-LIKE 3 | chr5:18683468-18688397 FORWARD LENGTH=1082	GBPL3	1082	GUANYLATE-BINDING PROTEIN-LIKE 3		1	0.9989	10	17	17	17	8	4	1	1	2	1	8	4	1	1	2	1	8	4	1	1	2	1	88829200	64675412	72069528	27701048	22264532	29838888	2.2851	0.123179	1.29969	0.581633	AT5G46070.1
24.7881	24.3758	25.9594	23.3859	21.1491	20.7909	AT5G47430.1	AT5G47430.1 | Symbols: no symbol available | no full name available | chr5:19235819-19240596 REVERSE LENGTH=892		892	no full name available	AT5G47430.2, AT5G47430.3, AT5G47430.6	1	0.999	5	7	0	7	2	0	5	0	0	0	0	0	0	0	0	0	2	0	5	0	0	0	38976844	30545978	74761480	16569405	429275	5.67683e+06	1.59325	0.0258966	3.26578	1.11069	AT5G47430.1
24.9609	25.2653	24.9165	23.9363	23.7309	23.4661	AT5G47690.1	AT5G47690.1 | Symbols: PDS5A, PDS5, AtPDS5A | | chr5:19317899-19327014 FORWARD LENGTH=1605	PDS5A, PDS5, AtPDS5A	1605		AT5G47690.2, AT5G47690.3	1	0.999	12	29	0	29	6	10	4	1	4	4	0	0	0	0	0	0	6	10	4	1	4	4	148559536	193005920	118565696	52591544	70114984	45379684	2.80382	0.110151	1.3365	0.614546	AT5G47690.1
24.4789	23.8243	24.9886	20.5495	20.4851	19.6598	AT5G47790.1	AT5G47790.1 | Symbols: no symbol available | no full name available | chr5:19351396-19352579 FORWARD LENGTH=369		369	no full name available		1	0.9989	3	5	5	5	2	2	1	0	0	0	2	2	1	0	0	0	2	2	1	0	0	0	35061560	16347496	43463708	3227935	0	2858528	3.16327	0.0345	4.19911	1.71936	AT5G47790.1
24.0409	24.5052	21.1036	21.1388	20.8916	21.3774	AT5G49570.1	AT5G49570.1 | Symbols: PNG1, AtPNG1 | peptide-N-glycanase 1 | chr5:20112071-20116125 REVERSE LENGTH=721	PNG1, AtPNG1	721	peptide-N-glycanase 1		1	0.9989	3	5	5	5	2	2	0	0	0	1	2	2	0	0	0	1	2	2	0	0	0	1	31448842	38311280	20113596	6699561	7510123	15109250	0.903744	0.0838434	2.08057	0.676797	AT5G49570.1
22.7438	21.1906	22.6841	21.0155	21.9721	20.966	AT5G51300.1	AT5G51300.1 | Symbols: AtSF1, SOT4, SF1 | Arabidopsis SF1 homolog, SPLICING FACTOR 1 | chr5:20849881-20852295 REVERSE LENGTH=804	AtSF1, SOT4, SF1	804	Arabidopsis SF1 homolog, SPLICING FACTOR 1	AT5G51300.2, AT5G51300.3	1	0.9917	3	3	0	3	1	0	2	0	0	0	0	0	0	0	0	0	1	0	2	0	0	0	10769037	3.5407e+06	12939080	448177	0	3.04912e+06	0.666371	0.42144	0.888289	0.341071	AT5G51300.1
26.1266	25.4395	26.3885	24.2814	22.9394	23.5304	AT5G53480.1	AT5G53480.1 | Symbols: AtKPNB1, KPNB1, IMB1 | homolog of human KPNB1 | chr5:21714016-21716709 FORWARD LENGTH=870	AtKPNB1, KPNB1, IMB1	870	homolog of human KPNB1		1	0.9989	7	19	19	19	5	5	5	1	1	2	5	5	5	1	1	2	5	5	5	1	1	2	189399984	120448488	208356640	39061736	10797511	34846644	2.12468	0.035018	2.40117	0.968023	AT5G53480.1
24.7604	24.3752	24.3446	22.6934	23.2047	23.2052	AT5G55160.1	AT5G55160.1 | Symbols: ATSUMO2, SUMO 2, SUMO2, SUM2 | SMALL UBIQUITIN-LIKE MODIFIER 2, small ubiquitin-like modifier 2 | chr5:22383747-22384772 REVERSE LENGTH=103	ATSUMO2, SUMO 2, SUMO2, SUM2	103	SMALL UBIQUITIN-LIKE MODIFIER 2, small ubiquitin-like modifier 2		0.9999	0.999	3	10	0	10	3	3	1	0	1	2	0	0	0	0	0	0	3	3	1	0	1	2	53855228	39048368	41429328	13090091	17618576	19681678	2.59577	0.088	1.45899	0.658172	AT5G55160.1
23.4171	22.9124	23.4132	21.0345	20.1655	20.5404	AT5G61150.1	AT5G61150.1 | Symbols: VIP4 | VERNALIZATION INDEPENDENCE 4 | chr5:24603846-24607528 REVERSE LENGTH=625	VIP4	625	VERNALIZATION INDEPENDENCE 4	AT5G61150.2	1	0.9987	3	4	0	4	2	1	1	0	0	0	0	0	0	0	0	0	2	1	1	0	0	0	21690424	15374858	24858968	1.5569e+06	2.89796e+06	801465	3.04054	0.02468	2.66748	1.15859	AT5G61150.1
25.5367	24.5129	25.7288	21.0682	20.5401	20.8165	AT5G62000.1	AT5G62000.1 | Symbols: AtARF2, ARF2, ARF1-BP, ORE14, HSS | ORESARA 14, ARF1-BINDING PROTEIN, auxin response factor 2, HLS1 SUPPRESSOR | chr5:24910859-24914680 FORWARD LENGTH=859	AtARF2, ARF2, ARF1-BP, ORE14, HSS	859	ORESARA 14, ARF1-BINDING PROTEIN, auxin response factor 2, HLS1 SUPPRESSOR	AT5G62000.2, AT5G62000.3, AT5G62000.5	1	0.999	18	36	0	36	14	9	13	0	0	0	0	0	0	0	0	0	14	9	13	0	0	0	330357120	138325712	390713920	6.53591e+06	1.69996e+06	7112038	3.40115	0	4.45119	1.84926	AT5G62000.1
23.5701	22.8843	23.3818	22.1127	20.2576	21.0603	AT5G62090.1	AT5G62090.1 | Symbols: SLK2 | SEUSS-like 2 | chr5:24935221-24938540 REVERSE LENGTH=816	SLK2	816	SEUSS-like 2	AT5G62090.2, AT5G62090.3	1	0.9989	5	6	0	6	2	1	3	0	0	0	0	0	0	0	0	0	2	1	3	0	0	0	28643460	19470986	39840476	0	0	0	1.68679	0.0511561	2.13515	0.829254	AT5G62090.1
23.0944	22.1235	22.9741	22.1142	20.7083	19.666	AT5G65540.1	AT5G65540.1 | Symbols: TAFL | | chr5:26195710-26198112 FORWARD LENGTH=605	TAFL	605			1	0.999	2	3	3	3	2	1	0	0	0	0	2	1	0	0	0	0	2	1	0	0	0	0	15774284	7847716	14271728	0	0	0	1.15755	0.08144	1.9012	0.685771	AT5G65540.1
24.5786	23.9421	23.3599	22.5882	22.9781	23.0179	AT5G65770.1	AT5G65770.1 | Symbols: LINC4, CRWN4 | CROWDED NUCLEI 4, LITTLE NUCLEI4 | chr5:26311587-26315610 FORWARD LENGTH=1010	LINC4, CRWN4	1010	CROWDED NUCLEI 4, LITTLE NUCLEI4	AT5G65770.2, AT5G65770.3	1	0.9987	8	12	0	12	5	4	1	0	1	1	0	0	0	0	0	0	5	4	1	0	1	1	27178444	29693148	8279073	50812848	27609016	6.3397e+06	1.35951	0.221211	1.09883	0.462145	AT5G65770.1
27.6465	26.5436	27.3301	24.9663	25.1859	25.0711	AT5G67530.1	AT5G67530.1 | Symbols: PUB49, ATPUB49 | PLANT U-BOX 49, plant U-box 49 | chr5:26941260-26943878 FORWARD LENGTH=595	PUB49, ATPUB49	595	PLANT U-BOX 49, plant U-box 49		1	0.999	9	32	32	32	13	7	5	1	3	3	13	7	5	1	3	3	13	7	5	1	3	3	567108990	237439152	374312512	77697648	81407984	79839280	2.48514	0.0397843	2.09899	0.899331	AT5G67530.1

## Sheet: Proxiome
Supplementary Data 1.
The list of proteins enriched in our NPR1-3xHA-YFP compared to YFP-YFP-TurboID.
Protein ID	Entry Name	Gene	Description	Indistinguishable Proteins
AT1G01730.1	AT1G01730.1 | Symbols: no symbol available | no full name available | chr1:271002-271872 FORWARD LENGTH=224		no full name available
AT1G02330.1	AT1G02330.1 | Symbols: CSU2 | COP1 SUPPRESSOR 2 | chr1:462202-463521 REVERSE LENGTH=279	CSU2	COP1 SUPPRESSOR 2
AT1G02450.1	AT1G02450.1 | Symbols: NIMIN1, NIMIN-1 | NIM1-interacting 1 | chr1:498052-498480 REVERSE LENGTH=142	NIMIN1, NIMIN-1	NIM1-interacting 1
AT1G03140.1	AT1G03140.1 | Symbols: PRP18a | pre-mRNA processing factor 18a | chr1:754471-756223 REVERSE LENGTH=420	PRP18a	pre-mRNA processing factor 18a
AT1G03280.1	AT1G03280.1 | Symbols: no symbol available | no full name available | chr1:803635-806758 FORWARD LENGTH=479		no full name available	AT1G03280.2, AT1G03280.3
AT1G04080.1	AT1G04080.1 | Symbols: PRP39a, PRP39 | | chr1:1051803-1056550 FORWARD LENGTH=768	PRP39a, PRP39		AT1G04080.2, AT1G04080.3, AT1G04080.4, AT1G04080.5
AT1G04400.1	AT1G04400.1 | Symbols: PHH1, FHA, CRY2, AT-PHH1, ATCRY2 | cryptochrome 2 | chr1:1185719-1187901 REVERSE LENGTH=612	PHH1, FHA, CRY2, AT-PHH1, ATCRY2	cryptochrome 2	AT1G04400.2
AT1G05805.1	AT1G05805.1 | Symbols: AKS2 | ABA-responsive kinase substrate 2 | chr1:1744843-1747427 FORWARD LENGTH=362	AKS2	ABA-responsive kinase substrate 2
AT1G06220.1	AT1G06220.1 | Symbols: MEE5, CLO, GFA1 | MATERNAL EFFECT EMBRYO ARREST 5, CLOTHO, GAMETOPHYTE FACTOR 1 | chr1:1900524-1904583 FORWARD LENGTH=987	MEE5, CLO, GFA1	MATERNAL EFFECT EMBRYO ARREST 5, CLOTHO, GAMETOPHYTE FACTOR 1	AT1G06220.2, AT1G06220.3
AT1G07360.1	AT1G07360.1 | Symbols: MAC5A | MOS4-associated complex subunit 5A | chr1:2260562-2262795 REVERSE LENGTH=481	MAC5A	MOS4-associated complex subunit 5A
AT1G08600.1	AT1G08600.1 | Symbols: ATRX, CHR20 | | chr1:2724562-2733431 FORWARD LENGTH=1458	ATRX, CHR20		AT1G08600.2, AT1G08600.3, AT1G08600.4
AT1G09270.1	AT1G09270.1 | Symbols: IMPA-4 | importin alpha isoform 4 | chr1:2994506-2997833 FORWARD LENGTH=538	IMPA-4	importin alpha isoform 4	AT1G09270.2
AT1G09760.1	AT1G09760.1 | Symbols: U2A' | U2 small nuclear ribonucleoprotein A | chr1:3159476-3161603 REVERSE LENGTH=249	U2A'	U2 small nuclear ribonucleoprotein A
AT1G09770.1	AT1G09770.1 | Symbols: ATCDC5, ATMYBCDC5, CDC5 | ARABIDOPSIS THALIANA CELL DIVISION CYCLE 5, cell division cycle 5, ARABIDOPSIS THALIANA MYB DOMAIN CELL DIVISION CYCLE 5 | chr1:3162002-3165122 FORWARD LENGTH=844	ATCDC5, ATMYBCDC5, CDC5	ARABIDOPSIS THALIANA CELL DIVISION CYCLE 5, cell division cycle 5, ARABIDOPSIS THALIANA MYB DOMAIN CELL DIVISION CYCLE 5
AT1G10580.1	AT1G10580.1 | Symbols: no symbol available | no full name available | chr1:3491560-3493665 REVERSE LENGTH=573		no full name available
AT1G13190.1	AT1G13190.1 | Symbols: no symbol available | no full name available | chr1:4499633-4501354 FORWARD LENGTH=573		no full name available
AT1G13940.1	AT1G13940.1 | Symbols: no symbol available | no full name available | chr1:4762703-4765923 REVERSE LENGTH=1005		no full name available	AT1G13940.2
AT1G14510.1	AT1G14510.1 | Symbols: AL7, AtAL7 | alfin-like 7 | chr1:4962171-4964154 REVERSE LENGTH=252	AL7, AtAL7	alfin-like 7
AT1G14740.1	AT1G14740.1 | Symbols: TTA1, OBE3 | TITANIA 1 | chr1:5075450-5077732 REVERSE LENGTH=733	TTA1, OBE3	TITANIA 1
AT1G15750.1	AT1G15750.1 | Symbols: TPL, WSIP1 | WUS-INTERACTING PROTEIN 1, TOPLESS | chr1:5415086-5420359 REVERSE LENGTH=1131	TPL, WSIP1	WUS-INTERACTING PROTEIN 1, TOPLESS	AT1G15750.2, AT1G15750.3, AT1G15750.4
AT1G15780.1	AT1G15780.1 | Symbols: MED15_1, NRB4, AtMed15a | MEDIATOR 15_1, Non-Recognition-of-BTH 4 | chr1:5430446-5435921 REVERSE LENGTH=1335	MED15_1, NRB4, AtMed15a	MEDIATOR 15_1, Non-Recognition-of-BTH 4	AT1G15780.3
AT1G15980.1	AT1G15980.1 | Symbols: NDF1, NDH48, PnsB1 | NAD(P)H DEHYDROGENASE SUBUNIT 48, Photosynthetic NDH subcomplex B 1, NDH-dependent cyclic electron flow 1 | chr1:5489314-5491199 FORWARD LENGTH=461	NDF1, NDH48, PnsB1	NAD(P)H DEHYDROGENASE SUBUNIT 48, Photosynthetic NDH subcomplex B 1, NDH-dependent cyclic electron flow 1
AT1G17210.1	AT1G17210.1 | Symbols: ILP1, ATILP1 | IAP-like protein 1, ARABIDOPSIS IAP-LIKE PROTEIN | chr1:5880502-5884657 REVERSE LENGTH=958	ILP1, ATILP1	IAP-like protein 1, ARABIDOPSIS IAP-LIKE PROTEIN
AT1G17980.1	AT1G17980.1 | Symbols: PAPS1 | poly(A) polymerase 1 | chr1:6187742-6191418 REVERSE LENGTH=713	PAPS1	poly(A) polymerase 1
AT1G18450.1	AT1G18450.1 | Symbols: ARP4, ATARP4 | actin-related protein 4 | chr1:6348199-6351766 FORWARD LENGTH=441	ARP4, ATARP4	actin-related protein 4
AT1G18610.1	AT1G18610.1 | Symbols: no symbol available | no full name available | chr1:6405779-6408831 FORWARD LENGTH=556		no full name available	AT1G18610.2
AT1G18660.1	AT1G18660.1 | Symbols: IAP1 | IAN9-ASSOCIATED PROTEIN1 | chr1:6421433-6425565 FORWARD LENGTH=486	IAP1	IAN9-ASSOCIATED PROTEIN1	AT1G18660.2, AT1G18660.3, AT1G18660.4
AT1G19700.1	AT1G19700.1 | Symbols: BLH10, BEL10 | BEL1-like homeodomain 10, BEL1-LIKE HOMEODOMAIN 10 | chr1:6809958-6811854 REVERSE LENGTH=538	BLH10, BEL10	BEL1-like homeodomain 10, BEL1-LIKE HOMEODOMAIN 10	AT1G19700.2, AT1G19700.3, AT1G19700.4, AT1G19700.5
AT1G20960.1	AT1G20960.1 | Symbols: BRR2a, emb1507, BRR2 | embryo defective 1507 | chr1:7302591-7309914 REVERSE LENGTH=2171	BRR2a, emb1507, BRR2	embryo defective 1507	AT1G20960.2
AT1G22020.1	AT1G22020.1 | Symbols: SHM6 | serine hydroxymethyltransferase 6 | chr1:7754599-7757087 FORWARD LENGTH=599	SHM6	serine hydroxymethyltransferase 6	AT1G22020.2
AT1G24290.1	AT1G24290.1 | Symbols: no symbol available | no full name available | chr1:8612650-8614227 REVERSE LENGTH=525		no full name available
AT1G27595.1	AT1G27595.1 | Symbols: TANG1 | | chr1:9592293-9602917 FORWARD LENGTH=1325	TANG1
AT1G32150.1	AT1G32150.1 | Symbols: AtbZIP68, bZIP68 | basic region/leucine zipper transcription factor 68 | chr1:11566022-11568317 FORWARD LENGTH=389	AtbZIP68, bZIP68	basic region/leucine zipper transcription factor 68
AT1G36370.1	AT1G36370.1 | Symbols: SHM7, MSA1 | MORE SULPHUR ACCUMULATION1, serine hydroxymethyltransferase 7 | chr1:13696240-13698576 REVERSE LENGTH=598	SHM7, MSA1	MORE SULPHUR ACCUMULATION1, serine hydroxymethyltransferase 7
AT1G43850.1	AT1G43850.1 | Symbols: SEU | seuss | chr1:16617872-16621596 FORWARD LENGTH=877	SEU	seuss	AT1G43850.2
AT1G48950.1	AT1G48950.1 | Symbols: MEM1, ZC2HC1 | Zinc Finger C3HC-Type Containing 1 | chr1:18107063-18110108 FORWARD LENGTH=594	MEM1, ZC2HC1	Zinc Finger C3HC-Type Containing 1
AT1G50410.1	AT1G50410.1 | Symbols: FRG2, CHR28 | SNF2-RING-HELICASE?LIKE 2, chromatin remodeling 28 | chr1:18672828-18677365 FORWARD LENGTH=981	FRG2, CHR28	SNF2-RING-HELICASE?LIKE 2, chromatin remodeling 28	AT1G50410.2, AT1G50410.3
AT1G50620.1	AT1G50620.1 | Symbols: no symbol available | no full name available | chr1:18748537-18751005 FORWARD LENGTH=629		no full name available
AT1G52160.1	AT1G52160.1 | Symbols: TRZ3 | tRNAse Z3 | chr1:19420911-19424419 REVERSE LENGTH=890	TRZ3	tRNAse Z3
AT1G52380.1	AT1G52380.1 | Symbols: no symbol available | no full name available | chr1:19509979-19511301 FORWARD LENGTH=440		no full name available	AT1G52380.2, AT1G52380.3, AT1G52380.4
AT1G54390.1	AT1G54390.1 | Symbols: ING2 | INHIBITOR OF GROWTH 2 | chr1:20305012-20306943 REVERSE LENGTH=306	ING2	INHIBITOR OF GROWTH 2	AT1G54390.2, AT1G54390.3, AT1G54390.4, AT1G54390.5, AT1G54390.7, AT1G54390.8
AT1G55250.3	AT1G55250.3 | Symbols: HUB2 | histone mono-ubiquitination 2 | chr1:20607214-20612302 FORWARD LENGTH=899	HUB2	histone mono-ubiquitination 2	AT1G55250.5
AT1G55325.2	AT1G55325.2 | Symbols: MED13, GCT, MAB2 | Mediator of RNA polymerase II transcription subunit 13, GRAND CENTRAL, MACCHI-BOU 2 | chr1:20637594-20647714 FORWARD LENGTH=2001	MED13, GCT, MAB2	Mediator of RNA polymerase II transcription subunit 13, GRAND CENTRAL, MACCHI-BOU 2	AT1G55325.3, AT1G55325.4
AT1G58100.1	AT1G58100.1 | Symbols: TCP8, AtTCP8 | TCP domain protein 8 | chr1:21512680-21513885 REVERSE LENGTH=401	TCP8, AtTCP8	TCP domain protein 8	AT1G58100.2
AT1G60200.1	AT1G60200.1 | Symbols: RBM25 | RNA-binding protein 25 | chr1:22200882-22205241 REVERSE LENGTH=899	RBM25	RNA-binding protein 25	AT1G60200.2, AT1G60200.3, AT1G60200.4
AT1G60420.1	AT1G60420.1 | Symbols: AtNRX1, NRX1 | nucleoredoxin 1 | chr1:22261978-22264243 FORWARD LENGTH=578	AtNRX1, NRX1	nucleoredoxin 1
AT1G64280.1	AT1G64280.1 | Symbols: NIM1, ATNPR1, SAI1, NPR1 | NONEXPRESSER OF PR GENES 1, SALICYLIC ACID INSENSITIVE 1, NON-INDUCIBLE IMMUNITY 1, ARABIDOPSIS NONEXPRESSER OF PR GENES 1 | chr1:23853329-23855407 REVERSE LENGTH=593	NIM1, ATNPR1, SAI1, NPR1	NONEXPRESSER OF PR GENES 1, SALICYLIC ACID INSENSITIVE 1, NON-INDUCIBLE IMMUNITY 1, ARABIDOPSIS NONEXPRESSER OF PR GENES 1
AT1G65440.1	AT1G65440.1 | Symbols: SPT6L, GTB1 | global transcription factor group B1, Arabidopsis Suppressor of Ty insertion 6-like | chr1:24306945-24314327 REVERSE LENGTH=1647	SPT6L, GTB1	global transcription factor group B1, Arabidopsis Suppressor of Ty insertion 6-like	AT1G65440.2, AT1G65440.3, AT1G65440.4
AT1G65660.1	AT1G65660.1 | Symbols: SMP1 | SWELLMAP 1 | chr1:24418295-24421231 REVERSE LENGTH=535	SMP1	SWELLMAP 1
AT1G67230.1	AT1G67230.1 | Symbols: CRWN1, KAKU2, LINC1, AtLINC1 | (Japanese for nucleus) 2, CROWDED NUCLEI 1, LITTLE NUCLEI1 | chr1:25151561-25156032 REVERSE LENGTH=1132	CRWN1, KAKU2, LINC1, AtLINC1	(Japanese for nucleus) 2, CROWDED NUCLEI 1, LITTLE NUCLEI1
AT1G68185.1	AT1G68185.1 | Symbols: no symbol available | no full name available | chr1:25556542-25558173 FORWARD LENGTH=215		no full name available	AT1G68185.2, AT1G68185.3
AT1G69010.1	AT1G69010.1 | Symbols: BIM2 | BES1-interacting Myc-like protein 2 | chr1:25941804-25943599 FORWARD LENGTH=311	BIM2	BES1-interacting Myc-like protein 2
AT1G72010.1	AT1G72010.1 | Symbols: TCP22, AtTCP22 | TCP domain protein 22 | chr1:27107844-27108971 FORWARD LENGTH=375	TCP22, AtTCP22	TCP domain protein 22
AT1G72390.1	AT1G72390.1 | Symbols: PHL | PHYTOCHROME-DEPENDENT LATE-FLOWERING | chr1:27245455-27251218 FORWARD LENGTH=1325	PHL	PHYTOCHROME-DEPENDENT LATE-FLOWERING	AT1G72390.2
AT1G72750.1	AT1G72750.1 | Symbols: ATTIM23-2, TIM23-2 | translocase inner membrane subunit 23-2 | chr1:27383577-27384143 FORWARD LENGTH=188	ATTIM23-2, TIM23-2	translocase inner membrane subunit 23-2
AT1G73720.1	AT1G73720.1 | Symbols: SMU1 | SUPPRESSORS OF MEC-8 AND UNC-52 1 | chr1:27725059-27729722 FORWARD LENGTH=511	SMU1	SUPPRESSORS OF MEC-8 AND UNC-52 1
AT1G73805.1	AT1G73805.1 | Symbols: SARD1 | SAR Deficient 1 | chr1:27745761-27749178 REVERSE LENGTH=451	SARD1	SAR Deficient 1
AT1G75510.1	AT1G75510.1 | Symbols: no symbol available | no full name available | chr1:28347254-28348629 REVERSE LENGTH=261		no full name available
AT1G76880.1	AT1G76880.1 | Symbols: DF1 | | chr1:28865594-28867931 FORWARD LENGTH=603	DF1
AT1G76890.2	AT1G76890.2 | Symbols: GT2, AT-GT2 | | chr1:28873211-28875203 REVERSE LENGTH=575	GT2, AT-GT2
AT1G77180.1	AT1G77180.1 | Symbols: SKIP | SNW/Ski-interacting protein | chr1:28999791-29001632 REVERSE LENGTH=613	SKIP	SNW/Ski-interacting protein	AT1G77180.2
AT1G77470.1	AT1G77470.1 | Symbols: RFC5, EMB2810, RFC3 | EMBRYO DEFECTIVE 2810, replication factor C subunit 3, replication factor C 5 | chr1:29112194-29114323 REVERSE LENGTH=369	RFC5, EMB2810, RFC3	EMBRYO DEFECTIVE 2810, replication factor C subunit 3, replication factor C 5
AT1G79000.1	AT1G79000.1 | Symbols: PCAT2, ATHAC1, ATHPCAT2, HAC1 | ARABIDOPSIS HISTONE ACETYLTRANSFERASE OF THE CBP FAMILY 1, P300/CBP ACETYLTRANSFERASE-RELATED PROTEIN 2, ARABIDOPSIS THALIANA P300/CBP ACETYLTRANSFERASE-RELATED PROTEIN 2, histone acetyltransferase of the CBP family 1 | chr1:29716933-29723984 REVERSE LENGTH=1697	PCAT2, ATHAC1, ATHPCAT2, HAC1	ARABIDOPSIS HISTONE ACETYLTRANSFERASE OF THE CBP FAMILY 1, P300/CBP ACETYLTRANSFERASE-RELATED PROTEIN 2, ARABIDOPSIS THALIANA P300/CBP ACETYLTRANSFERASE-RELATED PROTEIN 2, histone acetyltransferase of the CBP family 1	AT1G79000.2
AT1G79350.1	AT1G79350.1 | Symbols: EMB1135, FGT1 | embryo defective 1135, FORGETTER 1 | chr1:29844829-29853215 REVERSE LENGTH=1295	EMB1135, FGT1	embryo defective 1135, FORGETTER 1
AT1G79730.1	AT1G79730.1 | Symbols: ELF7 | EARLY FLOWERING 7 | chr1:30000743-30003969 REVERSE LENGTH=589	ELF7	EARLY FLOWERING 7
AT1G80490.1	AT1G80490.1 | Symbols: TPR1 | TOPLESS-related 1 | chr1:30261094-30266446 REVERSE LENGTH=1119	TPR1	TOPLESS-related 1	AT1G80490.2, AT1G80490.3
AT2G02070.1	AT2G02070.1 | Symbols: IDD5, RVN, AtIDD5 | indeterminate(ID)-domain 5, RAVEN | chr2:505523-509154 FORWARD LENGTH=602	IDD5, RVN, AtIDD5	indeterminate(ID)-domain 5, RAVEN	AT2G02070.2
AT2G04880.1	AT2G04880.1 | Symbols: ATWRKY1, WRKY1, ZAP1 | zinc-dependent activator protein-1 | chr2:1718557-1720219 FORWARD LENGTH=487	ATWRKY1, WRKY1, ZAP1	zinc-dependent activator protein-1	AT2G04880.2
AT2G05230.1	AT2G05230.1 | Symbols: no symbol available | no full name available | chr2:1899818-1901938 REVERSE LENGTH=706		no full name available	AT2G05250.1
AT2G06990.1	AT2G06990.1 | Symbols: SMN2, SOP3, HEN2 | SUPPRESSOR OF PAS2 3, hua enhancer 2 | chr2:2895135-2900909 FORWARD LENGTH=995	SMN2, SOP3, HEN2	SUPPRESSOR OF PAS2 3, hua enhancer 2
AT2G13370.1	AT2G13370.1 | Symbols: CHR5 | chromatin remodeling 5 | chr2:5544601-5555543 REVERSE LENGTH=1724	CHR5	chromatin remodeling 5	AT2G13370.2, AT2G13370.3
AT2G16860.1	AT2G16860.1 | Symbols: AtSYF2 | | chr2:7304139-7305959 REVERSE LENGTH=298	AtSYF2		AT2G16860.2
AT2G17410.1	AT2G17410.1 | Symbols: ARID2 | AT RICH INTERACTION DOMAIN 2 | chr2:7559869-7563474 FORWARD LENGTH=786	ARID2	AT RICH INTERACTION DOMAIN 2	AT2G17410.2, AT2G17410.3
AT2G20330.1	AT2G20330.1 | Symbols: OZS3 | overly zinc sensitive3 | chr2:8772888-8775518 REVERSE LENGTH=648	OZS3	overly zinc sensitive3
AT2G23320.1	AT2G23320.1 | Symbols: AtWRKY15, WRKY15 | WRKY DNA-binding protein 15 | chr2:9924998-9926154 FORWARD LENGTH=317	AtWRKY15, WRKY15	WRKY DNA-binding protein 15	AT2G23320.2
AT2G25170.1	AT2G25170.1 | Symbols: SSL2, CHR6, CHD3, GYM, HRB2, EPP1, LWR1, CKH2, PKL | CYTOKININ-HYPERSENSITIVE 2, hypersensitive to red and blue 2, GYMNOS, LOW-WATER-POTENTIAL RESPONSE 1, ENHANCED PHOTOMORPHOGENIC 1, SUPPRESSOR OF SLR 2, PICKLE | chr2:10714411-10723763 FORWARD LENGTH=1384	SSL2, CHR6, CHD3, GYM, HRB2, EPP1, LWR1, CKH2, PKL	CYTOKININ-HYPERSENSITIVE 2, hypersensitive to red and blue 2, GYMNOS, LOW-WATER-POTENTIAL RESPONSE 1, ENHANCED PHOTOMORPHOGENIC 1, SUPPRESSOR OF SLR 2, PICKLE	AT2G25170.2, AT2G25170.3, AT2G25170.4
AT2G25970.1	AT2G25970.1 | Symbols: no symbol available | no full name available | chr2:11071844-11075604 REVERSE LENGTH=632		no full name available
AT2G28290.1	AT2G28290.1 | Symbols: CHR3, SYD | SPLAYED, CHROMATIN REMODELING COMPLEX SUBUNIT R 3 | chr2:12056771-12072950 FORWARD LENGTH=3574	CHR3, SYD	SPLAYED, CHROMATIN REMODELING COMPLEX SUBUNIT R 3	AT2G28290.2, AT2G28290.3, AT2G28290.4, AT2G28290.5, AT2G28290.6
AT2G31750.1	AT2G31750.1 | Symbols: UGT74D1 | UDP-glucosyl transferase 74D1 | chr2:13497312-13499870 FORWARD LENGTH=456	UGT74D1	UDP-glucosyl transferase 74D1	AT2G31750.2
AT2G32700.1	AT2G32700.1 | Symbols: LUH, MUM1 | LEUNIG_homolog, MUCILAGE-MODIFIED 1 | chr2:13867235-13871844 FORWARD LENGTH=787	LUH, MUM1	LEUNIG_homolog, MUCILAGE-MODIFIED 1	AT2G32700.2, AT2G32700.3, AT2G32700.4, AT2G32700.5, AT2G32700.6, AT2G32700.7
AT2G32950.1	AT2G32950.1 | Symbols: ATCOP1, COP1, DET340, EMB168, FUS1 | CONSTITUTIVE PHOTOMORPHOGENIC 1, ARABIDOPSIS THALIANA CONSTITUTIVE PHOTOMORPHOGENIC 1, FUSCA 1, EMBRYO DEFECTIVE 168, DEETIOLATED MUTANT 340 | chr2:13978000-13983282 FORWARD LENGTH=675	ATCOP1, COP1, DET340, EMB168, FUS1	CONSTITUTIVE PHOTOMORPHOGENIC 1, ARABIDOPSIS THALIANA CONSTITUTIVE PHOTOMORPHOGENIC 1, FUSCA 1, EMBRYO DEFECTIVE 168, DEETIOLATED MUTANT 340
AT2G33340.1	AT2G33340.1 | Symbols: PUB60, MAC3B | Plant U-box 60, MOS4-associated complex 3B | chr2:14126584-14131000 REVERSE LENGTH=525	PUB60, MAC3B	Plant U-box 60, MOS4-associated complex 3B	AT2G33340.2, AT2G33340.3
AT2G33540.1	AT2G33540.1 | Symbols: CPL3, ATCPL3 | C-terminal domain phosphatase-like 3 | chr2:14204081-14208797 REVERSE LENGTH=1241	CPL3, ATCPL3	C-terminal domain phosphatase-like 3	AT2G33540.2
AT2G35530.1	AT2G35530.1 | Symbols: AtbZIP16, bZIP16 | basic region/leucine zipper transcription factor 16 | chr2:14923280-14926025 REVERSE LENGTH=409	AtbZIP16, bZIP16	basic region/leucine zipper transcription factor 16
AT2G35940.1	AT2G35940.1 | Symbols: EDA29, BLH1 | BEL1-like homeodomain 1, embryo sac development arrest 29 | chr2:15089171-15091699 REVERSE LENGTH=680	EDA29, BLH1	BEL1-like homeodomain 1, embryo sac development arrest 29	AT2G35940.2, AT2G35940.3
AT2G36480.1	AT2G36480.1 | Symbols: no symbol available | no full name available | chr2:15303114-15307535 REVERSE LENGTH=963		no full name available	AT2G36480.2
AT2G38560.1	AT2G38560.1 | Symbols: TFIIS, RDO2 | transcript elongation factor IIS, REDUCED DORMANCY 2 | chr2:16134802-16136319 FORWARD LENGTH=378	TFIIS, RDO2	transcript elongation factor IIS, REDUCED DORMANCY 2
AT2G38610.1	AT2G38610.1 | Symbols: no symbol available | no full name available | chr2:16147552-16149638 REVERSE LENGTH=286		no full name available	AT2G38610.2
AT2G38770.1	AT2G38770.1 | Symbols: MAC7, EMB2765 | MOS4-ASSOCIATED COMPLEX 7, EMBRYO DEFECTIVE 2765 | chr2:16203185-16210253 REVERSE LENGTH=1509	MAC7, EMB2765	MOS4-ASSOCIATED COMPLEX 7, EMBRYO DEFECTIVE 2765
AT2G40650.1	AT2G40650.1 | Symbols: PRP38 | | chr2:16963588-16965596 REVERSE LENGTH=355	PRP38
AT2G41020.1	AT2G41020.1 | Symbols: no symbol available | no full name available | chr2:17117425-17120901 FORWARD LENGTH=463		no full name available
AT2G44950.1	AT2G44950.1 | Symbols: HUB1, RDO4 | REDUCED DORMANCY 4, histone mono-ubiquitination 1 | chr2:18542602-18548247 REVERSE LENGTH=878	HUB1, RDO4	REDUCED DORMANCY 4, histone mono-ubiquitination 1
AT2G45730.1	AT2G45730.1 | Symbols: AtTRM6, TRM6 | tRNA methyltransferase 6 | chr2:18836519-18839123 REVERSE LENGTH=446	AtTRM6, TRM6	tRNA methyltransferase 6
AT2G46020.1	AT2G46020.1 | Symbols: CHA2, BRM, ATBRM, FFO3, CHR2 | FLORAL FUSED ORGANS 3, CHROMATIN REMODELING 2, ARABIDOPSIS THALIANA BRAHMA, BRAHMA | chr2:18923304-18931769 FORWARD LENGTH=2192	CHA2, BRM, ATBRM, FFO3, CHR2	FLORAL FUSED ORGANS 3, CHROMATIN REMODELING 2, ARABIDOPSIS THALIANA BRAHMA, BRAHMA	AT2G46020.2, AT2G46020.3, AT2G46020.4, AT2G46020.5, AT2G46020.6
AT2G46340.1	AT2G46340.1 | Symbols: SPA1 | SUPPRESSOR OF PHYA-105 1 | chr2:19022572-19026821 REVERSE LENGTH=1029	SPA1	SUPPRESSOR OF PHYA-105 1	AT2G46340.2
AT2G46510.1	AT2G46510.1 | Symbols: ATAIB, bHLH017, bHLH17, JAM1, AIB | ABA-inducible BHLH-type transcription factor, JA-associated MYC2-like 1 | chr2:19091187-19092887 REVERSE LENGTH=566	ATAIB, bHLH017, bHLH17, JAM1, AIB	ABA-inducible BHLH-type transcription factor, JA-associated MYC2-like 1
AT2G47210.1	AT2G47210.1 | Symbols: SWC4, ATSWC4 | SWR1 Complex 4 | chr2:19379039-19382204 FORWARD LENGTH=441	SWC4, ATSWC4	SWR1 Complex 4	AT2G47210.2, AT2G47210.3
AT3G01460.1	AT3G01460.1 | Symbols: ATMBD9, MBD9 | methyl-CPG-binding domain 9 | chr3:173316-182038 FORWARD LENGTH=2176	ATMBD9, MBD9	methyl-CPG-binding domain 9
AT3G01540.1	AT3G01540.1 | Symbols: IRP6, RH14, DRH1, ATDRH1 | ARABIDOPSIS THALIANA DEAD BOX RNA HELICASE 1, RNA Helicase 14, DEAD box RNA helicase 1, NVOLVED IN rRNA PROCESSING 6 | chr3:213077-216142 REVERSE LENGTH=618	IRP6, RH14, DRH1, ATDRH1	ARABIDOPSIS THALIANA DEAD BOX RNA HELICASE 1, RNA Helicase 14, DEAD box RNA helicase 1, NVOLVED IN rRNA PROCESSING 6	AT3G01540.2, AT3G01540.3, AT3G01540.4
AT3G02320.1	AT3G02320.1 | Symbols: TRM1a, AtTRM1a | tRNA methyltransferase 1a | chr3:470097-473492 FORWARD LENGTH=589	TRM1a, AtTRM1a	tRNA methyltransferase 1a
AT3G03140.1	AT3G03140.1 | Symbols: PWO1, PWWP1 | PWWP-DOMAIN INTERACTOR OF POLYCOMBS1, PRO-TRP-PRO-TRP protein 1 | chr3:724348-727093 FORWARD LENGTH=769	PWO1, PWWP1	PWWP-DOMAIN INTERACTOR OF POLYCOMBS1, PRO-TRP-PRO-TRP protein 1
AT3G03380.1	AT3G03380.1 | Symbols: DegP7, DEG7 | DegP protease 7, degradation of periplasmic proteins 7 | chr3:799720-808319 FORWARD LENGTH=1097	DegP7, DEG7	DegP protease 7, degradation of periplasmic proteins 7	AT3G03380.2
AT3G04740.1	AT3G04740.1 | Symbols: SWP, ATMED14, MED14 | ARABIDOPSIS MEDIATOR COMPONENTS 14, MEDIATOR COMPONENTS 14, STRUWWELPETER | chr3:1294037-1300555 FORWARD LENGTH=1703	SWP, ATMED14, MED14	ARABIDOPSIS MEDIATOR COMPONENTS 14, MEDIATOR COMPONENTS 14, STRUWWELPETER
AT3G06400.1	AT3G06400.1 | Symbols: CHR11 | chromatin-remodeling protein 11 | chr3:1941066-1946700 FORWARD LENGTH=1055	CHR11	chromatin-remodeling protein 11	AT3G06400.2, AT3G06400.3
AT3G07780.1	AT3G07780.1 | Symbols: OBE1 | OBERON1 | chr3:2485104-2486876 FORWARD LENGTH=566	OBE1	OBERON1	AT3G07780.2, AT3G07780.3
AT3G07790.1	AT3G07790.1 | Symbols: no symbol available | no full name available | chr3:2487491-2489017 FORWARD LENGTH=508		no full name available
AT3G10650.1	AT3G10650.1 | Symbols: NUP1, AtNUP1 | | chr3:3325562-3330819 REVERSE LENGTH=1309	NUP1, AtNUP1		AT3G10650.2
AT3G11200.1	AT3G11200.1 | Symbols: AL2 | alfin-like 2 | chr3:3508387-3510418 REVERSE LENGTH=246	AL2	alfin-like 2
AT3G11340.1	AT3G11340.1 | Symbols: UGT76B1 | UDP-dependent glycosyltransferase 76B1 | chr3:3556728-3558149 FORWARD LENGTH=447	UGT76B1	UDP-dependent glycosyltransferase 76B1
AT3G12280.1	AT3G12280.1 | Symbols: ATRBR1, RBR1, RB1, RB, RBR | RETINOBLASTOMA-RELATED, RETINOBLASTOMA 1, RETINOBLASTOMA-RELATED PROTEIN 1, retinoblastoma-related 1 | chr3:3913671-3918433 REVERSE LENGTH=1013	ATRBR1, RBR1, RB1, RB, RBR	RETINOBLASTOMA-RELATED, RETINOBLASTOMA 1, RETINOBLASTOMA-RELATED PROTEIN 1, retinoblastoma-related 1	AT3G12280.2
AT3G12380.1	AT3G12380.1 | Symbols: ARP5, ATARP5 | ACTIN-RELATED PROTEIN 5, actin-related protein 5 | chr3:3938309-3941785 REVERSE LENGTH=724	ARP5, ATARP5	ACTIN-RELATED PROTEIN 5, actin-related protein 5	AT3G12380.2
AT3G13670.1	AT3G13670.1 | Symbols: PPK1, AEL2, MLK4 | Photoregulatory Protein Kinase 1, MUT9P-LIKE-KINASE 4, Arabidopsis EL1-like 2 | chr3:4469434-4473234 FORWARD LENGTH=703	PPK1, AEL2, MLK4	Photoregulatory Protein Kinase 1, MUT9P-LIKE-KINASE 4, Arabidopsis EL1-like 2
AT3G15000.1	AT3G15000.1 | Symbols: RIP1, MORF8 | multiple organellar RNA editing factor 8, RNA-editing factor interacting protein 1 | chr3:5050321-5052121 FORWARD LENGTH=395	RIP1, MORF8	multiple organellar RNA editing factor 8, RNA-editing factor interacting protein 1
AT3G15880.1	AT3G15880.1 | Symbols: TPR4, WSIP2 | WUS-interacting protein 2, TOPLESS-RELATED 4 | chr3:5364792-5371869 REVERSE LENGTH=1135	TPR4, WSIP2	WUS-interacting protein 2, TOPLESS-RELATED 4	AT3G15880.3, AT3G15880.4
AT3G15970.1	AT3G15970.1 | Symbols: no symbol available | no full name available | chr3:5408982-5410379 REVERSE LENGTH=465		no full name available	AT3G15970.2
AT3G16830.1	AT3G16830.1 | Symbols: TPR2 | TOPLESS-related 2 | chr3:5731709-5737531 FORWARD LENGTH=1131	TPR2	TOPLESS-related 2
AT3G16857.1	AT3G16857.1 | Symbols: RR1, ARR1 | response regulator 1 | chr3:5756113-5758853 FORWARD LENGTH=669	RR1, ARR1	response regulator 1	AT3G16857.2
AT3G18190.1	AT3G18190.1 | Symbols: CCT4 | Chaperonin containing T-complex polypeptide-1 subunit 4 | chr3:6232226-6233836 FORWARD LENGTH=536	CCT4	Chaperonin containing T-complex polypeptide-1 subunit 4
AT3G18790.1	AT3G18790.1 | Symbols: no symbol available | no full name available | chr3:6477853-6478755 FORWARD LENGTH=300		no full name available
AT3G22380.1	AT3G22380.1 | Symbols: TIC | TIME FOR COFFEE | chr3:7913181-7918879 FORWARD LENGTH=1550	TIC	TIME FOR COFFEE	AT3G22380.2
AT3G24870.1	AT3G24870.1 | Symbols: AtEAF1B | | chr3:9075237-9084278 REVERSE LENGTH=1907	AtEAF1B		AT3G24870.2, AT3G24870.3, AT3G24870.4, AT3G24880.1, AT3G24880.2, AT3G24880.3
AT3G26560.1	AT3G26560.1 | Symbols: no symbol available | no full name available | chr3:9750122-9753719 REVERSE LENGTH=1168		no full name available
AT3G27700.1	AT3G27700.1 | Symbols: no symbol available | no full name available | chr3:10257681-10261330 REVERSE LENGTH=908		no full name available	AT3G27700.2
AT3G29390.1	AT3G29390.1 | Symbols: RIK | RS2-interacting KH protein | chr3:11289675-11294524 FORWARD LENGTH=578	RIK	RS2-interacting KH protein	AT3G29390.2
AT3G42170.1	AT3G42170.1 | Symbols: DAYSLEEPER | DAYSLEEPER | chr3:14321838-14323928 FORWARD LENGTH=696	DAYSLEEPER	DAYSLEEPER	AT3G42170.2
AT3G44110.1	AT3G44110.1 | Symbols: ATJ3, ATJ, J3 | DNAJ homologue 3 | chr3:15869115-15871059 REVERSE LENGTH=420	ATJ3, ATJ, J3	DNAJ homologue 3
AT3G44530.1	AT3G44530.1 | Symbols: HIRA | homolog of histone chaperone HIRA | chr3:16116026-16121247 FORWARD LENGTH=1058	HIRA	homolog of histone chaperone HIRA	AT3G44530.2
AT3G48050.1	AT3G48050.1 | Symbols: SUO | 'shuttle' in chinese | chr3:17734270-17739412 REVERSE LENGTH=1613	SUO	'shuttle' in chinese	AT3G48050.2
AT3G49600.1	AT3G49600.1 | Symbols: ATUBP26, SUP32, UBP26 | ubiquitin-specific protease 26 | chr3:18380942-18386662 REVERSE LENGTH=1067	ATUBP26, SUP32, UBP26	ubiquitin-specific protease 26	AT3G49600.2, AT3G49600.3
AT3G51120.1	AT3G51120.1 | Symbols: no symbol available | no full name available | chr3:18986026-18991886 REVERSE LENGTH=1305		no full name available
AT3G52090.1	AT3G52090.1 | Symbols: ATRPB13.6, NRPD11, NRPB11, NRPE11 | | chr3:19318069-19318998 REVERSE LENGTH=116	ATRPB13.6, NRPD11, NRPB11, NRPE11		AT3G52090.2
AT3G52120.1	AT3G52120.1 | Symbols: no symbol available | no full name available | chr3:19329243-19331738 FORWARD LENGTH=443		no full name available	AT3G52120.2, AT3G52120.3, AT3G52120.4
AT3G54170.1	AT3G54170.1 | Symbols: ATFIP37, FIP37 | FKBP12 interacting protein 37 | chr3:20056848-20059396 FORWARD LENGTH=330	ATFIP37, FIP37	FKBP12 interacting protein 37
AT3G54230.1	AT3G54230.1 | Symbols: SUA | suppressor of abi3-5 | chr3:20073872-20080142 FORWARD LENGTH=1007	SUA	suppressor of abi3-5	AT3G54230.2, AT3G54230.3, AT3G54230.4, AT3G54230.5
AT3G54500.1	AT3G54500.1 | Symbols: LNK2 | NIGHT LIGHT-INDUCIBLE AND CLOCK-REGULATED GENE 2 | chr3:20175792-20178737 REVERSE LENGTH=648	LNK2	NIGHT LIGHT-INDUCIBLE AND CLOCK-REGULATED GENE 2	AT3G54500.2, AT3G54500.3, AT3G54500.4, AT3G54500.5, AT3G54500.6, AT3G54500.7, AT3G54500.8
AT3G55200.1	AT3G55200.1 | Symbols: AtSAP130a, SAP130a | spliceosome-associated protein 130 a, Arabidopsis thaliana spliceosome-associated protein 130 a | chr3:20460533-20464361 FORWARD LENGTH=1214	AtSAP130a, SAP130a	spliceosome-associated protein 130 a, Arabidopsis thaliana spliceosome-associated protein 130 a	AT3G55200.2, AT3G55200.3, AT3G55220.1
AT3G55580.1	AT3G55580.1 | Symbols: TCF1 | Tolerant to Chilling and Freezing1 | chr3:20612766-20615730 FORWARD LENGTH=488	TCF1	Tolerant to Chilling and Freezing1
AT3G57300.1	AT3G57300.1 | Symbols: INO80, ATINO80 | INO80 ortholog, INO80 ORTHOLOG | chr3:21199612-21207635 FORWARD LENGTH=1507	INO80, ATINO80	INO80 ortholog, INO80 ORTHOLOG	AT3G57300.2, AT3G57300.3, AT3G57300.4
AT3G60830.1	AT3G60830.1 | Symbols: ARP7, ATARP7 | actin-related protein 7 | chr3:22474298-22476000 FORWARD LENGTH=363	ARP7, ATARP7	actin-related protein 7
AT3G62310.1	AT3G62310.1 | Symbols: no symbol available | no full name available | chr3:23057516-23060561 REVERSE LENGTH=726		no full name available	AT3G62310.2, AT3G62310.3
AT3G63500.1	AT3G63500.1 | Symbols: OBE4, TTA2 | TITANIA 2 | chr3:23446331-23449166 REVERSE LENGTH=887	OBE4, TTA2	TITANIA 2	AT3G63500.2, AT3G63500.3
AT3G63500.2	AT3G63500.2 | Symbols: OBE4, TTA2 | TITANIA 2 | chr3:23446331-23449991 REVERSE LENGTH=1162	OBE4, TTA2	TITANIA 2	AT3G63500.3
AT4G00450.1	AT4G00450.1 | Symbols: CCT, CRP, MED12 | mediator 12, CRYPTIC PRECOCIOUS, CENTER CITY | chr4:202425-210666 FORWARD LENGTH=2235	CCT, CRP, MED12	mediator 12, CRYPTIC PRECOCIOUS, CENTER CITY	AT4G00450.2, AT4G00450.3
AT4G02450.1	AT4G02450.1 | Symbols: p23-1 | | chr4:1073987-1075765 REVERSE LENGTH=241	p23-1		AT4G02450.2
AT4G02480.1	AT4G02480.1 | Symbols: no symbol available | no full name available | chr4:1082082-1088680 REVERSE LENGTH=1265		no full name available
AT4G02590.1	AT4G02590.1 | Symbols: bHLH059, PFB1, UNE12 | PERICYCLE FACTOR TYPE-B 1, unfertilized embryo sac 12 | chr4:1137968-1140306 REVERSE LENGTH=310	bHLH059, PFB1, UNE12	PERICYCLE FACTOR TYPE-B 1, unfertilized embryo sac 12	AT4G02590.2, AT4G02590.3
AT4G04885.1	AT4G04885.1 | Symbols: PCFS4 | PCF11P-similar protein 4 | chr4:2472083-2475417 FORWARD LENGTH=808	PCFS4	PCF11P-similar protein 4
AT4G04890.1	AT4G04890.1 | Symbols: PDF2 | protodermal factor 2 | chr4:2476970-2480090 REVERSE LENGTH=743	PDF2	protodermal factor 2	AT4G04890.2
AT4G04920.1	AT4G04920.1 | Symbols: IEN1, AtSFR6, YID1, MED16, GLH2, SFR6 | SENSITIVE TO FREEZING 6, YELLOW AND SENSITIVE TO IRON-DEFICIENCY 1, glassy hair 2, INSENSITIVE TO EXOGENOUS NAD+ 1, MEDIATOR 16 | chr4:2497931-2504996 FORWARD LENGTH=1278	IEN1, AtSFR6, YID1, MED16, GLH2, SFR6	SENSITIVE TO FREEZING 6, YELLOW AND SENSITIVE TO IRON-DEFICIENCY 1, glassy hair 2, INSENSITIVE TO EXOGENOUS NAD+ 1, MEDIATOR 16	AT4G04920.2, AT4G04920.3
AT4G08350.1	AT4G08350.1 | Symbols: GTA2, SPT5-2, GTA02 | global transcription factor group A2 | chr4:5286351-5292072 FORWARD LENGTH=1041	GTA2, SPT5-2, GTA02	global transcription factor group A2
AT4G11660.1	AT4G11660.1 | Symbols: HSFB2B, HSF7, AT-HSFB2B | HEAT SHOCK TRANSCRIPTION FACTOR B2B | chr4:7043006-7044227 FORWARD LENGTH=377	HSFB2B, HSF7, AT-HSFB2B	HEAT SHOCK TRANSCRIPTION FACTOR B2B
AT4G12610.1	AT4G12610.1 | Symbols: RAP74, ATRAP74 | | chr4:7454970-7457465 FORWARD LENGTH=543	RAP74, ATRAP74		AT4G12610.2
AT4G14385.1	AT4G14385.1 | Symbols: no symbol available | no full name available | chr4:8287144-8288622 REVERSE LENGTH=163		no full name available	AT4G14385.2
AT4G15900.1	AT4G15900.1 | Symbols: PRL1 | pleiotropic regulatory locus 1 | chr4:9023775-9027443 FORWARD LENGTH=486	PRL1	pleiotropic regulatory locus 1
AT4G16143.1	AT4G16143.1 | Symbols: IMPA-2 | importin alpha isoform 2 | chr4:9134450-9137134 REVERSE LENGTH=535	IMPA-2	importin alpha isoform 2	AT4G16143.2
AT4G16310.1	AT4G16310.1 | Symbols: LDL3 | LSD1-like 3 | chr4:9218636-9224764 FORWARD LENGTH=1628	LDL3	LSD1-like 3	AT4G16310.2, AT4G16310.3, AT4G16310.4, AT4G16310.5
AT4G16430.1	AT4G16430.1 | Symbols: bHLH3, bHLH003, JAM3, bHLH03 | Jasmonate Associated MYC2 LIKE 3 | chr4:9267599-9269002 FORWARD LENGTH=467	bHLH3, bHLH003, JAM3, bHLH03	Jasmonate Associated MYC2 LIKE 3
AT4G17330.1	AT4G17330.1 | Symbols: G2484-1, ATG2484-1 | G2484-1 protein | chr4:9689263-9697172 REVERSE LENGTH=2037	G2484-1, ATG2484-1	G2484-1 protein	AT4G17330.2, AT4G17330.3
AT4G17410.1	AT4G17410.1 | Symbols: PQT3 | PARAQUAT TOLERANCE3 | chr4:9716360-9721642 FORWARD LENGTH=826	PQT3	PARAQUAT TOLERANCE3	AT4G17410.2, AT4G17410.3, AT4G17410.5
AT4G18130.1	AT4G18130.1 | Symbols: PHYE | phytochrome E | chr4:10042312-10045948 REVERSE LENGTH=1112	PHYE	phytochrome E
AT4G19660.1	AT4G19660.1 | Symbols: ATNPR4, NPR4 | NPR1-like protein 4 | chr4:10696266-10698243 REVERSE LENGTH=574	ATNPR4, NPR4	NPR1-like protein 4	AT4G19660.2
AT4G21660.1	AT4G21660.1 | Symbols: no symbol available | no full name available | chr4:11506259-11509772 REVERSE LENGTH=584		no full name available	AT4G21660.2, AT4G21660.3
AT4G21710.1	AT4G21710.1 | Symbols: EMB1989, NRPB2, RPB2 | EMBRYO DEFECTIVE 1989 | chr4:11535684-11542200 REVERSE LENGTH=1188	EMB1989, NRPB2, RPB2	EMBRYO DEFECTIVE 1989
AT4G24200.1	AT4G24200.1 | Symbols: no symbol available | no full name available | chr4:12556927-12559929 REVERSE LENGTH=1000		no full name available	AT4G24200.2
AT4G25520.1	AT4G25520.1 | Symbols: SLK1 | SEUSS-like 1 | chr4:13032450-13035803 REVERSE LENGTH=748	SLK1	SEUSS-like 1	AT4G25520.2
AT4G25550.1	AT4G25550.1 | Symbols: IRP9 | INVOLVED IN rRNA PROCESSING 9 | chr4:13048519-13050873 FORWARD LENGTH=200	IRP9	INVOLVED IN rRNA PROCESSING 9
AT4G26450.1	AT4G26450.1 | Symbols: no symbol available | no full name available | chr4:13362556-13364920 FORWARD LENGTH=708		no full name available	AT4G26450.2
AT4G26840.1	AT4G26840.1 | Symbols: SUMO1, ATSUMO1, SUMO 1, SUM1 | ARABIDOPSIS THALIANA SMALL UBIQUITIN-LIKE MODIFIER 1, small ubiquitin-like modifier 1, SMALL UBIQUITIN-LIKE MODIFIER 1 | chr4:13497466-13498458 FORWARD LENGTH=100	SUMO1, ATSUMO1, SUMO 1, SUM1	ARABIDOPSIS THALIANA SMALL UBIQUITIN-LIKE MODIFIER 1, small ubiquitin-like modifier 1, SMALL UBIQUITIN-LIKE MODIFIER 1
AT4G28910.1	AT4G28910.1 | Symbols: NINJA | novel interactor of JAZ | chr4:14264330-14265680 REVERSE LENGTH=425	NINJA	novel interactor of JAZ	AT4G28910.2, AT4G28910.3
AT4G30100.1	AT4G30100.1 | Symbols: no symbol available | no full name available | chr4:14714191-14719335 FORWARD LENGTH=1311		no full name available	AT4G30100.2
AT4G30780.1	AT4G30780.1 | Symbols: no symbol available | no full name available | chr4:14990523-14992855 FORWARD LENGTH=589		no full name available
AT4G31160.1	AT4G31160.1 | Symbols: DCAF1 | DDB1-CUL4 associated factor 1 | chr4:15145936-15152939 FORWARD LENGTH=1883	DCAF1	DDB1-CUL4 associated factor 1
AT4G31800.1	AT4G31800.1 | Symbols: WRKY18, ATWRKY18 | ARABIDOPSIS THALIANA WRKY DNA-BINDING PROTEIN 18, WRKY DNA-binding protein 18 | chr4:15383296-15384812 FORWARD LENGTH=310	WRKY18, ATWRKY18	ARABIDOPSIS THALIANA WRKY DNA-BINDING PROTEIN 18, WRKY DNA-binding protein 18	AT4G31800.3
AT4G32551.1	AT4G32551.1 | Symbols: RON2, LUG | ROTUNDA 2, LEUNIG | chr4:15707863-15713359 FORWARD LENGTH=931	RON2, LUG	ROTUNDA 2, LEUNIG	AT4G32551.2
AT4G32570.1	AT4G32570.1 | Symbols: TIFY8 | TIFY domain protein 8 | chr4:15716433-15718702 REVERSE LENGTH=361	TIFY8	TIFY domain protein 8
AT4G34430.1	AT4G34430.1 | Symbols: ATSWI3D, CHB3 | SWITCH/SUCROSE NONFERMENTING 3D | chr4:16461069-16464993 FORWARD LENGTH=985	ATSWI3D, CHB3	SWITCH/SUCROSE NONFERMENTING 3D	AT4G34430.2, AT4G34430.3, AT4G34430.4
AT4G36730.1	AT4G36730.1 | Symbols: AtGBF1, GBF1 | G-box binding factor 1 | chr4:17309850-17311752 REVERSE LENGTH=315	AtGBF1, GBF1	G-box binding factor 1	AT4G36730.2
AT4G37120.1	AT4G37120.1 | Symbols: SMP2 | SWELLMAP 2 | chr4:17486679-17489123 FORWARD LENGTH=536	SMP2	SWELLMAP 2
AT4G38130.1	AT4G38130.1 | Symbols: ATHDA19, HD1, HDA1, HDAC19, HDA19, RPD3A, ATHD1 | ARABIDOPSIS HISTONE DEACETYLASE 19, histone deacetylase 19, HISTONE DEACETYLASE 19, histone deacetylase 1, ARABIDOPSIS HISTONE DEACETYLASE 1 | chr4:17896493-17899057 REVERSE LENGTH=501	ATHDA19, HD1, HDA1, HDAC19, HDA19, RPD3A, ATHD1	ARABIDOPSIS HISTONE DEACETYLASE 19, histone deacetylase 19, HISTONE DEACETYLASE 19, histone deacetylase 1, ARABIDOPSIS HISTONE DEACETYLASE 1
AT5G01270.1	AT5G01270.1 | Symbols: ATCPL2, CPL2, CER11 | carboxyl-terminal domain (ctd) phosphatase-like 2, ECERIFERUM11 | chr5:108163-112143 REVERSE LENGTH=770	ATCPL2, CPL2, CER11	carboxyl-terminal domain (ctd) phosphatase-like 2, ECERIFERUM11	AT5G01270.2
AT5G01270.2	AT5G01270.2 | Symbols: ATCPL2, CPL2, CER11 | carboxyl-terminal domain (ctd) phosphatase-like 2, ECERIFERUM11 | chr5:107943-112143 REVERSE LENGTH=774	ATCPL2, CPL2, CER11	carboxyl-terminal domain (ctd) phosphatase-like 2, ECERIFERUM11
AT5G06460.1	AT5G06460.1 | Symbols: ATUBA2, UBA 2 | ubiquitin activating enzyme 2, ARABIDOPSIS THALIANA UBIQUITIN ACTIVATING ENZYME 2 | chr5:1970239-1974382 FORWARD LENGTH=1077	ATUBA2, UBA 2	ubiquitin activating enzyme 2, ARABIDOPSIS THALIANA UBIQUITIN ACTIVATING ENZYME 2
AT5G06960.1	AT5G06960.1 | Symbols: OBF5, TGA5 | TGACG MOTIF-BINDING FACTOR 5, OCS-element binding factor 5 | chr5:2155742-2157400 FORWARD LENGTH=330	OBF5, TGA5	TGACG MOTIF-BINDING FACTOR 5, OCS-element binding factor 5	AT5G06960.2, AT5G06960.3
AT5G07940.1	AT5G07940.1 | Symbols: no symbol available | no full name available | chr5:2534720-2540086 FORWARD LENGTH=1526		no full name available	AT5G07940.2, AT5G07940.3, AT5G07940.4, AT5G07940.5
AT5G07980.1	AT5G07980.1 | Symbols: no symbol available | no full name available | chr5:2549432-2554669 REVERSE LENGTH=1501		no full name available	AT5G07980.2
AT5G08130.1	AT5G08130.1 | Symbols: BIM1 | BES1-INTERACTING MYC-LIKE1 | chr5:2606655-2608652 REVERSE LENGTH=409	BIM1	BES1-INTERACTING MYC-LIKE1	AT5G08130.2, AT5G08130.3, AT5G08130.4, AT5G08130.5, AT5G08130.7, AT5G08130.8
AT5G08450.1	AT5G08450.1 | Symbols: HDC1, RXT3-like | Histone Deacetylation Complex 1, RXT3-like | chr5:2727970-2732572 REVERSE LENGTH=918	HDC1, RXT3-like	Histone Deacetylation Complex 1, RXT3-like	AT5G08450.2, AT5G08450.3
AT5G08550.1	AT5G08550.1 | Symbols: ILP1 | increased level of polyploidy1-1D | chr5:2765981-2770282 REVERSE LENGTH=908	ILP1	increased level of polyploidy1-1D
AT5G09390.1	AT5G09390.1 | Symbols: CD2b | | chr5:2913591-2915803 FORWARD LENGTH=351	CD2b		AT5G09390.2
AT5G10270.1	1 | chr5:3221715-3224674 REVERSE LENGTH=505;1 | cyclin-dependent kinase C;AT5G10270.1 | Symbols: CDKC	1;CDKC	1;cyclin-dependent kinase C	AT5G64960.1, AT5G64960.2
AT5G12410.1	AT5G12410.1 | Symbols: no symbol available | no full name available | chr5:4021974-4023950 REVERSE LENGTH=376		no full name available
AT5G13480.1	AT5G13480.1 | Symbols: FY, WDR33 | | chr5:4326638-4331557 REVERSE LENGTH=647	FY, WDR33
AT5G13590.1	AT5G13590.1 | Symbols: no symbol available | no full name available | chr5:4374718-4378647 REVERSE LENGTH=1168		no full name available	AT5G13590.2, AT5G13590.3, AT5G13590.4, AT5G13590.5, AT5G13590.6
AT5G14170.1	AT5G14170.1 | Symbols: BAF60, SWP73B, CHC1 | SWP73B | chr5:4568696-4570444 REVERSE LENGTH=534	BAF60, SWP73B, CHC1	SWP73B
AT5G14270.1	AT5G14270.1 | Symbols: BET9, ATBET9, GTE9 | bromodomain and extraterminal domain protein 9, Global Transcription Factor Group E 9 | chr5:4605173-4608517 FORWARD LENGTH=688	BET9, ATBET9, GTE9	bromodomain and extraterminal domain protein 9, Global Transcription Factor Group E 9	AT5G14270.2, AT5G14270.3
AT5G14600.1	AT5G14600.1 | Symbols: AtTRM61, TRM61 | tRNA methyltransferase 61 | chr5:4707518-4709022 FORWARD LENGTH=318	AtTRM61, TRM61	tRNA methyltransferase 61
AT5G15810.1	AT5G15810.1 | Symbols: TRM1b, AtTRM1b | tRNA methyltransferase 1b | chr5:5158092-5161121 FORWARD LENGTH=593	TRM1b, AtTRM1b	tRNA methyltransferase 1b
AT5G16680.1	AT5G16680.1 | Symbols: PAIPP2, PHD2 | | chr5:5467534-5472956 REVERSE LENGTH=1311	PAIPP2, PHD2		AT5G16680.2
AT5G16780.1	AT5G16780.1 | Symbols: DOT2, MDF | MERISTEM-DEFECTIVE, DEFECTIVELY ORGANIZED TRIBUTARIES 2 | chr5:5517784-5521566 REVERSE LENGTH=820	DOT2, MDF	MERISTEM-DEFECTIVE, DEFECTIVELY ORGANIZED TRIBUTARIES 2	AT5G16780.2, AT5G16780.3
AT5G17900.1	AT5G17900.1 | Symbols: no symbol available | no full name available | chr5:5925144-5926690 FORWARD LENGTH=435		no full name available
AT5G18960.1	AT5G18960.1 | Symbols: FRS12 | FAR1-related sequence 12 | chr5:6330556-6333071 FORWARD LENGTH=788	FRS12	FAR1-related sequence 12	AT5G18960.2
AT5G19350.1	AT5G19350.1 | Symbols: RBP45d | | chr5:6518978-6521295 FORWARD LENGTH=425	RBP45d		AT5G19350.2
AT5G25060.1	AT5G25060.1 | Symbols: RRC1 | reduced red-light responses in cry1cry2 background 1 | chr5:8634219-8639984 REVERSE LENGTH=946	RRC1	reduced red-light responses in cry1cry2 background 1
AT5G25220.1	AT5G25220.1 | Symbols: KNAT3 | KNOTTED1-like homeobox gene 3 | chr5:8736208-8738115 FORWARD LENGTH=431	KNAT3	KNOTTED1-like homeobox gene 3	AT5G25220.2
AT5G26830.1	AT5G26830.1 | Symbols: no symbol available | no full name available | chr5:9437351-9441568 FORWARD LENGTH=709		no full name available
AT5G27030.1	AT5G27030.1 | Symbols: TPR3 | TOPLESS-related 3 | chr5:9508913-9515263 REVERSE LENGTH=1108	TPR3	TOPLESS-related 3	AT5G27030.2
AT5G28740.1	AT5G28740.1 | Symbols: no symbol available | no full name available | chr5:10780774-10783772 FORWARD LENGTH=917		no full name available
AT5G35910.1	AT5G35910.1 | Symbols: RRP6L2, AtRRP6L2 | RRP6-like 2 | chr5:14029871-14035405 REVERSE LENGTH=870	RRP6L2, AtRRP6L2	RRP6-like 2
AT5G38840.1	AT5G38840.1 | Symbols: no symbol available | no full name available | chr5:15551329-15554846 FORWARD LENGTH=735		no full name available
AT5G39660.1	AT5G39660.1 | Symbols: CDF2 | cycling DOF factor 2 | chr5:15878920-15880712 FORWARD LENGTH=457	CDF2	cycling DOF factor 2	AT5G39660.2, AT5G39660.3
AT5G40490.1	AT5G40490.1 | Symbols: HLP1, RBGD5 | RNA-binding glycine-rich protein D5 | chr5:16225483-16227423 FORWARD LENGTH=423	HLP1, RBGD5	RNA-binding glycine-rich protein D5
AT5G41220.1	AT5G41220.1 | Symbols: ATGSTT3, GSTT3, GST10C | glutathione S-transferase THETA 3 | chr5:16494560-16496969 REVERSE LENGTH=590	ATGSTT3, GSTT3, GST10C	glutathione S-transferase THETA 3	AT5G41220.2, AT5G41220.3
AT5G43130.1	AT5G43130.1 | Symbols: TAF4B, TAF4 | TBP-associated factor 4B, TBP-associated factor 4 | chr5:17315608-17321144 REVERSE LENGTH=823	TAF4B, TAF4	TBP-associated factor 4B, TBP-associated factor 4	AT5G43130.2, AT5G43130.3
AT5G43780.1	AT5G43780.1 | Symbols: ATPS4, APS4 | | chr5:17589631-17591480 REVERSE LENGTH=469	ATPS4, APS4
AT5G44800.1	AT5G44800.1 | Symbols: CHR4, PKR1 | chromatin remodeling 4, PICKLE RELATED 1 | chr5:18083659-18092162 REVERSE LENGTH=2223	CHR4, PKR1	chromatin remodeling 4, PICKLE RELATED 1
AT5G45110.1	AT5G45110.1 | Symbols: NPR3, ATNPR3 | NPR1-like protein 3 | chr5:18229319-18231334 FORWARD LENGTH=586	NPR3, ATNPR3	NPR1-like protein 3	AT5G45110.2
AT5G45500.1	AT5G45500.1 | Symbols: no symbol available | no full name available | chr5:18432636-18434951 REVERSE LENGTH=771		no full name available	AT5G45500.2, AT5G45500.3, AT5G45500.4, AT5G45500.5, AT5G45500.6, AT5G45500.7, AT5G45500.8, AT5G45500.9
AT5G46070.1	AT5G46070.1 | Symbols: GBPL3 | GUANYLATE-BINDING PROTEIN-LIKE 3 | chr5:18683468-18688397 FORWARD LENGTH=1082	GBPL3	GUANYLATE-BINDING PROTEIN-LIKE 3
AT5G47430.1	AT5G47430.1 | Symbols: no symbol available | no full name available | chr5:19235819-19240596 REVERSE LENGTH=892		no full name available	AT5G47430.2, AT5G47430.3, AT5G47430.6
AT5G47690.1	AT5G47690.1 | Symbols: PDS5A, PDS5, AtPDS5A | | chr5:19317899-19327014 FORWARD LENGTH=1605	PDS5A, PDS5, AtPDS5A		AT5G47690.2, AT5G47690.3
AT5G47790.1	AT5G47790.1 | Symbols: no symbol available | no full name available | chr5:19351396-19352579 FORWARD LENGTH=369		no full name available
AT5G48160.1	AT5G48160.1 | Symbols: OBE2 | OBERON2 | chr5:19528019-19529820 REVERSE LENGTH=574	OBE2	OBERON2	AT5G48160.2
AT5G49570.1	AT5G49570.1 | Symbols: PNG1, AtPNG1 | peptide-N-glycanase 1 | chr5:20112071-20116125 REVERSE LENGTH=721	PNG1, AtPNG1	peptide-N-glycanase 1
AT5G51300.1	AT5G51300.1 | Symbols: AtSF1, SOT4, SF1 | Arabidopsis SF1 homolog, SPLICING FACTOR 1 | chr5:20849881-20852295 REVERSE LENGTH=804	AtSF1, SOT4, SF1	Arabidopsis SF1 homolog, SPLICING FACTOR 1	AT5G51300.2, AT5G51300.3
AT5G53480.1	AT5G53480.1 | Symbols: AtKPNB1, KPNB1, IMB1 | homolog of human KPNB1 | chr5:21714016-21716709 FORWARD LENGTH=870	AtKPNB1, KPNB1, IMB1	homolog of human KPNB1
AT5G55160.1	AT5G55160.1 | Symbols: ATSUMO2, SUMO 2, SUMO2, SUM2 | SMALL UBIQUITIN-LIKE MODIFIER 2, small ubiquitin-like modifier 2 | chr5:22383747-22384772 REVERSE LENGTH=103	ATSUMO2, SUMO 2, SUMO2, SUM2	SMALL UBIQUITIN-LIKE MODIFIER 2, small ubiquitin-like modifier 2
AT5G58230.1	AT5G58230.1 | Symbols: MSI1, MEE70, ATMSI1 | ARABIDOPSIS MULTICOPY SUPRESSOR OF IRA1, MULTICOPY SUPRESSOR OF IRA1, MATERNAL EFFECT EMBRYO ARREST 70 | chr5:23556112-23557994 FORWARD LENGTH=424	MSI1, MEE70, ATMSI1	ARABIDOPSIS MULTICOPY SUPRESSOR OF IRA1, MULTICOPY SUPRESSOR OF IRA1, MATERNAL EFFECT EMBRYO ARREST 70
AT5G61150.1	AT5G61150.1 | Symbols: VIP4 | VERNALIZATION INDEPENDENCE 4 | chr5:24603846-24607528 REVERSE LENGTH=625	VIP4	VERNALIZATION INDEPENDENCE 4	AT5G61150.2
AT5G62000.1	AT5G62000.1 | Symbols: AtARF2, ARF2, ARF1-BP, ORE14, HSS | ORESARA 14, ARF1-BINDING PROTEIN, auxin response factor 2, HLS1 SUPPRESSOR | chr5:24910859-24914680 FORWARD LENGTH=859	AtARF2, ARF2, ARF1-BP, ORE14, HSS	ORESARA 14, ARF1-BINDING PROTEIN, auxin response factor 2, HLS1 SUPPRESSOR	AT5G62000.2, AT5G62000.3, AT5G62000.5
AT5G62090.1	AT5G62090.1 | Symbols: SLK2 | SEUSS-like 2 | chr5:24935221-24938540 REVERSE LENGTH=816	SLK2	SEUSS-like 2	AT5G62090.2, AT5G62090.3
AT5G65260.1	AT5G65260.1 | Symbols: no symbol available | no full name available | chr5:26080501-26082984 REVERSE LENGTH=220		no full name available
AT5G65540.1	AT5G65540.1 | Symbols: TAFL | | chr5:26195710-26198112 FORWARD LENGTH=605	TAFL
AT5G65770.1	AT5G65770.1 | Symbols: LINC4, CRWN4 | CROWDED NUCLEI 4, LITTLE NUCLEI4 | chr5:26311587-26315610 FORWARD LENGTH=1010	LINC4, CRWN4	CROWDED NUCLEI 4, LITTLE NUCLEI4	AT5G65770.2, AT5G65770.3, AT5G65780.2
AT5G67530.1	AT5G67530.1 | Symbols: PUB49, ATPUB49 | PLANT U-BOX 49, plant U-box 49 | chr5:26941260-26943878 FORWARD LENGTH=595	PUB49, ATPUB49	PLANT U-BOX 49, plant U-box 49
