# Supplementary material for: Next-generation mapping of the salicylic acid signaling hub and transcriptional cascade
Source: Mol Plant. Author manuscript; Available in PMC 2024 Nov 6. (PMC11540436; doi:10.1016/j.molp.2024.08.008)
Supplement: Supplemental Data 3 [file NIHMS2031245-supplement-Supplemental_Data_3.xlsx]

## Sheet: 1h
Supplemental Data 3a
NPR1 peaks detected in all 3 replicates 1 hour after 1mM SA treatment
PeakID	Chr	Start	End	Annotation	Detailed Annotation	Distance to TSS	Nearest PromoterID	Gene Name	Gene Alias	Gene Description	Gene Type
peak_1	1	437014	437357	promoter-TSS (AT1G02230.1)	promoter-TSS (AT1G02230.1)	-263	AT1G02230.1	NAC004	ANAC004|NAC domain containing protein 4|T6A9.19	NAC domain containing protein 4	protein-coding
peak_2	1	498361	499355	promoter-TSS (AT1G02450.1)	promoter-TSS (AT1G02450.1)	-319	AT1G02450.1	NIMIN1	NIM1-interacting 1|NIMIN-1|T6A9.23	NIM1-interacting 1	protein-coding
peak_3	1	977858	979151	promoter-TSS (AT1G03850.1)	promoter-TSS (AT1G03850.1)	-593	AT1G03850.3	GRXS13	ATGRXS13|F21M11.22|F21M11_22|glutaredoxin 13	Glutaredoxin family protein	protein-coding
peak_4	1	2432293	2432521	promoter-TSS (AT1G07870.2)	promoter-TSS (AT1G07870.2)	-316	AT1G07870.1	AT1G07870	F24B9.4|F24B9_4	Protein kinase superfamily protein	protein-coding
peak_5	1	3804230	3804462	promoter-TSS (AT1G11310.1)	promoter-TSS (AT1G11310.1)	-113	AT1G11310.1	MLO2	ATMLO2|MILDEW RESISTANCE LOCUS O 2|PMR2|POWDERY MILDEW RESISTANT 2|T28P6.4|T28P6_4	Seven transmembrane MLO family protein	protein-coding
peak_6	1	3806184	3806920	promoter-TSS (AT1G11320.1)	promoter-TSS (AT1G11320.1)	-270	AT1G11320.1	AT1G11320	T28P6.3|T28P6_3	GDSL esterase/lipase	protein-coding
peak_7	1	3809761	3810286	promoter-TSS (AT1G11330.1)	promoter-TSS (AT1G11330.1)	-198	AT1G11330.1	AT1G11330	T28P6.2|T28P6_2	S-locus lectin protein kinase family protein	protein-coding
peak_8	1	4432409	4433393	promoter-TSS (AT1G12990.1)	promoter-TSS (AT1G12990.1)	-704	AT1G12990.1	AT1G12990	F3F19.2|F3F19_2	beta-1,4-N-acetylglucosaminyltransferase family protein	protein-coding
peak_9	1	5133849	5135307	promoter-TSS (AT1G14880.1)	promoter-TSS (AT1G14880.1)	-718	AT1G14880.1	PCR1	AtPCR1|F10B6.29|F10B6_29|PLANT CADMIUM RESISTANCE 1	PLANT CADMIUM RESISTANCE 1	protein-coding
peak_10	1	6194042	6194806	promoter-TSS (AT1G17990.2)	promoter-TSS (AT1G17990.2)	-331	AT1G17990.1	AT1G17990	T10F20.3	FMN-linked oxidoreductases superfamily protein	protein-coding
peak_11	1	6201234	6201662	promoter-TSS (AT1G18020.1)	promoter-TSS (AT1G18020.1)	-787	AT1G18020.1	AT1G18020	-	FMN-linked oxidoreductases superfamily protein	protein-coding
peak_12	1	6927102	6927951	promoter-TSS (AT1G19960.1)	promoter-TSS (AT1G19960.1)	-210	AT1G19960.1	AT1G19960	T20H2.25|T20H2_25	transcription factor	protein-coding
peak_13	1	8983828	8984075	promoter-TSS (AT1G25560.1)	promoter-TSS (AT1G25560.1)	-637	AT1G25560.1	TEM1	AtTEM1|EDF1|ETHYLENE RESPONSE DNA BINDING FACTOR 1|F2J7.3|F2J7_3|TEMPRANILLO 1	AP2/B3 transcription factor family protein	protein-coding
peak_14	1	10146307	10146427	Intergenic	Intergenic	-1238	AT1G29060.1	AT1G29060	F28N24.23|F28N24_23	Target SNARE coiled-coil domain protein	protein-coding
peak_15	1	18690516	18690821	promoter-TSS (AT1G50450.1)	promoter-TSS (AT1G50450.1)	-165	AT1G50450.1	AT1G50450	F11F12.19|F11F12_19	Saccharopine dehydrogenase	protein-coding
peak_16	1	24843783	24843986	Intergenic	Intergenic	2761	AT1G66590.2	COX19-1	A. THALIANA CYTOCHROME C OXIDASE 19-1|ATCOX19-1|T12I7.4|T12I7_4|cytochrome c oxidase 19-1	cytochrome c oxidase 19-1	protein-coding
peak_17	1	24845392	24848297	Intergenic	Intergenic	-1476	AT1G66600.1	ABO3	ABA overly sensitive mutant 3|ATWRKY63|T12I7.5|T12I7_5|WRKY DNA-binding protein 63|WRKY63	ABA overly sensitive mutant 3	protein-coding
peak_18	1	26043091	26043298	promoter-TSS (AT1G69270.1)	promoter-TSS (AT1G69270.1)	-453	AT1G69270.1	RPK1	AtRPK1|F4N2.27|F4N2_27|RECEPTOR-LIKE PROTEIN KINASE 1|receptor-like protein kinase 1	receptor-like protein kinase 1	protein-coding
peak_19	1	26676090	26677053	promoter-TSS (AT1G70740.1)	promoter-TSS (AT1G70740.1)	-529	AT1G70740.1	AT1G70740	F5A18.8|F5A18_8	Protein kinase superfamily protein	protein-coding
peak_20	1	27048445	27048652	Intergenic	Intergenic	-5482	AT1G71880.1	SUC1	ARABIDOPSIS THALIANA SUCROSE-PROTON SYMPORTER 1|ATSUC1|F17M19.3|F17M19_3|SUCROSE-H+ SYMPORTER|sucrose-proton symporter 1	sucrose-proton symporter 1	protein-coding
peak_21	1	27340166	27340538	promoter-TSS (AT1G72620.1)	promoter-TSS (AT1G72620.1)	-308	AT1G72610.1	GER1	A. THALIANA GERMIN-LIKE PROTEIN 1|ATGER1|F28P22.20|F28P22_20|GERMIN-LIKE PROTEIN 1|GLP1|germin-like protein 1	germin-like protein 1	protein-coding
peak_22	1	27749312	27749795	promoter-TSS (AT1G73805.1)	promoter-TSS (AT1G73805.1)	-305	AT1G73805.1	SARD1	SAR Deficient 1	Calmodulin binding protein-like protein	protein-coding
peak_23	1	28745881	28746190	promoter-TSS (AT1G76600.1)	promoter-TSS (AT1G76600.1)	-798	AT1G76600.1	AT1G76600	F14G6.20|F14G6_20	poly polymerase	protein-coding
peak_24	1	28776406	28776724	promoter-TSS (AT1G76680.2)	promoter-TSS (AT1G76680.2)	-61	AT1G76680.1	OPR1	12-OXOPHYTODIENOATE REDUCTASE 1|12-oxophytodienoate reductase 1|ARABIDOPSIS 12-OXOPHYTODIENOATE REDUCTASE 1|ATOPR1|F28O16.5|F28O16_5	12-oxophytodienoate reductase 1	protein-coding
peak_25	1	30295526	30296182	TTS (AT1G80590.1)	TTS (AT1G80590.1)	1370	AT1G80590.1	WRKY66	ATWRKY66|T21F11.8|T21F11_8|WRKY DNA-binding protein 66	WRKY DNA-binding protein 66	protein-coding
peak_26	1	30302179	30302818	intron (AT1G80610.1, intron 1 of 4)	intron (AT1G80610.1, intron 1 of 4)	-1840	AT1G80600.1	WIN1	HOPW1-1-interacting 1|T21F11.7|T21F11_7|TUMOR PRONE 5|TUP5	HOPW1-1-interacting 1	protein-coding
peak_27	1	30380276	30381188	Intergenic	Intergenic	-2829	AT1G80840.1	WRKY40	ATWRKY40|F23A5.19|F23A5_19|WRKY DNA-binding protein 40	WRKY DNA-binding protein 40	protein-coding
peak_28	1	30382159	30382773	Intergenic	Intergenic	-1095	AT1G80840.1	WRKY40	ATWRKY40|F23A5.19|F23A5_19|WRKY DNA-binding protein 40	WRKY DNA-binding protein 40	protein-coding
peak_29	1	30383114	30383659	promoter-TSS (AT1G80840.1)	promoter-TSS (AT1G80840.1)	-175	AT1G80840.1	WRKY40	ATWRKY40|F23A5.19|F23A5_19|WRKY DNA-binding protein 40	WRKY DNA-binding protein 40	protein-coding
peak_30	2	463993	464291	TTS (AT2G01990.2)	TTS (AT2G01990.2)	2582	AT2G01990.1	AT2G01990	F14H20.6|F14H20_6	XRI1-like protein	protein-coding
peak_31	2	799447	800027	promoter-TSS (AT2G02800.2)	promoter-TSS (AT2G02800.2)	-146	AT2G02800.1	APK2B	Kin2|PROTEIN KINASE 2B|T20F6.6|T20F6_6|kinase 2|protein kinase 2B	protein kinase 2B	protein-coding
peak_32	2	6208617	6214092	Intergenic	Intergenic	-1094	AT2G06185.1	AT2G06185	-	ncRNA	ncRNA
peak_33	2	6236405	6237209	Intergenic	Intergenic	5734	AT2G14610.1	PR1	ATPR1|PATHOGENESIS-RELATED GENE 1|PATHOGENESIS-RELATED PROTEIN 1|PR 1|T6B13.15|T6B13_15|pathogenesis-related gene 1	pathogenesis-related protein 1	protein-coding
peak_34	2	6242603	6243411	promoter-TSS (AT2G14610.1)	promoter-TSS (AT2G14610.1)	-466	AT2G14610.1	PR1	ATPR1|PATHOGENESIS-RELATED GENE 1|PATHOGENESIS-RELATED PROTEIN 1|PR 1|T6B13.15|T6B13_15|pathogenesis-related gene 1	pathogenesis-related protein 1	protein-coding
peak_35	2	9337970	9338632	Intergenic	Intergenic	-2023	AT2G21900.1	WRKY59	ATWRKY59|F7D8.22|F7D8_22|WRKY DNA-binding protein 59	WRKY DNA-binding protein 59	protein-coding
peak_36	2	9340333	9340613	promoter-TSS (AT2G21910.1)	promoter-TSS (AT2G21910.1)	-958	AT2G21910.1	CYP96A5	''cytochrome P450|F7D8.23|F7D8_23|cytochrome P450|family 96|polypeptide 5|polypeptide 5''|subfamily A	cytochrome P450, family 96, subfamily A, polypeptide 5	protein-coding
peak_37	2	11233284	11233620	promoter-TSS (AT2G26400.2)	promoter-TSS (AT2G26400.2)	-64	AT2G26400.3	ARD3	ACIREDUCTONE DIOXYGENASE|ARD|ATARD3|T9J22.7|T9J22_7|acireductone dioxygenase 3	acireductone dioxygenase 3	protein-coding
peak_38	2	13013712	13014112	promoter-TSS (AT2G30550.2)	promoter-TSS (AT2G30550.2)	-618	AT2G30550.2	AT2G30550	DAD1-Like Lipase 3|DALL3|T6B20.10|T6B20_10	alpha/beta-Hydrolases superfamily protein	protein-coding
peak_39	2	13495911	13496167	promoter-TSS (AT2G31740.2)	promoter-TSS (AT2G31740.2)	-772	AT2G31740.1	AT2G31740	F20M17.22|F20M17_22	S-adenosyl-L-methionine-dependent methyltransferases superfamily protein	protein-coding
peak_40	2	15099804	15100330	Intergenic	Intergenic	-4649	AT2G35950.2	EDA12	F11F19.14|F11F19_14|embryo sac development arrest 12	embryo sac development arrest 12	protein-coding
peak_41	2	15817130	15817425	promoter-TSS (AT2G37710.1)	promoter-TSS (AT2G37710.1)	-189	AT2G37710.1	RLK	F13M22.21|F13M22_21|L-type lectin receptor kinase IV.1|LecRK-IV.1|receptor lectin kinase	receptor lectin kinase	protein-coding
peak_42	2	16368378	16368680	promoter-TSS (AT2G39210.1)	promoter-TSS (AT2G39210.1)	41	AT2G39210.1	AT2G39210	T16B24.15|T16B24_15	Major facilitator superfamily protein	protein-coding
peak_43	2	17002348	17003131	promoter-TSS (AT2G40750.1)	promoter-TSS (AT2G40750.1)	-211	AT2G40750.1	WRKY54	ATWRKY54|T7D17.7|T7D17_7|WRKY DNA-BINDING PROTEIN 54|WRKY DNA-binding protein 54	WRKY DNA-binding protein 54	protein-coding
peak_44	2	18151092	18151426	promoter-TSS (AT2G43820.1)	promoter-TSS (AT2G43820.1)	-819	AT2G43820.1	UGT74F2	ATSAGT1|Arabidopsis thaliana salicylic acid glucosyltransferase 1|F18O19.7|GT|SAGT1|SGT1|UDP-glucose:salicylic acid glucosyltransferase 1|UDP-glucosyltransferase 74F2|salicylic acid glucosyltransferase 1	UDP-glucosyltransferase 74F2	protein-coding
peak_45	2	18849847	18850559	promoter-TSS (AT2G45770.1)	promoter-TSS (AT2G45770.1)	-885	AT2G45770.1	CPFTSY	ALPHA SUBUNIT CPFTSY|CHLOROPLAST SRP RECEPTOR HOMOLOG|F4I18.25|FERRIC CHELATE REDUCTASE DEFECTIVE 4|FRD4	signal recognition particle receptor protein, chloroplast (FTSY)	protein-coding
peak_46	2	19044943	19045802	promoter-TSS (AT2G46400.1)	promoter-TSS (AT2G46400.1)	-417	AT2G46400.1	WRKY46	ATWRKY46|F11C10.9|WRKY DNA-BINDING PROTEIN 46|WRKY DNA-binding protein 46	WRKY DNA-binding protein 46	protein-coding
peak_47	2	19057471	19057867	promoter-TSS (AT2G46430.2)	promoter-TSS (AT2G46430.2)	-330	AT2G46430.2	CNGC3	ATCNGC3|CNGC3.C|F11C10.12|cyclic nucleotide gated channel 3	cyclic nucleotide gated channel 3	protein-coding
peak_48	2	19557874	19558157	TTS (AT2G47720.1)	TTS (AT2G47720.1)	539	AT2G47730.2	GSTF8	ATGSTF5|ATGSTF8|Arabidopsis thaliana glutathione S-transferase phi 8|F17A22.12|GLUTATHIONE S-TRANSFERASE (CLASS PHI) 5|GLUTATHIONE S-TRANSFERASE 16|GST6|glutathione S-transferase phi 8	glutathione S-transferase phi 8	protein-coding
peak_49	3	1063831	1063917	promoter-TSS (AT3G04070.2)	promoter-TSS (AT3G04070.2)	-640	AT3G04070.1	NAC047	ANAC047|NAC domain containing protein 47|SHG|SPEEDY HYPONASTIC GROWTH|T11I18.18|T11I18_18|anac047	NAC domain containing protein 47	protein-coding
peak_50	3	1290863	1291117	promoter-TSS (AT3G04730.1)	promoter-TSS (AT3G04730.1)	-99	AT3G04730.1	IAA16	F7O18.22|F7O18_22|indoleacetic acid-induced protein 16	indoleacetic acid-induced protein 16	protein-coding
peak_51	3	1832002	1832317	promoter-TSS (AT3G06070.1)	promoter-TSS (AT3G06070.1)	31	AT3G06070.1	AT3G06070	F24F17.5|F24F17_5	hypothetical protein	protein-coding
peak_52	3	2365042	2365243	promoter-TSS (AT3G07390.2)	promoter-TSS (AT3G07390.2)	-159	AT3G07390.2	AIR12	Auxin-Induced in Root cultures 12	auxin-induced in root cultures-like protein	protein-coding
peak_53	3	2748880	2749805	promoter-TSS (AT3G09010.2)	promoter-TSS (AT3G09010.2)	-566	AT3G09010.1	AT3G09010	T16O11.3	Protein kinase superfamily protein	protein-coding
peak_54	3	3555513	3556838	promoter-TSS (AT3G11340.1)	promoter-TSS (AT3G11340.1)	-379	AT3G11340.1	UGT76B1	UDP-dependent glycosyltransferase 76B1	UDP-Glycosyltransferase superfamily protein	protein-coding
peak_55	3	4655818	4655994	TTS (AT3G14060.1)	TTS (AT3G14060.1)	1817	AT3G14060.1	AT3G14060	-	hypothetical protein	protein-coding
peak_56	3	7820266	7820286	promoter-TSS (AT3G04245.1)	promoter-TSS (AT3G04245.1)	-680	AT3G04245.1	AT3G04245	-	ncRNA	ncRNA
peak_57	3	7846587	7847770	promoter-TSS (AT3G22231.1)	promoter-TSS (AT3G22231.1)	-345	AT3G22231.1	PCC1	PATHOGEN AND CIRCADIAN CONTROLLED 1	pathogen and circadian controlled 1	protein-coding
peak_58	3	7855632	7856563	promoter-TSS (AT3G22235.2)	promoter-TSS (AT3G22235.2)	-283	AT3G22235.2	AT3G22235	-	cysteine-rich TM module stress tolerance protein	protein-coding
peak_59	3	7857068	7857562	Intergenic	Intergenic	-1501	AT3G22235.2	AT3G22235	-	cysteine-rich TM module stress tolerance protein	protein-coding
peak_60	3	8120709	8121612	Intergenic	Intergenic	-1670	AT3G22910.1	AT3G22910	ACA13|auto-inhibited Ca2+ ATPase 13	ATPase E1-E2 type family protein / haloacid dehalogenase-like hydrolase family protein	protein-coding
peak_61	3	9470903	9471431	promoter-TSS (AT3G25882.1)	promoter-TSS (AT3G25882.1)	-128	AT3G25882.1	NIMIN-2	NIM1-interacting 2	NIM1-interacting 2	protein-coding
peak_62	3	9472146	9472456	Intergenic	Intergenic	-1262	AT3G25882.1	NIMIN-2	NIM1-interacting 2	NIM1-interacting 2	protein-coding
peak_63	3	9577159	9577488	TTS (AT3G26180.1)	TTS (AT3G26180.1)	-2108	AT3G26170.1	CYP71B19	''cytochrome P450|cytochrome P450|family 71|polypeptide 19|polypeptide 19''|subfamily B	cytochrome P450, family 71, subfamily B, polypeptide 19	protein-coding
peak_64	3	11190569	11191725	promoter-TSS (AT3G29240.2)	promoter-TSS (AT3G29240.2)	-116	AT3G29240.2	AT3G29240	-	PPR containing protein (DUF179)	protein-coding
peak_65	3	17177861	17178524	promoter-TSS (ENSRNA049757954-T1)	promoter-TSS (ENSRNA049757954-T1)	-255	ENSRNA049757954-T1
peak_66	3	17646197	17646747	promoter-TSS (AT3G47830.1)	promoter-TSS (AT3G47830.1)	-532	AT3G47830.1	AT3G47830	T23J7.2	DNA glycosylase superfamily protein	protein-coding
peak_67	3	18374132	18374188	TTS (AT3G49580.3)	TTS (AT3G49580.3)	-1013	AT3G49570.1	LSU3	RESPONSE TO LOW SULFUR 3	response to low sulfur 3	protein-coding
peak_68	3	18808302	18809655	promoter-TSS (AT3G50650.1)	promoter-TSS (AT3G50650.1)	-735	AT3G50650.1	AT3G50650	-	GRAS family transcription factor	protein-coding
peak_69	3	19699542	19699788	promoter-TSS (AT3G08330.1)	promoter-TSS (AT3G08330.1)	-78	AT3G08330.1	AT3G08330	-	ncRNA	ncRNA
peak_70	3	20775602	20775711	promoter-TSS (AT3G55980.2)	promoter-TSS (AT3G55980.2)	-564	AT3G55980.2	SZF1	ATSZF1|salt-inducible zinc finger 1	salt-inducible zinc finger 1	protein-coding
peak_71	3	20910484	20911667	promoter-TSS (AT3G56400.1)	promoter-TSS (AT3G56400.1)	-452	AT3G56400.1	WRKY70	ARABIDOPSIS THALIANA WRKY DNA-BINDING PROTEIN 70|ATWRKY70|WRKY DNA-binding protein 70	WRKY DNA-binding protein 70	protein-coding
peak_72	3	20912689	20913462	Intergenic	Intergenic	-2397	AT3G56408.1	AT3G56408	-	ncRNA	ncRNA
peak_73	3	20913876	20914154	Intergenic	Intergenic	-1457	AT3G56408.1	AT3G56408	-	ncRNA	ncRNA
peak_74	3	21007578	21008211	exon (AT3G56710.2, exon 1 of 2)	exon (AT3G56710.2, exon 1 of 2)	170	AT3G56710.1	SIB1	sigma factor binding protein 1	sigma factor binding protein 1	protein-coding
peak_75	3	21009035	21009380	Intergenic	Intergenic	-1139	AT3G56710.2	SIB1	sigma factor binding protein 1	sigma factor binding protein 1	protein-coding
peak_76	3	21010385	21010433	promoter-TSS (AT3G56720.5)	promoter-TSS (AT3G56720.5)	-223	AT3G56720.4	AT3G56720	-	pre-mRNA-splicing factor	protein-coding
peak_77	3	21056072	21056463	promoter-TSS (AT3G08745.1)	promoter-TSS (AT3G08745.1)	-148	AT3G08745.1	AT3G08745	-	ncRNA	ncRNA
peak_78	3	21100814	21101500	promoter-TSS (AT3G57020.2)	promoter-TSS (AT3G57020.2)	-638	AT3G57020.1	AT3G57020	-	Calcium-dependent phosphotriesterase superfamily protein	protein-coding
peak_79	3	22654273	22654292	Intergenic	Intergenic	2317	AT3G61198.1	AT3G61198	-	ncRNA	ncRNA
peak_80	3	22655208	22655601	TTS (AT3G61198.1)	TTS (AT3G61198.1)	1195	AT3G61198.1	AT3G61198	-	ncRNA	ncRNA
peak_81	4	463531	463825	promoter-TSS (AT4G01070.1)	promoter-TSS (AT4G01070.1)	-122	AT4G01070.2	GT72B1	F2N1.15|F2N1_15|UDP-GLUCOSE-DEPENDENT GLUCOSYLTRANSFERASE 72 B1|UGT72B1	UDP-Glycosyltransferase superfamily protein	protein-coding
peak_82	4	465013	465458	Intergenic	Intergenic	-1679	AT4G01070.2	GT72B1	F2N1.15|F2N1_15|UDP-GLUCOSE-DEPENDENT GLUCOSYLTRANSFERASE 72 B1|UGT72B1	UDP-Glycosyltransferase superfamily protein	protein-coding
peak_83	4	1495370	1495762	promoter-TSS (AT4G03390.2)	promoter-TSS (AT4G03390.2)	5	AT4G04625.1	AT4G04625	-	ncRNA	ncRNA
peak_84	4	8294153	8294279	promoter-TSS (AT4G14400.3)	promoter-TSS (AT4G14400.3)	51	AT4G14400.1	ACD6	ACCELERATED CELL DEATH 6|DL3240W|FCAALL.190	ankyrin repeat family protein	protein-coding
peak_85	4	8974882	8975024	promoter-TSS (AT4G15760.2)	promoter-TSS (AT4G15760.2)	-184	AT4G15760.1	MO1	DL3920C|FCAALL.376|monooxygenase 1	monooxygenase 1	protein-coding
peak_86	4	9505788	9506008	promoter-TSS (AT4G16890.5)	promoter-TSS (AT4G16890.5)	-68	AT4G16890.1	SNC1	BAL|BALL|CONSTITUTIVE 1|DL4475C|FCAALL.51|SUPPRESSOR OF NPR1-1	TIR-NBS-LRR class disease resistance protein	protein-coding
peak_87	4	10003424	10003999	TTS (AT4G18020.11)	TTS (AT4G18020.11)	3507	AT4G18020.9	APRR2	PRR2|PSEUDO-RESPONSE REGULATOR 2|T6K21.200|T6K21_200	CheY-like two-component responsive regulator family protein	protein-coding
peak_88	4	10698543	10699107	promoter-TSS (AT4G19660.2)	promoter-TSS (AT4G19660.2)	-14	AT4G19660.1	NPR4	ATNPR4|NPR1-like protein 4|T16H5.20|T16H5_20	NPR1-like protein 4	protein-coding
peak_89	4	11896735	11897753	promoter-TSS (AT4G22590.1)	promoter-TSS (AT4G22590.1)	-764	AT4G22590.1	TPPG	F7K2.170|F7K2_170|trehalose-6-phosphate phosphatase G	Haloacid dehalogenase-like hydrolase (HAD) superfamily protein	protein-coding
peak_90	4	12396033	12396260	TTS (AT4G23820.1)	TTS (AT4G23820.1)	-2164	AT4G23810.1	WRKY53	ATWRKY53|T32A16.2	WRKY family transcription factor	protein-coding
peak_91	4	14076934	14077427	promoter-TSS (AT4G28490.1)	promoter-TSS (AT4G28490.1)	-496	AT4G28490.1	HAE	F20O9.180|F20O9_180|HAESA|RECEPTOR-LIKE PROTEIN KINASE 5|RLK5	Leucine-rich receptor-like protein kinase family protein	protein-coding
peak_92	4	14902578	14902653	promoter-TSS (AT4G30500.1)	promoter-TSS (AT4G30500.1)	-471	AT4G30490.1	AT4G30490	F17I23.170|F17I23_170	AFG1-like ATPase family protein	protein-coding
peak_93	4	15378779	15380821	promoter-TSS (AT4G08565.1)	promoter-TSS (AT4G08565.1)	-434	AT4G08565.1	AT4G08565	-	ncRNA	ncRNA
peak_94	4	15381087	15383201	promoter-TSS (AT4G31800.1)	promoter-TSS (AT4G31800.1)	-633	AT4G31800.1	WRKY18	ARABIDOPSIS THALIANA WRKY DNA-BINDING PROTEIN 18|ATWRKY18|F11C18.16|WRKY DNA-binding protein 18	WRKY DNA-binding protein 18	protein-coding
peak_95	4	16344852	16345076	promoter-TSS (AT4G34131.1)	promoter-TSS (AT4G34131.1)	-146	AT4G34131.1	UGT73B3	F28A23.2|UDP-glucosyl transferase 73B3	UDP-glucosyl transferase 73B3	protein-coding
peak_96	4	16740390	16743454	promoter-TSS (AT4G09115.1)	promoter-TSS (AT4G09115.1)	-227	AT4G09115.1	AT4G09115	-	ncRNA	ncRNA
peak_97	4	16801285	16801820	promoter-TSS (AT4G35310.2)	promoter-TSS (AT4G35310.2)	-53	AT4G35310.1	CPK5	ATCPK5|CALMODULIN-DOMAIN PROTEIN KINASE 5|F23E12.130|F23E12_130|calmodulin-domain protein kinase 5	calmodulin-domain protein kinase 5	protein-coding
peak_98	4	17683682	17683835	exon (AT4G37640.1, exon 6 of 7)	exon (AT4G37640.1, exon 6 of 7)	3347	AT4G37640.1	ACA2	CALCIUM ATPASE 2|F19F18.130|F19F18_130|calcium ATPase 2	calcium ATPase 2	protein-coding
peak_99	4	17684258	17686235	exon (AT4G37640.1, exon 3 of 7)	exon (AT4G37640.1, exon 3 of 7)	1859	AT4G37640.1	ACA2	CALCIUM ATPASE 2|F19F18.130|F19F18_130|calcium ATPase 2	calcium ATPase 2	protein-coding
peak_100	5	352193	353086	promoter-TSS (AT5G01900.1)	promoter-TSS (AT5G01900.1)	-544	AT5G01900.1	WRKY62	ARABIDOPSIS THALIANA WRKY DNA-BINDING PROTEIN 62|ATWRKY62|T20L15.170|T20L15_170|WRKY DNA-binding protein 62	WRKY DNA-binding protein 62	protein-coding
peak_101	5	353403	353500	Intergenic	Intergenic	-1356	AT5G01900.1	WRKY62	ARABIDOPSIS THALIANA WRKY DNA-BINDING PROTEIN 62|ATWRKY62|T20L15.170|T20L15_170|WRKY DNA-binding protein 62	WRKY DNA-binding protein 62	protein-coding
peak_102	5	793462	793724	promoter-TSS (AT5G03285.1)	promoter-TSS (AT5G03285.1)	79	AT5G03285.1	AT5G03285	-	ncRNA	ncRNA
peak_103	5	816410	817860	promoter-TSS (AT5G03355.1)	promoter-TSS (AT5G03355.1)	-465	AT5G03350.1	AT5G03350	F12E4.80|F12E4_80	Legume lectin family protein	protein-coding
peak_104	5	1558096	1558401	exon (AT5G05250.1, exon 1 of 1)	exon (AT5G05250.1, exon 1 of 1)	238	AT5G05250.1	AT5G05250	K18I23.5|K18I23_5	hypothetical protein	protein-coding
peak_105	5	2860480	2862132	promoter-TSS (AT5G08790.1)	promoter-TSS (AT5G08790.1)	-748	AT5G08790.1	ATAF2	Arabidopsis NAC domain containing protein 81|anac081	NAC (No Apical Meristem) domain transcriptional regulator superfamily protein	protein-coding
peak_106	5	7358128	7358613	promoter-TSS (AT5G22210.1)	promoter-TSS (AT5G22210.1)	-408	AT5G22210.2	AT5G22210	-	aspartyl/glutamyl-tRNA (Asn/Gln) amidotransferase subunit B	protein-coding
peak_107	5	7496892	7499113	Intergenic	Intergenic	-1012	AT5G22570.1	WRKY38	ARABIDOPSIS THALIANA WRKY DNA-BINDING PROTEIN 38|ATWRKY38|MQJ16.11|MQJ16_11|WRKY DNA-binding protein 38	WRKY DNA-binding protein 38	protein-coding
peak_108	5	8214768	8215471	promoter-TSS (AT5G24206.1)	promoter-TSS (AT5G24206.1)	-430	AT5G24206.1	AT5G24206	-	ncRNA	ncRNA
peak_109	5	8215845	8217199	promoter-TSS (AT5G24210.3)	promoter-TSS (AT5G24210.3)	-669	AT5G24210.2	AT5G24210	MOP9.2|MOP9_2	alpha/beta-Hydrolases superfamily protein	protein-coding
peak_110	5	8376438	8377198	Intergenic	Intergenic	-1941	AT5G24530.1	DMR6	DOWNY MILDEW RESISTANT 6|K18P6.6|K18P6_6	2-oxoglutarate (2OG) and Fe(II)-dependent oxygenase superfamily protein	protein-coding
peak_111	5	8377462	8379050	promoter-TSS (AT5G24530.1)	promoter-TSS (AT5G24530.1)	-503	AT5G24530.1	DMR6	DOWNY MILDEW RESISTANT 6|K18P6.6|K18P6_6	2-oxoglutarate (2OG) and Fe(II)-dependent oxygenase superfamily protein	protein-coding
peak_112	5	8381403	8381462	intron (AT5G24530.1, intron 2 of 3)	intron (AT5G24530.1, intron 2 of 3)	2673	AT5G24530.1	DMR6	DOWNY MILDEW RESISTANT 6|K18P6.6|K18P6_6	2-oxoglutarate (2OG) and Fe(II)-dependent oxygenase superfamily protein	protein-coding
peak_113	5	8445006	8445652	Intergenic	Intergenic	-1228	AT5G24660.1	LSU2	MXC17.2|MXC17_2|RESPONSE TO LOW SULFUR 2	response to low sulfur 2	protein-coding
peak_114	5	8776590	8776710	TTS (AT5G03955.1)	TTS (AT5G03955.1)	586	AT5G03955.1	AT5G03955	-	ncRNA	ncRNA
peak_115	5	8777337	8777873	promoter-TSS (AT5G03955.1)	promoter-TSS (AT5G03955.1)	-369	AT5G03955.1	AT5G03955	-	ncRNA	ncRNA
peak_116	5	15630991	15631449	Intergenic	Intergenic	-3224	AT5G39050.1	PMAT1	MXF12.60|MXF12_60|phenolic glucoside malonyltransferase 1	HXXXD-type acyl-transferase family protein	protein-coding
peak_117	5	17962217	17963316	promoter-TSS (AT5G44569.1)	promoter-TSS (AT5G44569.1)	-490	AT5G44568.1	AT5G44568	-	transmembrane protein	protein-coding
peak_118	5	18227757	18228930	promoter-TSS (AT5G45110.2)	promoter-TSS (AT5G45110.2)	-425	AT5G45110.1	NPR3	ATNPR3|K17O22.11|K17O22_11|NPR1-like protein 3	NPR1-like protein 3	protein-coding
peak_119	5	18276636	18277144	promoter-TSS (AT5G45180.1)	promoter-TSS (AT5G45180.1)	-304	AT5G45180.1	AT5G45180	K18C1.6|K18C1_6	Flavin-binding monooxygenase family protein	protein-coding
peak_120	5	20069656	20069905	promoter-TSS (AT5G49480.1)	promoter-TSS (AT5G49480.1)	-709	AT5G49480.1	CP1	ATCP1|Ca2+-binding protein 1|K6M13.2|K6M13_2	Ca2+-binding protein 1	protein-coding
peak_121	5	24292082	24293046	promoter-TSS (at5g60408)	promoter-TSS (at5g60408)	-228	AT5G60400.3	AT5G60400	MUF9.14|MUF9_14	hypothetical protein	protein-coding
peak_122	5	25209799	25210347	promoter-TSS (AT5G62760.4)	promoter-TSS (AT5G62760.4)	-228	AT5G62770.1	AT5G62770	MQB2.9|MQB2_9	membrane-associated kinase regulator, putative (DUF1645)	protein-coding
peak_123	5	25528068	25528701	promoter-TSS (AT5G63790.1)	promoter-TSS (AT5G63790.1)	-103	AT5G63790.2	NAC102	ANAC102|MBK5.27|MBK5_27|NAC domain containing protein 102	NAC domain containing protein 102	protein-coding
peak_124	5	25792717	25792978	Intergenic	Intergenic	-1598	AT5G09205.1	AT5G09205	-	ncRNA	ncRNA
peak_125	5	25907293	25908343	promoter-TSS (AT5G64810.1)	promoter-TSS (AT5G64810.1)	-429	AT5G64810.1	WRKY51	ARABIDOPSIS THALIANA WRKY DNA-BINDING PROTEIN 51|ATWRKY51|MXK3.34|WRKY DNA-binding protein 51	WRKY DNA-binding protein 51	protein-coding
peak_126	5	26901711	26901873	Intergenic	Intergenic	-2056	AT5G67411.1	AT5G67411	-	GRAS family transcription factor	protein-coding

## Sheet: 2h
Supplemental Data 3b
NPR1 peaks detected in all 3 replicates 2 hours after 1mM SA treatment
PeakID	Chr	Start	End	Annotation	Detailed Annotation	Distance to TSS	Nearest PromoterID	Gene Name	Gene Alias	Gene Description	Gene Type
peak_1	1	57096	57126	TTS (AT1G01120.1)	TTS (AT1G01120.1)	2104	AT1G01120.1	KCS1	3-ketoacyl-CoA synthase 1|T25K16.11|T25K16_11	3-ketoacyl-CoA synthase 1	protein-coding
peak_2	1	268014	268335	promoter-TSS (AT1G01720.1)	promoter-TSS (AT1G01720.1)	181.5	AT1G01720.1	NAC002			protein-coding
peak_3	1	430810	431060	promoter-TSS (AT1G02220.1)	promoter-TSS (AT1G02220.1)	-215	AT1G02220.1	NAC003	ANAC003|NAC domain containing protein 3|T6A9.17	NAC domain containing protein 3	protein-coding
peak_4	1	434171	434978	TTS (AT1G02230.1)	TTS (AT1G02230.1)	2348	AT1G02230.1	NAC004	ANAC004|NAC domain containing protein 4|T6A9.19	NAC domain containing protein 4	protein-coding
peak_5	1	436668	437737	promoter-TSS (AT1G02230.1)	promoter-TSS (AT1G02230.1)	-280	AT1G02230.1	NAC004	ANAC004|NAC domain containing protein 4|T6A9.19	NAC domain containing protein 4	protein-coding
peak_6	1	439977	440247	promoter-TSS (AT1G02250.1)	promoter-TSS (AT1G02250.1)	-553	AT1G02250.1	NAC005	NAC domain containing protein 5|T6A9.20|anac005	NAC domain containing protein 5	protein-coding
peak_7	1	469023	469361	promoter-TSS (AT1G02350.1)	promoter-TSS (AT1G02350.1)	-626	AT1G02350.1	AT1G02350	T6A9.34	protoporphyrinogen oxidase-like protein	protein-coding
peak_8	1	488355	488776	intron (AT1G02400.1, intron 1 of 2)	intron (AT1G02400.1, intron 1 of 2)	1764	AT1G02400.2	GA2OX6	ARABIDOPSIS THALIANA GIBBERELLIN 2-OXIDASE 4|ARABIDOPSIS THALIANA GIBBERELLIN 2-OXIDASE 6|ATGA2OX4|ATGA2OX6|Arabidopsis thaliana gibberellin 2-oxidase 4|DOWNSTREAM TARGET OF AGL15 1|DTA1|T6A9.9|T6A9_9|gibberellin 2-oxidase 6	gibberellin 2-oxidase 6	protein-coding
peak_9	1	493094	493333	promoter-TSS (AT1G02420.1)	promoter-TSS (AT1G02420.1)	-426	AT1G02420.1	AT1G02420	T6A9.11|T6A9_11	Pentatricopeptide repeat (PPR) superfamily protein	protein-coding
peak_10	1	497411	497852	promoter-TSS (AT1G02440.2)	promoter-TSS (AT1G02440.2)	-76	AT1G02440.1	ARFD1A	ADP-ribosylation factor D1A|ATARFD1A|T6A9.25	ADP-ribosylation factor D1A	protein-coding
peak_11	1	498179	499702	promoter-TSS (AT1G02450.1)	promoter-TSS (AT1G02450.1)	-401	AT1G02450.1	NIMIN1	NIM1-interacting 1|NIMIN-1|T6A9.23	NIM1-interacting 1	protein-coding
peak_12	1	499993	500408	Intergenic	Intergenic	-1661	AT1G02450.1	NIMIN1	NIM1-interacting 1|NIMIN-1|T6A9.23	NIM1-interacting 1	protein-coding
peak_13	1	501233	501822	Intergenic	Intergenic	-2988	AT1G02450.1	NIMIN1	NIM1-interacting 1|NIMIN-1|T6A9.23	NIM1-interacting 1	protein-coding
peak_14	1	786699	786935	promoter-TSS (AT1G03220.1)	promoter-TSS (AT1G03220.1)	-15	AT1G03220.1	AT1G03220	F15K9.17|F15K9_17	Eukaryotic aspartyl protease family protein	protein-coding
peak_15	1	977821	979423	promoter-TSS (AT1G03850.1)	promoter-TSS (AT1G03850.1)	-711	AT1G03850.3	GRXS13	ATGRXS13|F21M11.22|F21M11_22|glutaredoxin 13	Glutaredoxin family protein	protein-coding
peak_16	1	983766	984309	promoter-TSS (AT1G03870.1)	promoter-TSS (AT1G03870.1)	-493	AT1G03870.1	FLA9	F21M11.20|F21M11_20|FASCICLIN-like arabinoogalactan 9	FASCICLIN-like arabinoogalactan 9	protein-coding
peak_17	1	1444657	1445235	promoter-TSS (AT1G04313.1)	promoter-TSS (AT1G04313.1)	-37	AT1G05035.1	AT1G05035	-	hypothetical protein	protein-coding
peak_18	1	1647241	1647615	promoter-TSS (AT1G05560.1)	promoter-TSS (AT1G05560.1)	7	AT1G05560.2	UGT75B1	T25N20.21|UDP-GLUCOSE TRANSFERASE 1|UDP-GLUCOSYLTRANSFERASE|UDP-glucosyltransferase 75B1|UGT1	UDP-glucosyltransferase 75B1	protein-coding
peak_19	1	1729302	1729875	promoter-TSS (AT1G05785.1)	promoter-TSS (AT1G05785.1)	-653.5	AT1G05785.1	AT1G05785			protein-coding
peak_20	1	1874370	1874665	promoter-TSS (AT1G06150.2)	promoter-TSS (AT1G06150.2)	-787	AT1G06150.1	EMB1444	AtRLP53|EMBRYO DEFECTIVE 1444|LHL1|LONESOME HIGHWAY LIKE 1|T21E18.20|T21E18_20|receptor like protein 53	basic helix loop helix (bHLH) DNA-binding superfamily protein	protein-coding
peak_21	1	1953917	1954242	Intergenic	Intergenic	-1199.5	AT1G06400.1	ARA2			protein-coding
peak_22	1	2333445	2334060	promoter-TSS (AT1G07570.4)	promoter-TSS (AT1G07570.4)	-14	AT1G07570.5	APK1A	APK1|F22G5.5|F22G5_5	Protein kinase superfamily protein	protein-coding
peak_23	1	2357840	2358914	TTS (AT1G07650.1)	TTS (AT1G07650.1)	-1964	AT1G07640.3	OBP2	F24B9.30|F24B9_30|UAS-TAGGED ROOT PATTERNING3|URP3|ZINC FINGER PROTEIN OBP2	Dof-type zinc finger DNA-binding family protein	protein-coding
peak_24	1	2365342	2365589	intron (AT1G07650.2, intron 2 of 23)	intron (AT1G07650.2, intron 2 of 23)	1144	AT1G07650.3	AT1G07650	F24B9.29|F24B9_29	Leucine-rich repeat transmembrane protein kinase	protein-coding
peak_25	1	2432189	2432608	promoter-TSS (AT1G07870.2)	promoter-TSS (AT1G07870.2)	-307	AT1G07870.1	AT1G07870	F24B9.4|F24B9_4	Protein kinase superfamily protein	protein-coding
peak_26	1	3131201	3131721	promoter-TSS (AT1G09660.3)	promoter-TSS (AT1G09660.3)	-367	AT1G09660.1	AT1G09660	F21M12.5|F21M12_5	RNA-binding KH domain-containing protein	protein-coding
peak_27	1	3804068	3804769	promoter-TSS (AT1G11310.1)	promoter-TSS (AT1G11310.1)	-185	AT1G11310.1	MLO2	ATMLO2|MILDEW RESISTANCE LOCUS O 2|PMR2|POWDERY MILDEW RESISTANT 2|T28P6.4|T28P6_4	Seven transmembrane MLO family protein	protein-coding
peak_28	1	3805057	3805157	promoter-TSS (AT1G11310.1)	promoter-TSS (AT1G11310.1)	-874	AT1G11310.1	MLO2	ATMLO2|MILDEW RESISTANCE LOCUS O 2|PMR2|POWDERY MILDEW RESISTANT 2|T28P6.4|T28P6_4	Seven transmembrane MLO family protein	protein-coding
peak_29	1	3805619	3807018	promoter-TSS (AT1G11320.1)	promoter-TSS (AT1G11320.1)	-504	AT1G11320.1	AT1G11320	T28P6.3|T28P6_3	GDSL esterase/lipase	protein-coding
peak_30	1	3808972	3810140	promoter-TSS (AT1G11330.2)	promoter-TSS (AT1G11330.2)	-239	AT1G11330.3	AT1G11330	T28P6.2|T28P6_2	S-locus lectin protein kinase family protein	protein-coding
peak_31	1	4139793	4140138	promoter-TSS (AT1G12210.2)	promoter-TSS (AT1G12210.2)	-251	AT1G12210.2	RFL1	RPS5-like 1|T28K15.6|T28K15_6	RPS5-like 1	protein-coding
peak_32	1	4230077	4230456	Intergenic	Intergenic	-1055	AT1G12420.1	ACR8	ACT domain repeat 8|F5O11.14|F5O11_14	ACT domain repeat 8	protein-coding
peak_33	1	4231126	4231467	Intergenic	Intergenic	-2085	AT1G12420.1	ACR8	ACT domain repeat 8|F5O11.14|F5O11_14	ACT domain repeat 8	protein-coding
peak_34	1	4266500	4266744	Intergenic	Intergenic	-1466	AT1G12500.1	AT1G12500			protein-coding
peak_35	1	4282479	4282643	promoter-TSS (AT1G12580.1)	promoter-TSS (AT1G12580.1)	-233	AT1G12580.1	PEPKR1	F5O11.32|F5O11_32|phosphoenolpyruvate carboxylase-related kinase 1	phosphoenolpyruvate carboxylase-related kinase 1	protein-coding
peak_36	1	4432132	4433525	promoter-TSS (AT1G12990.1)	promoter-TSS (AT1G12990.1)	-777	AT1G12990.1	AT1G12990	F3F19.2|F3F19_2	beta-1,4-N-acetylglucosaminyltransferase family protein	protein-coding
peak_37	1	4536184	4536333	Intergenic	Intergenic	-6036.5	AT1G13250.1	GATL3			protein-coding
peak_38	1	4540507	4541129	Intergenic	Intergenic	-1350	AT1G13260.1	RAV1	AtRAV1|EDF4|ETHYLENE RESPONSE DNA BINDING FACTOR 4|T6J4.2|T6J4_2|related to ABI3/VP1 1	related to ABI3/VP1 1	protein-coding
peak_39	1	4621706	4621941	promoter-TSS (AT1G13470.1)	promoter-TSS (AT1G13470.1)	-238	AT1G13470.1	AT1G13470	T6J4.20|T6J4_20	hypothetical protein (DUF1262)	protein-coding
peak_40	1	5069247	5069543	promoter-TSS (AT1G14720.1)	promoter-TSS (AT1G14720.1)	-718	AT1G14720.1	XTH28	ATXTH28|ENDOXYLOGLUCAN TRANSFERASE A2|EXGT-A2|F10B6.12|F10B6_12|XTR2|XYLOGLUCAN ENDOTRANSGLYCOSYLASE-RELATED PROTEIN|xyloglucan endotransglucosylase/hydrolase 28|xyloglucan endotransglycosylase related 2	xyloglucan endotransglucosylase/hydrolase 28	protein-coding
peak_41	1	5070367	5070992	Intergenic	Intergenic	-2002	AT1G14720.1	XTH28	ATXTH28|ENDOXYLOGLUCAN TRANSFERASE A2|EXGT-A2|F10B6.12|F10B6_12|XTR2|XYLOGLUCAN ENDOTRANSGLYCOSYLASE-RELATED PROTEIN|xyloglucan endotransglucosylase/hydrolase 28|xyloglucan endotransglycosylase related 2	xyloglucan endotransglucosylase/hydrolase 28	protein-coding
peak_42	1	5133693	5135635	promoter-TSS (AT1G14880.1)	promoter-TSS (AT1G14880.1)	-804	AT1G14880.1	PCR1	AtPCR1|F10B6.29|F10B6_29|PLANT CADMIUM RESISTANCE 1	PLANT CADMIUM RESISTANCE 1	protein-coding
peak_43	1	5946313	5946550	promoter-TSS (AT1G17360.1)	promoter-TSS (AT1G17360.1)	-17	AT1G17360.1	AT1G17360	F28G4.18|F28G4_18	LOW protein: protein phosphatase 1 regulatory subunit-like protein	protein-coding
peak_44	1	5996947	5997217	promoter-TSS (AT1G17450.1)	promoter-TSS (AT1G17450.1)	25	AT1G17455.1	ELF4-L4	ELF4-like 4	ELF4-like 4	protein-coding
peak_45	1	6014688	6015185	Intergenic	Intergenic	-2872	AT1G17500.1	AT1G17500	F1L3.21|F1L3_21	ATPase E1-E2 type family protein / haloacid dehalogenase-like hydrolase family protein	protein-coding
peak_46	1	6194202	6194819	promoter-TSS (AT1G17990.2)	promoter-TSS (AT1G17990.2)	-417	AT1G17990.1	AT1G17990	T10F20.3	FMN-linked oxidoreductases superfamily protein	protein-coding
peak_47	1	6201236	6202124	promoter-TSS (AT1G18020.1)	promoter-TSS (AT1G18020.1)	-555	AT1G18020.1	AT1G18020	-	FMN-linked oxidoreductases superfamily protein	protein-coding
peak_48	1	6626443	6626850	promoter-TSS (AT1G19200.2)	promoter-TSS (AT1G19200.2)	-429	AT1G19200.2	AT1G19200	T29M8.7|T29M8_7	cyclin-dependent kinase, putative (DUF581)	protein-coding
peak_49	1	6861973	6862015	Intergenic	Intergenic	-1431	AT1G19835.3	AT1G19835	F14P1.24|F14P1_24	filament-like protein (DUF869)	protein-coding
peak_50	1	6862392	6862982	Intergenic	Intergenic	-2124	AT1G19835.3	AT1G19835	F14P1.24|F14P1_24	filament-like protein (DUF869)	protein-coding
peak_51	1	6927166	6927995	promoter-TSS (AT1G19960.1)	promoter-TSS (AT1G19960.1)	-156	AT1G19960.1	AT1G19960	T20H2.25|T20H2_25	transcription factor	protein-coding
peak_52	1	6946484	6946943	intron (AT1G20030.1, intron 1 of 1)	intron (AT1G20030.1, intron 1 of 1)	1018	AT1G20030.1	AT1G20030	T20H2.19|T20H2_19	Pathogenesis-related thaumatin superfamily protein	protein-coding
peak_53	1	7438777	7438825	promoter-TSS (AT1G21250.1)	promoter-TSS (AT1G21250.1)	-370	AT1G21250.1	WAK1	AtWAK1|F16F4.6|F16F4_6|PRO25|SERINE THREONINE KINASE|cell wall-associated kinase|cell wall-associated kinase 1	cell wall-associated kinase	protein-coding
peak_54	1	7906920	7907542	promoter-TSS (AT1G22400.1)	promoter-TSS (AT1G22400.1)	-262	AT1G22400.1	UGT85A1	ARABIDOPSIS THALIANA UDP-GLUCOSYL TRANSFERASE 85A1|ATUGT85A1|F12K8.26|F12K8_26	UDP-Glycosyltransferase superfamily protein	protein-coding
peak_55	1	8975899	8976478	promoter-TSS (AT1G25550.2)	promoter-TSS (AT1G25550.2)	-138	AT1G25550.2	AT1G25550	-	myb-like transcription factor family protein	protein-coding
peak_56	1	8983351	8984114	promoter-TSS (AT1G25560.1)	promoter-TSS (AT1G25560.1)	-418	AT1G25560.1	TEM1	AtTEM1|EDF1|ETHYLENE RESPONSE DNA BINDING FACTOR 1|F2J7.3|F2J7_3|TEMPRANILLO 1	AP2/B3 transcription factor family protein	protein-coding
peak_57	1	9393224	9393562	promoter-TSS (AT1G27050.1)	promoter-TSS (AT1G27050.1)	-260	AT1G27050.1	AT1G27050	ATHB54|T7N9.11|T7N9_11|homeobox protein 54	homeobox leucine zipper protein	protein-coding
peak_58	1	10014094	10014589	promoter-TSS (AT1G28480.1)	promoter-TSS (AT1G28480.1)	-85	AT1G28480.1	GRX480	ROXY19|roxy19	Thioredoxin superfamily protein	protein-coding
peak_59	1	10145912	10146515	Intergenic	Intergenic	-1392	AT1G29060.2	AT1G29060	F28N24.23|F28N24_23	Target SNARE coiled-coil domain protein	protein-coding
peak_60	1	10356506	10356875	promoter-TSS (AT1G29640.1)	promoter-TSS (AT1G29640.1)	-208	AT1G29640.1	AT1G29640	F15D2.20|F15D2_20	senescence regulator (Protein of unknown function, DUF584)	protein-coding
peak_61	1	10477396	10477994	promoter-TSS (AT1G29930.1)	promoter-TSS (AT1G29930.1)	-190	AT1G29930.1	CAB1	AB140|CAB140|CELLULOSE SYNTHASE LIKE C8|CHLOROPHYLL A/B PROTEIN 140|CLSC8|F1N18.3|F1N18_3|LHCB1.3|LIGHT-HARVESTING CHLOROPHYLL A/B-PROTEIN 1.3|chlorophyll A/B binding protein 1	chlorophyll A/B binding protein 1	protein-coding
peak_62	1	11300290	11300953	Intergenic	Intergenic	-3242.5	AT1G31550.1	AT1G31550			protein-coding
peak_63	1	11310688	11311151	promoter-TSS (AT1G31580.1)	promoter-TSS (AT1G31580.1)	-78	AT1G31580.1	ECS1	CXC750|F27M3.20|F27M3_20	ECS1	protein-coding
peak_64	1	11374292	11374449	promoter-TSS (AT1G31760.1)	promoter-TSS (AT1G31760.1)	-69	AT1G31760.1	AT1G31760	F5M6.23	SWIB/MDM2 domain superfamily protein	protein-coding
peak_65	1	14149207	14150207	Intergenic	Intergenic	-8745	AT1G37130.1	NR2			protein-coding
peak_66	1	15606657	15606955	intron (AT1G41830.1, intron 2 of 7)	intron (AT1G41830.1, intron 2 of 7)	1160	AT1G41830.1	SKS6	F5A13.5|F5A13_5|SKU5 SIMILAR 6|SKU5-similar 6	SKU5-similar 6	protein-coding
peak_67	1	18690461	18691807	promoter-TSS (AT1G50450.1)	promoter-TSS (AT1G50450.1)	-631	AT1G50450.1	AT1G50450	F11F12.19|F11F12_19	Saccharopine dehydrogenase	protein-coding
peak_68	1	19489106	19489608	promoter-TSS (AT1G07803.1)	promoter-TSS (AT1G07803.1)	602	AT1G52330.1	AT1G52330	F19K6.6|F19K6_6	Late embryogenesis abundant (LEA) hydroxyproline-rich glycoprotein family	protein-coding
peak_69	1	20911326	20911652	promoter-TSS (AT1G55920.1)	promoter-TSS (AT1G55920.1)	-627	AT1G55920.1	SERAT2;1	ATSERAT2;1|F14J16.18|F14J16_18|SAT1|SAT5|SERINE ACETYLTRANSFERASE|SERINE ACETYLTRANSFERASE 1|SERINE ACETYLTRANSFERASE 5|serine acetyltransferase 2;1	serine acetyltransferase 2;1	protein-coding
peak_70	1	21443196	21443407	promoter-TSS (AT1G57990.1)	promoter-TSS (AT1G57990.1)	-265	AT1G57990.1	PUP18	ATPUP18|F13D13.3|purine permease 18	purine permease 18	protein-coding
peak_71	1	22034159	22034367	promoter-TSS (AT1G59865.1)	promoter-TSS (AT1G59865.1)	-160	AT1G59870.1	PEN3	ABCG36|ARABIDOPSIS PLEIOTROPIC DRUG RESISTANCE 8|ARABIDOPSIS THALIANA ATP-BINDING CASSETTE G36|ATABCG36|ATP-BINDING CASSETTE G36|ATP-binding cassette G36|ATPDR8|Arabidopsis thaliana ATP-binding cassette G36|F23H11.19|F23H11_19|PDR8|PENETRATION 3|PLEIOTROPIC DRUG RESISTANCE 8	ABC-2 and Plant PDR ABC-type transporter family protein	protein-coding
peak_72	1	22757291	22757637	Intergenic	Intergenic	-1077	AT1G61660.7	AT1G61660	T13M11.1|T13M11_1	basic helix-loop-helix (bHLH) DNA-binding superfamily protein	protein-coding
peak_73	1	22760304	22760636	Intergenic	Intergenic	-4083	AT1G61660.7	AT1G61660	T13M11.1|T13M11_1	basic helix-loop-helix (bHLH) DNA-binding superfamily protein	protein-coding
peak_74	1	23630407	23631142	promoter-TSS (AT1G63700.1)	promoter-TSS (AT1G63700.1)	-701	AT1G63700.1	YDA	EMB71|EMBRYO DEFECTIVE 71|F24D7.11|F24D7_11|MAP KINASE KINASE KINASE 4|MAPKKK4|YODA	Protein kinase superfamily protein	protein-coding
peak_75	1	23695950	23696550	promoter-TSS (AT1G63850.1)	promoter-TSS (AT1G63850.1)	-470	AT1G63850.1	AT1G63850	T12P18.13|T12P18_13	BTB/POZ domain-containing protein	protein-coding
peak_76	1	24349258	24349566	promoter-TSS (AT1G65486.2)	promoter-TSS (AT1G65486.2)	13	AT1G65486.3	AT1G65486	-	transmembrane protein	protein-coding
peak_77	1	24831205	24831694	Intergenic	Intergenic	-2069	AT1G66560.1	WRKY64	ATWRKY64|F28G11.2|F28G11_2|WRKY DNA-binding protein 64	WRKY DNA-binding protein 64	protein-coding
peak_78	1	24843468	24844468	Intergenic	Intergenic	2845	AT1G66590.2	COX19-1	A. THALIANA CYTOCHROME C OXIDASE 19-1|ATCOX19-1|T12I7.4|T12I7_4|cytochrome c oxidase 19-1	cytochrome c oxidase 19-1	protein-coding
peak_79	1	24844876	24848379	Intergenic	Intergenic	-1693	AT1G66600.1	ABO3	ABA overly sensitive mutant 3|ATWRKY63|T12I7.5|T12I7_5|WRKY DNA-binding protein 63|WRKY63	ABA overly sensitive mutant 3	protein-coding
peak_80	1	24996232	24996553	promoter-TSS (AT1G66970.1)	promoter-TSS (AT1G66970.1)	-33	AT1G66970.1	SVL2	F1O19.5|F1O19_5|GDPDL1|Glycerophosphodiester phosphodiesterase (GDPD) like 1|SHV3-like 2	SHV3-like 2	protein-coding
peak_81	1	26042960	26043441	promoter-TSS (AT1G69270.1)	promoter-TSS (AT1G69270.1)	-459	AT1G69270.1	RPK1	AtRPK1|F4N2.27|F4N2_27|RECEPTOR-LIKE PROTEIN KINASE 1|receptor-like protein kinase 1	receptor-like protein kinase 1	protein-coding
peak_82	1	26242700	26242845	Intergenic	Intergenic	-1929	AT1G69760.1	AT1G69760	T6C23.4|T6C23_4	suppressor SRP40-like protein	protein-coding
peak_83	1	26243291	26243519	Intergenic	Intergenic	-2562	AT1G69760.1	AT1G69760	T6C23.4|T6C23_4	suppressor SRP40-like protein	protein-coding
peak_84	1	26331930	26332040	exon (AT1G69910.1, exon 1 of 1)	exon (AT1G69910.1, exon 1 of 1)	2122	AT1G69910.1	AT1G69910	T17F3.6|T17F3_6	Protein kinase superfamily protein	protein-coding
peak_85	1	26512970	26513217	exon (AT1G70370.1, exon 2 of 2)	exon (AT1G70370.1, exon 2 of 2)	2095	AT1G70370.2	PG2	polygalacturonase 2	polygalacturonase 2	protein-coding
peak_86	1	26587604	26587960	promoter-TSS (AT1G70520.1)	promoter-TSS (AT1G70520.1)	-154	AT1G70520.1	CRK2	ALTERED SEED GERMINATION 6|ASG6|F24J13.9|F24J13_9|cysteine-rich RLK (RECEPTOR-like protein kinase) 2	cysteine-rich RLK (RECEPTOR-like protein kinase) 2	protein-coding
peak_87	1	26591662	26592195	promoter-TSS (AT1G70530.1)	promoter-TSS (AT1G70530.1)	-152	AT1G70530.1	CRK3	F24J13.10|F24J13_10|cysteine-rich RLK (RECEPTOR-like protein kinase) 3	cysteine-rich RLK (RECEPTOR-like protein kinase) 3	protein-coding
peak_88	1	26676090	26677209	promoter-TSS (AT1G70740.1)	promoter-TSS (AT1G70740.1)	-607	AT1G70740.1	AT1G70740	F5A18.8|F5A18_8	Protein kinase superfamily protein	protein-coding
peak_89	1	27048191	27048748	Intergenic	Intergenic	-5561	AT1G71880.1	SUC1	ARABIDOPSIS THALIANA SUCROSE-PROTON SYMPORTER 1|ATSUC1|F17M19.3|F17M19_3|SUCROSE-H+ SYMPORTER|sucrose-proton symporter 1	sucrose-proton symporter 1	protein-coding
peak_90	1	27264510	27264794	promoter-TSS (AT1G72420.4)	promoter-TSS (AT1G72420.4)	-824	AT1G72420.1	AT1G72420	T10D10.11|T10D10_11	NADH:ubiquinone oxidoreductase intermediate-associated protein 30	protein-coding
peak_91	1	27340130	27340717	promoter-TSS (AT1G72620.1)	promoter-TSS (AT1G72620.1)	-379	AT1G72610.1	GER1	A. THALIANA GERMIN-LIKE PROTEIN 1|ATGER1|F28P22.20|F28P22_20|GERMIN-LIKE PROTEIN 1|GLP1|germin-like protein 1	germin-like protein 1	protein-coding
peak_92	1	27595859	27596281	promoter-TSS (AT1G73390.5)	promoter-TSS (AT1G73390.5)	-318	AT1G73390.6	AT1G73390	T9L24.40|T9L24_40	Endosomal targeting BRO1-like domain-containing protein	protein-coding
peak_93	1	27638076	27639026	Intergenic	Intergenic	-3561	AT1G73490.1	AT1G73490			protein-coding
peak_94	1	27640626	27640960	promoter-TSS (AT1G73500.1)	promoter-TSS (AT1G73500.1)	-150	AT1G73500.1	MKK9	ATMKK9|MAP kinase kinase 9|T9L24.32|T9L24_32	MAP kinase kinase 9	protein-coding
peak_95	1	27749205	27750133	promoter-TSS (AT1G73805.1)	promoter-TSS (AT1G73805.1)	-421	AT1G73805.1	SARD1	SAR Deficient 1	Calmodulin binding protein-like protein	protein-coding
peak_96	1	28251619	28251814	promoter-TSS (AT1G75270.1)	promoter-TSS (AT1G75270.1)	90	AT1G75280.1	AT1G75280	F22H5.17|F22H5_17|P3	NmrA-like negative transcriptional regulator family protein	protein-coding
peak_97	1	28284696	28285127	promoter-TSS (AT1G75380.2)	promoter-TSS (AT1G75380.2)	-743	AT1G75380.4	BBD1	ATBBD1|F1B16.9|F1B16_9|bifunctional nuclease in basal defense response 1	bifunctional nuclease in basal defense response 1	protein-coding
peak_98	1	28646890	28647506	promoter-TSS (AT1G76360.1)	promoter-TSS (AT1G76360.1)	-477	AT1G76360.1	AT1G76360	F15M4.14|F15M4_14	Protein kinase superfamily protein	protein-coding
peak_99	1	28745467	28746730	promoter-TSS (AT1G76600.1)	promoter-TSS (AT1G76600.1)	-735	AT1G76600.1	AT1G76600	F14G6.20|F14G6_20	poly polymerase	protein-coding
peak_100	1	28749045	28749172	Intergenic	Intergenic	-1764	AT1G76610.1	AT1G76610	F14G6.21|F14G6_21	MIZU-KUSSEI-like protein (Protein of unknown function, DUF617)	protein-coding
peak_101	1	28776340	28776936	promoter-TSS (AT1G76680.2)	promoter-TSS (AT1G76680.2)	12	AT1G76680.1	OPR1	12-OXOPHYTODIENOATE REDUCTASE 1|12-oxophytodienoate reductase 1|ARABIDOPSIS 12-OXOPHYTODIENOATE REDUCTASE 1|ATOPR1|F28O16.5|F28O16_5	12-oxophytodienoate reductase 1	protein-coding
peak_102	1	29500843	29502523	promoter-TSS (AT1G78410.1)	promoter-TSS (AT1G78410.1)	-823	AT1G78410.1	AT1G78410	F3F9.8|F3F9_8	VQ motif-containing protein	protein-coding
peak_103	1	29566628	29566757	promoter-TSS (AT1G78600.2)	promoter-TSS (AT1G78600.2)	-171	AT1G78600.1	LZF1	B-box domain protein 22|BBX22|DBB3|DOUBLE B-BOX 3|SALT TOLERANCE HOMOLOG 3|STH3|T30F21.7|T30F21_7|light-regulated zinc finger protein 1	light-regulated zinc finger protein 1	protein-coding
peak_104	1	30190419	30190826	promoter-TSS (AT1G80300.1)	promoter-TSS (AT1G80300.1)	-916	AT1G80300.1	NTT1	AATP1|ATNTT1|F5I6.5|F5I6_5|nucleotide transporter 1	nucleotide transporter 1	protein-coding
peak_105	1	30280591	30281080	promoter-TSS (AT1G80530.1)	promoter-TSS (AT1G80530.1)	-476	AT1G80530.1	AT1G80530	T21F11.14|T21F11_14	Major facilitator superfamily protein	protein-coding
peak_106	1	30292653	30293189	promoter-TSS (AT1G80580.1)	promoter-TSS (AT1G80580.1)	-637	AT1G80580.1	AT1G80580	T21F11.9|T21F11_9	Integrase-type DNA-binding superfamily protein	protein-coding
peak_107	1	30295206	30296336	TTS (AT1G80590.1)	TTS (AT1G80590.1)	1453	AT1G80590.1	WRKY66	ATWRKY66|T21F11.8|T21F11_8|WRKY DNA-binding protein 66	WRKY DNA-binding protein 66	protein-coding
peak_108	1	30302082	30303080	intron (AT1G80610.1, intron 1 of 4)	intron (AT1G80610.1, intron 1 of 4)	1847	AT1G80610.1	AT1G80610	T21F11.6|T21F11_6	hypothetical protein	protein-coding
peak_109	1	30379621	30379650	Intergenic	Intergenic	-3563	AT1G80830.2	NRAMP1	ATNRAMP1|F23A5.18|F23A5_18|PMIT1|natural resistance-associated macrophage protein 1	natural resistance-associated macrophage protein 1	protein-coding
peak_110	1	30379917	30381466	Intergenic	Intergenic	-2870	AT1G80840.1	WRKY40	ATWRKY40|F23A5.19|F23A5_19|WRKY DNA-binding protein 40	WRKY DNA-binding protein 40	protein-coding
peak_111	1	30382204	30383705	promoter-TSS (AT1G80840.1)	promoter-TSS (AT1G80840.1)	-607	AT1G80840.1	WRKY40	ATWRKY40|F23A5.19|F23A5_19|WRKY DNA-binding protein 40	WRKY DNA-binding protein 40	protein-coding
peak_112	2	412219	412439	intron (AT2G01905.1, intron 8 of 8)	intron (AT2G01905.1, intron 8 of 8)	2008	AT2G01905.1	CYCJ18	cyclin J18	cyclin J18	protein-coding
peak_113	2	463674	464762	TTS (AT2G01990.2)	TTS (AT2G01990.2)	2506	AT2G01990.1	AT2G01990	F14H20.6|F14H20_6	XRI1-like protein	protein-coding
peak_114	2	641802	642168	Intergenic	Intergenic	3973	AT2G02440.1	AT2G02440	T16F16.23|T16F16_23	transmembrane protein	protein-coding
peak_115	2	643067	643318	Intergenic	Intergenic	-4346	AT2G02450.2	LOV1	ANAC034|ANAC035|Arabidopsis NAC domain containing protein 34|AtLOV1|LONG VEGETATIVE PHASE 1|NAC domain containing protein 35|NAC035|anac034	NAC domain containing protein 35	protein-coding
peak_116	2	799217	800065	promoter-TSS (AT2G02800.2)	promoter-TSS (AT2G02800.2)	-50	AT2G02800.1	APK2B	Kin2|PROTEIN KINASE 2B|T20F6.6|T20F6_6|kinase 2|protein kinase 2B	protein kinase 2B	protein-coding
peak_117	2	800775	801259	promoter-TSS (AT2G02810.1)	promoter-TSS (AT2G02810.1)	-510	AT2G02810.1	UTR1	ATUTR1|T20F6.5|T20F6_5|UDP-GALACTOSE TRANSPORTER 1|UDP-galactose transporter 1	UDP-galactose transporter 1	protein-coding
peak_118	2	834445	834684	Intergenic	Intergenic	-1945	AT2G02860.2	SUT2	ARABIDOPSIS THALIANA SUCROSE TRANSPORTER 3|ATSUC3|ATSUT2|SUC3|SUCROSE TRANSPORTER 3|T17M13.3|T17M13_3|sucrose transporter 2	sucrose transporter 2	protein-coding
peak_119	2	1136482	1136935	TTS (AT2G03730.2)	TTS (AT2G03730.2)	3495.5	AT2G03730.1	ARC5			protein-coding
peak_120	2	2201138	2201187	intron (AT2G05790.1, intron 2 of 2)	intron (AT2G05790.1, intron 2 of 2)	2011	AT2G05790.1	AT2G05790	T25M19.1|T25M19_1	O-Glycosyl hydrolases family 17 protein	protein-coding
peak_121	2	6208011	6214180	Intergenic	Intergenic	-2521.5	AT2G14560.3	LURP1			protein-coding
peak_122	2	6236304	6237904	Intergenic	Intergenic	5437	AT2G14610.1	PR1	ATPR1|PATHOGENESIS-RELATED GENE 1|PATHOGENESIS-RELATED PROTEIN 1|PR 1|T6B13.15|T6B13_15|pathogenesis-related gene 1	pathogenesis-related protein 1	protein-coding
peak_123	2	6238239	6239891	Intergenic	Intergenic	3476	AT2G14610.1	PR1	ATPR1|PATHOGENESIS-RELATED GENE 1|PATHOGENESIS-RELATED PROTEIN 1|PR 1|T6B13.15|T6B13_15|pathogenesis-related gene 1	pathogenesis-related protein 1	protein-coding
peak_124	2	6242393	6243990	promoter-TSS (AT2G14610.1)	promoter-TSS (AT2G14610.1)	-650	AT2G14610.1	PR1	ATPR1|PATHOGENESIS-RELATED GENE 1|PATHOGENESIS-RELATED PROTEIN 1|PR 1|T6B13.15|T6B13_15|pathogenesis-related gene 1	pathogenesis-related protein 1	protein-coding
peak_125	2	8534359	8535020	promoter-TSS (AT2G19800.1)	promoter-TSS (AT2G19800.1)	-910	AT2G19800.1	MIOX2	F6F22.17|F6F22_17|myo-inositol oxygenase 2	myo-inositol oxygenase 2	protein-coding
peak_126	2	8657284	8657528	Intergenic	Intergenic	-1575	AT2G20060.1	AT2G20060	T2G17.14|T2G17_14	Ribosomal protein L4/L1 family	protein-coding
peak_127	2	9121422	9121476	Intergenic	Intergenic	-1472	AT2G21300.1	AT2G21300	F3K23.6|F3K23_6	ATP binding microtubule motor family protein	protein-coding
peak_128	2	9337632	9338845	Intergenic	Intergenic	-1960	AT2G21900.1	WRKY59	ATWRKY59|F7D8.22|F7D8_22|WRKY DNA-binding protein 59	WRKY DNA-binding protein 59	protein-coding
peak_129	2	9339790	9341125	promoter-TSS (AT2G21910.1)	promoter-TSS (AT2G21910.1)	-974	AT2G21910.1	CYP96A5	''cytochrome P450|F7D8.23|F7D8_23|cytochrome P450|family 96|polypeptide 5|polypeptide 5''|subfamily A	cytochrome P450, family 96, subfamily A, polypeptide 5	protein-coding
peak_130	2	9480826	9481492	Intergenic	Intergenic	-2200	AT2G22310.1	UBP4			protein-coding
peak_131	2	9511807	9512054	TTS (AT2G22410.1)	TTS (AT2G22410.1)	-1094	AT2G22420.1	AT2G22420	F14M13.18|F14M13_18	Peroxidase superfamily protein	protein-coding
peak_132	2	10976448	10976926	promoter-TSS (AT2G25735.1)	promoter-TSS (AT2G25735.1)	-55	AT2G25737.1	AT2G25737	-	Sulfite exporter TauE/SafE family protein	protein-coding
peak_133	2	11233100	11233782	promoter-TSS (AT2G26400.2)	promoter-TSS (AT2G26400.2)	-53	AT2G26400.3	ARD3	ACIREDUCTONE DIOXYGENASE|ARD|ATARD3|T9J22.7|T9J22_7|acireductone dioxygenase 3	acireductone dioxygenase 3	protein-coding
peak_134	2	12109652	12109900	Intergenic	Intergenic	-4113	AT2G28350.1	ARF10	T1B3.13|T1B3_13|auxin response factor 10	auxin response factor 10	protein-coding
peak_135	2	12386494	12386752	Intergenic	Intergenic	-1572	AT2G28850.1	CYP710A3	F8N16.14|F8N16_14|cytochrome P450|family 710|polypeptide 3|subfamily A	cytochrome P450, family 710, subfamily A, polypeptide 3	protein-coding
peak_136	2	12419727	12420475	Intergenic	Intergenic	2084	AT2G28920.1	AT2G28920	F8N16.21|F8N16_21	RING/U-box superfamily protein	protein-coding
peak_137	2	12495087	12495851	intron (AT2G29090.3, intron 6 of 6)	intron (AT2G29090.3, intron 6 of 6)	-2140	AT2G29080.1	ftsh3	FTSH protease 3|T9I4.16|T9I4_16	FTSH protease 3	protein-coding
peak_138	2	12618748	12618902	promoter-TSS (AT2G29430.1)	promoter-TSS (AT2G29430.1)	74	AT2G29420.1	GSTU7	ATGSTU7|F16P2.20|F16P2_20|GLUTATHIONE S-TRANSFERASE 25|GST25|glutathione S-transferase tau 7	glutathione S-transferase tau 7	protein-coding
peak_139	2	13013387	13014743	promoter-TSS (AT2G30550.2)	promoter-TSS (AT2G30550.2)	-465	AT2G30550.2	AT2G30550	DAD1-Like Lipase 3|DALL3|T6B20.10|T6B20_10	alpha/beta-Hydrolases superfamily protein	protein-coding
peak_140	2	13191864	13192090	Intergenic	Intergenic	-1519	AT2G30990.2	AT2G30990	F7F1.20|F7F1_20	arginine N-methyltransferase, putative (DUF688)	protein-coding
peak_141	2	13307543	13307786	promoter-TSS (AT2G31230.1)	promoter-TSS (AT2G31230.1)	-92	AT2G31230.1	ERF15	ATERF15|F16D14.7|F16D14_7|ethylene-responsive element binding factor 15	ethylene-responsive element binding factor 15	protein-coding
peak_142	2	14523566	14524663	promoter-TSS (AT2G34430.1)	promoter-TSS (AT2G34430.1)	-493	AT2G34430.1	LHB1B1	F13P17.29|LHCB1.4|LIGHT-HARVESTING CHLOROPHYLL-PROTEIN COMPLEX II SUBUNIT B1|light-harvesting chlorophyll-protein complex II subunit B1	light-harvesting chlorophyll-protein complex II subunit B1	protein-coding
peak_143	2	15099038	15100496	Intergenic	Intergenic	-4949	AT2G35950.2	EDA12	F11F19.14|F11F19_14|embryo sac development arrest 12	embryo sac development arrest 12	protein-coding
peak_144	2	15409903	15410137	promoter-TSS (AT2G36740.1)	promoter-TSS (AT2G36740.1)	-108	AT2G36740.1	SWC2	ATSWC2|F13K3.14|F13K3_14	DNA binding protein SWC2	protein-coding
peak_145	2	15817134	15818077	promoter-TSS (AT2G37710.1)	promoter-TSS (AT2G37710.1)	-477	AT2G37720.1	TBL15	F13M22.22|F13M22_22|TRICHOME BIREFRINGENCE-LIKE 15	TRICHOME BIREFRINGENCE-LIKE 15	protein-coding
peak_146	2	16051950	16052169	Intergenic	Intergenic	-3229.5	AT2G38320.1	TBL34			protein-coding
peak_147	2	16107953	16108241	promoter-TSS (AT2G38470.1)	promoter-TSS (AT2G38470.1)	-138	AT2G38470.1	WRKY33	ATWRKY33|T19C21.4|T19C21_4|WRKY DNA-BINDING PROTEIN 33|WRKY DNA-binding protein 33	WRKY DNA-binding protein 33	protein-coding
peak_148	2	16365743	16366197	TTS (AT2G39210.1)	TTS (AT2G39210.1)	2600	AT2G39210.1	AT2G39210	T16B24.15|T16B24_15	Major facilitator superfamily protein	protein-coding
peak_149	2	16368399	16369002	promoter-TSS (AT2G39210.1)	promoter-TSS (AT2G39210.1)	-130	AT2G39210.1	AT2G39210	T16B24.15|T16B24_15	Major facilitator superfamily protein	protein-coding
peak_150	2	16371637	16372023	Intergenic	Intergenic	-3260	AT2G39210.1	AT2G39210	T16B24.15|T16B24_15	Major facilitator superfamily protein	protein-coding
peak_151	2	16705683	16705994	TTS (AT2G40004.1)	TTS (AT2G40004.1)	1775.5	AT2G40004.1	AT2G40004			protein-coding
peak_152	2	16769832	16770833	Intergenic	Intergenic	-1665	AT2G40140.1	CZF1	(SALT-INDUCIBLE ZINC FINGER 2|ATSZF2|SZF2|T7M7.3|T7M7_3|ZFAR1	zinc finger (CCCH-type) family protein	protein-coding
peak_153	2	17000169	17000268	TTS (AT2G40740.1)	TTS (AT2G40740.1)	2310	AT2G40750.1	WRKY54	ATWRKY54|T7D17.7|T7D17_7|WRKY DNA-BINDING PROTEIN 54|WRKY DNA-binding protein 54	WRKY DNA-binding protein 54	protein-coding
peak_154	2	17002325	17003834	promoter-TSS (AT2G40750.1)	promoter-TSS (AT2G40750.1)	-551	AT2G40750.1	WRKY54	ATWRKY54|T7D17.7|T7D17_7|WRKY DNA-BINDING PROTEIN 54|WRKY DNA-binding protein 54	WRKY DNA-binding protein 54	protein-coding
peak_155	2	17114914	17115582	promoter-TSS (AT2G41010.1)	promoter-TSS (AT2G41010.1)	-201	AT2G41010.1	CAMBP25	ATCAMBP25|T3K9.22|T3K9_22|calmodulin (CAM)-binding protein of 25 kDa	calmodulin (CAM)-binding protein of 25 kDa	protein-coding
peak_156	2	17116175	17117130	promoter-TSS (AT2G41020.1)	promoter-TSS (AT2G41020.1)	-561.5	AT2G41020.1	AT2G41020			protein-coding
peak_157	2	17163327	17163767	Intergenic	Intergenic	-1644	AT2G41180.1	SIB2	T3K9.5|T3K9_5|sigma factor binding protein 2	VQ motif-containing protein	protein-coding
peak_158	2	17164221	17164713	promoter-TSS (AT2G41180.1)	promoter-TSS (AT2G41180.1)	-724	AT2G41180.1	SIB2	T3K9.5|T3K9_5|sigma factor binding protein 2	VQ motif-containing protein	protein-coding
peak_159	2	17614301	17615063	Intergenic	Intergenic	-1022	AT2G42280.1	FBH4	ABA-responsive kinase substrate 3|AKS3|FLOWERING BHLH 4|T24P15.19|T24P15_19	basic helix-loop-helix (bHLH) DNA-binding superfamily protein	protein-coding
peak_160	2	18150881	18151582	promoter-TSS (AT2G43820.1)	promoter-TSS (AT2G43820.1)	-847	AT2G43820.1	UGT74F2	ATSAGT1|Arabidopsis thaliana salicylic acid glucosyltransferase 1|F18O19.7|GT|SAGT1|SGT1|UDP-glucose:salicylic acid glucosyltransferase 1|UDP-glucosyltransferase 74F2|salicylic acid glucosyltransferase 1	UDP-glucosyltransferase 74F2	protein-coding
peak_161	2	18187258	18187477	promoter-TSS (AT2G43910.1)	promoter-TSS (AT2G43910.1)	-9	AT2G43910.1	HOL1	ATHOL1|F6E13.4|HARMLESS TO OZONE LAYER 1	HARMLESS TO OZONE LAYER 1	protein-coding
peak_162	2	18306459	18306696	promoter-TSS (AT2G44290.1)	promoter-TSS (AT2G44290.1)	-182	AT2G44290.1	AT2G44290	F4I1.10	Bifunctional inhibitor/lipid-transfer protein/seed storage 2S albumin superfamily protein	protein-coding
peak_163	2	18493885	18494300	TTS (AT2G44830.2)	TTS (AT2G44830.2)	-1123	AT2G44840.1	ERF13	ATERF13|EREBP|ETHYLENE-RESPONSIVE ELEMENT BINDING FACTOR 13|T13E15.15|ethylene-responsive element binding factor 13	ethylene-responsive element binding factor 13	protein-coding
peak_164	2	18819941	18820126	Intergenic	Intergenic	-1488.5	AT2G45670.1	LPEAT2			protein-coding
peak_165	2	18848354	18848799	promoter-TSS (AT2G45760.1)	promoter-TSS (AT2G45760.1)	-741	AT2G45760.1	BAP2	BAL|BON ASSOCIATION PROTEIN 1-LIKE|BON association protein 2|F4I18.26	BON association protein 2	protein-coding
peak_166	2	18849267	18850863	Intergenic	Intergenic	-1023	AT2G45770.1	CPFTSY	ALPHA SUBUNIT CPFTSY|CHLOROPLAST SRP RECEPTOR HOMOLOG|F4I18.25|FERRIC CHELATE REDUCTASE DEFECTIVE 4|FRD4	signal recognition particle receptor protein, chloroplast (FTSY)	protein-coding
peak_167	2	18865064	18865137	promoter-TSS (AT2G45830.3)	promoter-TSS (AT2G45830.3)	-359	AT2G45820.1	AT2G45820	F4I18.20	Remorin family protein	protein-coding
peak_168	2	18865417	18865660	promoter-TSS (AT2G45830.3)	promoter-TSS (AT2G45830.3)	-385	AT2G45830.1	DTA2	F4I18.19|downstream target of AGL15 2	downstream target of AGL15 2	protein-coding
peak_169	2	18998934	18999327	TTS (AT2G46260.1)	TTS (AT2G46260.1)	-1050	AT2G46270.1	GBF3	BZIP TRANSCRIPTION FACTOR|G-box binding factor 3|T3F17.8	G-box binding factor 3	protein-coding
peak_170	2	19044886	19046120	promoter-TSS (AT2G46400.1)	promoter-TSS (AT2G46400.1)	-548	AT2G46400.1	WRKY46	ATWRKY46|F11C10.9|WRKY DNA-BINDING PROTEIN 46|WRKY DNA-binding protein 46	WRKY DNA-binding protein 46	protein-coding
peak_171	2	19057182	19057865	promoter-TSS (AT2G46430.2)	promoter-TSS (AT2G46430.2)	-476	AT2G46430.2	CNGC3	ATCNGC3|CNGC3.C|F11C10.12|cyclic nucleotide gated channel 3	cyclic nucleotide gated channel 3	protein-coding
peak_172	2	19372805	19373430	Intergenic	Intergenic	-2639.5	AT2G47180.1	GOLS1			protein-coding
peak_173	2	19557505	19558129	TTS (AT2G47720.1)	TTS (AT2G47720.1)	341	AT2G47730.2	GSTF8	ATGSTF5|ATGSTF8|Arabidopsis thaliana glutathione S-transferase phi 8|F17A22.12|GLUTATHIONE S-TRANSFERASE (CLASS PHI) 5|GLUTATHIONE S-TRANSFERASE 16|GST6|glutathione S-transferase phi 8	glutathione S-transferase phi 8	protein-coding
peak_174	3	508298	508580	promoter-TSS (AT3G02470.4)	promoter-TSS (AT3G02470.4)	-447	AT3G02470.4	SAMDC	ADOMETDC|F16B3.10|F16B3_10|S-ADENOSYLMETHIONINE DECARBOXYLASE|S-adenosylmethionine decarboxylase	S-adenosylmethionine decarboxylase	protein-coding
peak_175	3	1057699	1058650	Intergenic	Intergenic	-2978	AT3G04060.1	NAC046	NAC domain containing protein 46|T11I18.17|T11I18_17|anac046	NAC domain containing protein 46	protein-coding
peak_176	3	1063503	1064314	promoter-TSS (AT3G04070.2)	promoter-TSS (AT3G04070.2)	-674	AT3G04070.1	NAC047	ANAC047|NAC domain containing protein 47|SHG|SPEEDY HYPONASTIC GROWTH|T11I18.18|T11I18_18|anac047	NAC domain containing protein 47	protein-coding
peak_177	3	1290608	1291555	promoter-TSS (AT3G04730.1)	promoter-TSS (AT3G04730.1)	-190	AT3G04730.1	IAA16	F7O18.22|F7O18_22|indoleacetic acid-induced protein 16	indoleacetic acid-induced protein 16	protein-coding
peak_178	3	1634694	1634937	promoter-TSS (AT3G05630.1)	promoter-TSS (AT3G05630.1)	-379	AT3G05630.1	PLDP2	F18C1.10|F18C1_10|PDLZ2|PHOSPHOLIPASE D|PHOSPHOLIPASE D ZETA 2|PLDZETA2|phospholipase D P2	phospholipase D P2	protein-coding
peak_179	3	1831866	1832272	exon (AT3G06070.1, exon 1 of 2)	exon (AT3G06070.1, exon 1 of 2)	121	AT3G06070.1	AT3G06070	F24F17.5|F24F17_5	hypothetical protein	protein-coding
peak_180	3	2363886	2365352	promoter-TSS (AT3G07390.2)	promoter-TSS (AT3G07390.2)	-682	AT3G07390.2	AIR12	Auxin-Induced in Root cultures 12	auxin-induced in root cultures-like protein	protein-coding
peak_181	3	2748816	2750051	promoter-TSS (AT3G09010.2)	promoter-TSS (AT3G09010.2)	-475	AT3G09010.1	AT3G09010	T16O11.3	Protein kinase superfamily protein	protein-coding
peak_182	3	2752784	2753004	promoter-TSS (AT3G09020.1)	promoter-TSS (AT3G09020.1)	-413	AT3G09020.1	AT3G09020	-	alpha 1,4-glycosyltransferase family protein	protein-coding
peak_183	3	3554939	3556931	promoter-TSS (AT3G11340.1)	promoter-TSS (AT3G11340.1)	-619	AT3G11340.1	UGT76B1	UDP-dependent glycosyltransferase 76B1	UDP-Glycosyltransferase superfamily protein	protein-coding
peak_184	3	4106586	4107199	Intergenic	Intergenic	-2482.5	AT3G12910.1	AT3G12910			protein-coding
peak_185	3	4201786	4202154	promoter-TSS (AT3G13080.5)	promoter-TSS (AT3G13080.5)	-236	AT3G13080.1	ABCC3	ATMRP3|ATP-binding cassette C3|MJG19.26|MJG19_26|MULTIDRUG RESISTANCE PROTEIN 3|multidrug resistance-associated protein 3	multidrug resistance-associated protein 3	protein-coding
peak_186	3	4202487	4202830	promoter-TSS (AT3G13080.5)	promoter-TSS (AT3G13080.5)	-924	AT3G13080.1	ABCC3	ATMRP3|ATP-binding cassette C3|MJG19.26|MJG19_26|MULTIDRUG RESISTANCE PROTEIN 3|multidrug resistance-associated protein 3	multidrug resistance-associated protein 3	protein-coding
peak_187	3	4311826	4312393	promoter-TSS (AT3G13310.1)	promoter-TSS (AT3G13310.1)	-480	AT3G13310.1	AT3G13310	DJC66|DNA J protein C66	Chaperone DnaJ-domain superfamily protein	protein-coding
peak_188	3	4655689	4656384	Intergenic	Intergenic	-1990.5	AT3G14050.1	RSH2			protein-coding
peak_189	3	5125436	5125471	TTS (AT3G15210.1)	TTS (AT3G15210.1)	4150.5	AT3G15210.1	ERF4			protein-coding
peak_190	3	5861199	5861620	promoter-TSS (AT3G17185.2)	promoter-TSS (AT3G17185.2)	-82	AT3G17185.2	TAS3	ATTAS3|TASIR-ARF|trans-acting siRNA3	ncRNA	ncRNA
peak_191	3	6495072	6495305	promoter-TSS (AT3G18840.2)	promoter-TSS (AT3G18840.2)	-947	AT3G18840.2	AT3G18840	-	LOW protein: PPR containing-like protein	protein-coding
peak_192	3	7593574	7593868	Intergenic	Intergenic	-1348	AT3G21550.1	DMP2	Arabidopsis thaliana DUF679 domain membrane protein 2|AtDMP2|DUF679 domain membrane protein 2	transmembrane protein, putative (DUF679 domain membrane protein 2)	protein-coding
peak_193	3	7657350	7658016	Intergenic	Intergenic	-1630	AT3G21720.1	ICL	isocitrate lyase	isocitrate lyase	protein-coding
peak_194	3	7797342	7797661	Intergenic	Intergenic	-1041	AT3G22120.2	CWLP	cell wall-plasma membrane linker protein	cell wall-plasma membrane linker protein	protein-coding
peak_195	3	7818822	7820717	promoter-TSS (AT3G22160.1)	promoter-TSS (AT3G22160.1)	-784.5	AT3G22160.1	JAV1			protein-coding
peak_196	3	7846566	7847582	promoter-TSS (AT3G22231.1)	promoter-TSS (AT3G22231.1)	-241	AT3G22231.1	PCC1	PATHOGEN AND CIRCADIAN CONTROLLED 1	pathogen and circadian controlled 1	protein-coding
peak_197	3	7852287	7852844	Intergenic	Intergenic	3226	AT3G22235.1	AT3G22235	-	cysteine-rich TM module stress tolerance protein	protein-coding
peak_198	3	7855496	7857700	promoter-TSS (AT3G22235.2)	promoter-TSS (AT3G22235.2)	-784	AT3G22235.2	AT3G22235	-	cysteine-rich TM module stress tolerance protein	protein-coding
peak_199	3	8086360	8086672	promoter-TSS (AT2G22840.1)	promoter-TSS (AT2G22840.1)	-847	AT3G22840.1	ELIP			protein-coding
peak_200	3	8119654	8121892	Intergenic	Intergenic	-1283	AT3G22910.1	AT3G22910	ACA13|auto-inhibited Ca2+ ATPase 13	ATPase E1-E2 type family protein / haloacid dehalogenase-like hydrolase family protein	protein-coding
peak_201	3	8229790	8230024	promoter-TSS (AT3G23120.1)	promoter-TSS (AT3G23120.1)	-288	AT3G23120.1	RLP38	AtRLP38|receptor like protein 38	receptor like protein 38	protein-coding
peak_202	3	8562511	8562754	TTS (AT3G23760.1)	TTS (AT3G23760.1)	2085	AT3G23760.1	AT3G23760	-	transferring glycosyl group transferase	protein-coding
peak_203	3	9315694	9315962	TTS (AT3G25620.1)	TTS (AT3G25620.1)	-2229	AT3G25610.1	AT3G25610	T5M7.10	ATPase E1-E2 type family protein / haloacid dehalogenase-like hydrolase family protein	protein-coding
peak_204	3	9466005	9466331	Intergenic	Intergenic	-1492	AT3G25870.1	AT3G25870	-	hypothetical protein	protein-coding
peak_205	3	9467792	9468198	Intergenic	Intergenic	2038	AT3G25880.1	AT3G25880	-	NAD(P)-binding Rossmann-fold superfamily protein	protein-coding
peak_206	3	9470812	9471516	promoter-TSS (AT3G25882.1)	promoter-TSS (AT3G25882.1)	-125	AT3G25882.1	NIMIN-2	NIM1-interacting 2	NIM1-interacting 2	protein-coding
peak_207	3	9472007	9472777	Intergenic	Intergenic	-1353	AT3G25882.1	NIMIN-2	NIM1-interacting 2	NIM1-interacting 2	protein-coding
peak_208	3	9473200	9473222	Intergenic	Intergenic	-2139	AT3G25890.2	CRF11	cytokinin response factor 11	Integrase-type DNA-binding superfamily protein	protein-coding
peak_209	3	9576764	9578125	TTS (AT3G26180.1)	TTS (AT3G26180.1)	-2229	AT3G26170.1	CYP71B19	''cytochrome P450|cytochrome P450|family 71|polypeptide 19|polypeptide 19''|subfamily B	cytochrome P450, family 71, subfamily B, polypeptide 19	protein-coding
peak_210	3	9714135	9714377	Intergenic	Intergenic	-1356	AT3G26510.6	AT3G26510	-	Octicosapeptide/Phox/Bem1p family protein	protein-coding
peak_211	3	10202901	10203900	Intergenic	Intergenic	-1674	AT3G27540.1	AT3G27540	-	beta-1,4-N-acetylglucosaminyltransferase family protein	protein-coding
peak_212	3	10204962	10205191	promoter-TSS (AT3G27540.1)	promoter-TSS (AT3G27540.1)	2	AT3G27540.1	AT3G27540	-	beta-1,4-N-acetylglucosaminyltransferase family protein	protein-coding
peak_213	3	10494120	10494373	Intergenic	Intergenic	-3930.5	AT3G28160.1	AT3G28160			protein-coding
peak_214	3	10684277	10685441	promoter-TSS (AT3G28510.1)	promoter-TSS (AT3G28510.1)	-611	AT3G28510.1	AT3G28510	-	P-loop containing nucleoside triphosphate hydrolases superfamily protein	protein-coding
peak_215	3	11190442	11191880	promoter-TSS (AT3G29240.2)	promoter-TSS (AT3G29240.2)	-102	AT3G29240.2	AT3G29240	-	PPR containing protein (DUF179)	protein-coding
peak_216	3	11195180	11195456	promoter-TSS (AT3G29250.3)	promoter-TSS (AT3G29250.3)	-147	AT3G29250.3	SDR4	AtSDR4|short-chain dehydrogenase reductase 4	NAD(P)-binding Rossmann-fold superfamily protein	protein-coding
peak_217	3	16074903	16075078	promoter-TSS (AT3G44450.1)	promoter-TSS (AT3G44450.1)	-61	AT3G44450.1	AT3G44450	F14L2.1	hypothetical protein	protein-coding
peak_218	3	16075510	16076191	promoter-TSS (AT3G44450.1)	promoter-TSS (AT3G44450.1)	-921	AT3G44450.1	AT3G44450	F14L2.1	hypothetical protein	protein-coding
peak_219	3	16923373	16923577	promoter-TSS (AT3G46080.1)	promoter-TSS (AT3G46080.1)	-176	AT3G46080.1	AT3G46080	-	C2H2-type zinc finger family protein	protein-coding
peak_220	3	16926933	16927902	promoter-TSS (AT3G46090.1)	promoter-TSS (AT3G46090.1)	-534	AT3G46090.1	ZAT7	-	C2H2 and C2HC zinc fingers superfamily protein	protein-coding
peak_221	3	17177668	17178636	TTS (AT3G46620.1)	TTS (AT3G46620.1)	2407	AT3G46620.1	RDUF1	Arabidopsis thaliana RING and Domain of Unknown Function 1117 1|AtRDUF1|RING and Domain of Unknown Function 1117 1	zinc finger (C3HC4-type RING finger) family protein	protein-coding
peak_222	3	17180448	17180540	promoter-TSS (AT3G46620.1)	promoter-TSS (AT3G46620.1)	65	AT3G46620.1	RDUF1	Arabidopsis thaliana RING and Domain of Unknown Function 1117 1|AtRDUF1|RING and Domain of Unknown Function 1117 1	zinc finger (C3HC4-type RING finger) family protein	protein-coding
peak_223	3	17478923	17479281	Intergenic	Intergenic	-1419	AT3G47430.1	PEX11B	peroxin 11B	peroxin 11B	protein-coding
peak_224	3	17551575	17552121	TTS (AT3G47610.1)	TTS (AT3G47610.1)	2737	AT3G47610.1	AT3G47610	-	transcription regulator/ zinc ion binding protein	protein-coding
peak_225	3	17645995	17646813	promoter-TSS (AT3G47830.1)	promoter-TSS (AT3G47830.1)	-600	AT3G47830.1	AT3G47830	T23J7.2	DNA glycosylase superfamily protein	protein-coding
peak_226	3	17704458	17704768	promoter-TSS (AT3G47960.1)	promoter-TSS (AT3G47960.1)	-3690	AT3G47960.1	GTR1			protein-coding
peak_227	3	18022852	18023134	promoter-TSS (AT3G48640.3)	promoter-TSS (AT3G48640.3)	-345	AT3G48640.2	AT3G48640	-	transmembrane protein	protein-coding
peak_228	3	18024155	18024451	Intergenic	Intergenic	-1655	AT3G48640.2	AT3G48640	-	transmembrane protein	protein-coding
peak_229	3	18373216	18374335	promoter-TSS (AT3G49570.1)	promoter-TSS (AT3G49570.1)	-628	AT3G49570.1	LSU3	RESPONSE TO LOW SULFUR 3	response to low sulfur 3	protein-coding
peak_230	3	18731475	18731678	Intergenic	Intergenic	-1445	AT3G50480.2	HR4	homolog of RPW8 4	homolog of RPW8 4	protein-coding
peak_231	3	18805854	18806054	TTS (AT3G50650.1)	TTS (AT3G50650.1)	-1223	AT3G50640.1	AT3G50640	-	hypothetical protein	protein-coding
peak_232	3	18808218	18810339	Intergenic	Intergenic	-1035	AT3G50650.1	AT3G50650	-	GRAS family transcription factor	protein-coding
peak_233	3	18859489	18859660	Intergenic	Intergenic	-2534	AT3G50740.1	UGT72E1	F18B3.20|UDP-glucosyl transferase 72E1	UDP-glucosyl transferase 72E1	protein-coding
peak_234	3	19256347	19256489	promoter-TSS (AT3G51895.2)	promoter-TSS (AT3G51895.2)	-496	AT3G51895.2	SULTR3;1	AST12|SULFATE TRANSPORTER 1|sulfate transporter 3;1	sulfate transporter 3;1	protein-coding
peak_235	3	19469398	19469522	Intergenic	Intergenic	-2005	AT3G52500.1	AT3G52500			protein-coding
peak_236	3	19699290	19700761	promoter-TSS (AT3G53150.1)	promoter-TSS (AT3G53150.1)	-633.5	AT3G53150.1	UGT731D1			protein-coding
peak_237	3	19807156	19807510	Intergenic	Intergenic	-1603	AT3G53420.1	PIP2A	AtPIP2;1|PIP2|PIP2;1|PLASMA MEMBRANE INTRINSIC PROTEIN 2|PLASMA MEMBRANE INTRINSIC PROTEIN 2;1|plasma membrane intrinsic protein 2A	plasma membrane intrinsic protein 2A	protein-coding
peak_238	3	20775031	20776094	promoter-TSS (AT3G55980.2)	promoter-TSS (AT3G55980.2)	-658	AT3G55980.2	SZF1	ATSZF1|salt-inducible zinc finger 1	salt-inducible zinc finger 1	protein-coding
peak_239	3	20849506	20849894	promoter-TSS (AT3G56200.1)	promoter-TSS (AT3G56200.1)	-62	AT3G56200.1	AT3G56200	-	Transmembrane amino acid transporter family protein	protein-coding
peak_240	3	20865322	20865746	promoter-TSS (AT3G56250.1)	promoter-TSS (AT3G56250.1)	-379	AT3G56250.2	AT3G56250	-	hypothetical protein	protein-coding
peak_241	3	20896129	20896390	promoter-TSS (AT3G56350.1)	promoter-TSS (AT3G56350.1)	-73	AT3G56360.1	AT3G56360	-	hypothetical protein	protein-coding
peak_242	3	20910375	20915396	Intergenic	Intergenic	-2262	AT3G56400.1	WRKY70	ARABIDOPSIS THALIANA WRKY DNA-BINDING PROTEIN 70|ATWRKY70|WRKY DNA-binding protein 70	WRKY DNA-binding protein 70	protein-coding
peak_243	3	21007530	21010334	promoter-TSS (AT3G56710.2)	promoter-TSS (AT3G56710.2)	-864	AT3G56710.2	SIB1	sigma factor binding protein 1	sigma factor binding protein 1	protein-coding
peak_244	3	21010562	21010901	promoter-TSS (AT3G56720.5)	promoter-TSS (AT3G56720.5)	99	AT3G56720.4	AT3G56720	-	pre-mRNA-splicing factor	protein-coding
peak_245	3	21055747	21056881	promoter-TSS (AT3G56880.1)	promoter-TSS (AT3G56880.1)	-3471	AT3G56880.1	AT3G56880			protein-coding
peak_246	3	21061160	21061734	TTS (AT3G56880.1)	TTS (AT3G56880.1)	1662	AT3G56880.1	AT3G56880			protein-coding
peak_247	3	21100533	21101479	promoter-TSS (AT3G57020.2)	promoter-TSS (AT3G57020.2)	-487	AT3G57020.1	AT3G57020	-	Calcium-dependent phosphotriesterase superfamily protein	protein-coding
peak_248	3	21108814	21108997	promoter-TSS (AT3G08815.1)	promoter-TSS (AT3G08815.1)	-154	AT3G57040.2	ARR9	ATRR4|F24I3_120|RESPONSE REGULATOR 4|response regulator 9	response regulator 9	protein-coding
peak_249	3	21109251	21109446	promoter-TSS (AT3G57040.1)	promoter-TSS (AT3G57040.1)	289.5	AT3G57040.1	ARR9	ATRR4|F24I3_120|RESPONSE REGULATOR 4|response regulator 9	response regulator 9	protein-coding
peak_250	3	21303166	21303391	promoter-TSS (AT3G57540.1)	promoter-TSS (AT3G57540.1)	-48	AT3G57540.1	AT3G57540	AtREM4.1|REM4.1|remorin group 4 1	Remorin family protein	protein-coding
peak_251	3	21830575	21831026	promoter-TSS (AT3G59060.2)	promoter-TSS (AT3G59060.2)	37	AT3G59060.2	PIL6	PHYTOCHROME-INTERACTING FACTOR 5|PIF5|phytochrome interacting factor 3-like 6	phytochrome interacting factor 3-like 6	protein-coding
peak_252	3	21831420	21831762	Intergenic	Intergenic	-1084	AT3G59060.2	PIL6	PHYTOCHROME-INTERACTING FACTOR 5|PIF5|phytochrome interacting factor 3-like 6	phytochrome interacting factor 3-like 6	protein-coding
peak_253	3	22333926	22334143	promoter-TSS (AT3G60415.1)	promoter-TSS (AT3G60415.1)	-390	AT3G60415.1	AT3G60415	-	phosphoglycerate mutase family protein	protein-coding
peak_254	3	22653523	22655728	Intergenic	Intergenic	-2989.5	AT3G61190.1	BAP1			protein-coding
peak_255	3	22732294	22732341	promoter-TSS (AT3G61420.2)	promoter-TSS (AT3G61420.2)	-165	AT3G61420.1	AT3G61420	-	BSD domain (BTF2-like transcription factors, Synapse-associated proteins and DOS2-like proteins)	protein-coding
peak_256	3	23286620	23286655	Intergenic	Intergenic	-2605.5	AT3G63010.1	GID1B			protein-coding
peak_257	4	300246	300458	intron (AT4G00730.2, intron 7 of 7)	intron (AT4G00730.2, intron 7 of 7)	-2873	AT4G00720.1	SK32	ASKTHETA|ATSK32|F6N23.11|F6N23_11|SHAGGY-LIKE PROTEIN KINASE THETA|shaggy-like protein kinase 32	shaggy-like protein kinase 32	protein-coding
peak_258	4	461176	461489	TTS (AT4G01070.1)	TTS (AT4G01070.1)	853	AT4G01060.1	CPL3	CAPRICE-like MYB3|ENHANCER OF TRY AND CPC 3|ETC3|F2N1.40|F2N1_40	CAPRICE-like MYB3	protein-coding
peak_259	4	463487	463847	promoter-TSS (AT4G01070.1)	promoter-TSS (AT4G01070.1)	-111	AT4G01070.2	GT72B1	F2N1.15|F2N1_15|UDP-GLUCOSE-DEPENDENT GLUCOSYLTRANSFERASE 72 B1|UGT72B1	UDP-Glycosyltransferase superfamily protein	protein-coding
peak_260	4	465001	465482	Intergenic	Intergenic	-1685	AT4G01070.2	GT72B1	F2N1.15|F2N1_15|UDP-GLUCOSE-DEPENDENT GLUCOSYLTRANSFERASE 72 B1|UGT72B1	UDP-Glycosyltransferase superfamily protein	protein-coding
peak_261	4	1043882	1044575	TTS (AT4G02370.1)	TTS (AT4G02370.1)	1993	AT4G02370.1	AT4G02370	T14P8.18|T14P8_18	pectinesterase (Protein of unknown function, DUF538)	protein-coding
peak_262	4	1304365	1304754	Intergenic	Intergenic	-1754	AT4G02940.1	AT4G02940	T4I9.18|T4I9_18	oxidoreductase, 2OG-Fe(II) oxygenase family protein	protein-coding
peak_263	4	1495293	1495816	promoter-TSS (AT4G03390.2)	promoter-TSS (AT4G03390.2)	-340.5	AT4G03390.1	SRF3			protein-coding
peak_264	4	1507282	1508037	Intergenic	Intergenic	-1124	AT4G03415.3	PP2C52	2C-type protein phosphatase 52	Protein phosphatase 2C family protein	protein-coding
peak_265	4	5446983	5447133	promoter-TSS (AT4G08555.1)	promoter-TSS (AT4G08555.1)	-991	AT4G08555.1	AT4G08555	-	hypothetical protein	protein-coding
peak_266	4	7305677	7306186	exon (AT4G12290.1, exon 2 of 4)	exon (AT4G12290.1, exon 2 of 4)	1608	AT4G12290.2	AT4G12290	T4C9.130|T4C9_130	Copper amine oxidase family protein	protein-coding
peak_267	4	7658245	7658423	promoter-TSS (AT4G13180.1)	promoter-TSS (AT4G13180.1)	-32	AT4G13180.1	AT4G13180	F17N18.70|F17N18_70	NAD(P)-binding Rossmann-fold superfamily protein	protein-coding
peak_268	4	8293869	8294337	promoter-TSS (AT4G14400.3)	promoter-TSS (AT4G14400.3)	-62	AT4G14400.1	ACD6	ACCELERATED CELL DEATH 6|DL3240W|FCAALL.190	ankyrin repeat family protein	protein-coding
peak_269	4	8870892	8871122	promoter-TSS (AT4G15530.7)	promoter-TSS (AT4G15530.7)	-28	AT4G15530.1	PPDK	DL3805C|FCAALL.325|pyruvate orthophosphate dikinase	pyruvate orthophosphate dikinase	protein-coding
peak_270	4	8879299	8880036	promoter-TSS (AT4G15550.1)	promoter-TSS (AT4G15550.1)	-340	AT4G15550.1	IAGLU	DL3815C|FCAALL.103|UDP-GLUCOSE:INDOLE-3-ACETATE BETA-D-GLUCOSYLTRANSFERASE|indole-3-acetate beta-D-glucosyltransferase	indole-3-acetate beta-D-glucosyltransferase	protein-coding
peak_271	4	9496077	9496290	promoter-TSS (AT4G16860.1)	promoter-TSS (AT4G16860.1)	-346	AT4G16860.1	RPP4	DL4460C|FCAALL.47|recognition of peronospora parasitica 4	Disease resistance protein (TIR-NBS-LRR class) family	protein-coding
peak_272	4	9505689	9506431	promoter-TSS (AT4G16890.5)	promoter-TSS (AT4G16890.5)	-88	AT4G16890.2	SNC1	BAL|BALL|CONSTITUTIVE 1|DL4475C|FCAALL.51|SUPPRESSOR OF NPR1-1	TIR-NBS-LRR class disease resistance protein	protein-coding
peak_273	4	9758749	9759199	promoter-TSS (AT4G17500.1)	promoter-TSS (AT4G17500.1)	-229	AT4G17500.1	ERF-1	ATERF-1|AtERF#100|DL4785W|ERF1A|FCAALL.123|ethylene responsive element binding factor 1	ethylene responsive element binding factor 1	protein-coding
peak_274	4	9943771	9943967	TTS (AT4G17895.1)	TTS (AT4G17895.1)	-1909	AT4G17900.1	AT4G17900	T6K21.80|T6K21_80	PLATZ transcription factor family protein	protein-coding
peak_275	4	10002981	10004072	TTS (AT4G18020.11)	TTS (AT4G18020.11)	3692	AT4G18020.9	APRR2	PRR2|PSEUDO-RESPONSE REGULATOR 2|T6K21.200|T6K21_200	CheY-like two-component responsive regulator family protein	protein-coding
peak_276	4	10090935	10091094	promoter-TSS (AT4G18250.1)	promoter-TSS (AT4G18250.1)	-738	AT4G18250.1	AT4G18250	T9A21.100|T9A21_100	receptor Serine/Threonine kinase-like protein	protein-coding
peak_277	4	10649885	10650098	Intergenic	Intergenic	-1753	AT4G19530.2	AT4G19530	F24J7.90|F24J7_90	disease resistance protein (TIR-NBS-LRR class) family	protein-coding
peak_278	4	10698434	10699290	promoter-TSS (AT4G19660.2)	promoter-TSS (AT4G19660.2)	-51	AT4G19660.1	NPR4	ATNPR4|NPR1-like protein 4|T16H5.20|T16H5_20	NPR1-like protein 4	protein-coding
peak_279	4	11003369	11003565	promoter-TSS (AT4G20370.1)	promoter-TSS (AT4G20370.1)	-457	AT4G20370.1	TSF	F9F13.20|F9F13_20|TWIN SISTER OF FT	PEBP (phosphatidylethanolamine-binding protein) family protein	protein-coding
peak_280	4	11896615	11898163	promoter-TSS (AT4G22590.1)	promoter-TSS (AT4G22590.1)	-909	AT4G22590.1	TPPG	F7K2.170|F7K2_170|trehalose-6-phosphate phosphatase G	Haloacid dehalogenase-like hydrolase (HAD) superfamily protein	protein-coding
peak_281	4	11967834	11968129	TTS (AT4G22780.2)	TTS (AT4G22780.2)	-2212	AT4G22770.1	AT4G22770	AHL2|AT-hook motif nuclear localized protein 2|T12H17.160|T12H17_160	AT hook motif DNA-binding family protein	protein-coding
peak_282	4	12086400	12087072	promoter-TSS (AT4G23060.1)	promoter-TSS (AT4G23060.1)	-162	AT4G23060.1	IQD22	F7H19.250|F7H19_250|IQ-domain 22	IQ-domain 22	protein-coding
peak_283	4	12317601	12317833	promoter-TSS (AT4G23620.1)	promoter-TSS (AT4G23620.1)	544	AT4G23630.2	BTI1	F9D16.100|F9D16_100|RTNLB1|Reticulan like protein B1|VIRB2-interacting protein 1	VIRB2-interacting protein 1	protein-coding
peak_284	4	12394148	12394464	promoter-TSS (AT4G23810.1)	promoter-TSS (AT4G23810.1)	-324	AT4G23810.1	WRKY53	ATWRKY53|T32A16.2	WRKY family transcription factor	protein-coding
peak_285	4	12395018	12396542	Intergenic	Intergenic	-1798	AT4G23810.1	WRKY53	ATWRKY53|T32A16.2	WRKY family transcription factor	protein-coding
peak_286	4	12501992	12502351	Intergenic	Intergenic	-1500.5	AT4G24060.1	VDOF1			protein-coding
peak_287	4	12573186	12573441	exon (AT4G24240.1, exon 3 of 3)	exon (AT4G24240.1, exon 3 of 3)	1578	AT4G24240.2	WRKY7	ATWRKY7|T22A6.70|T22A6_70|WRKY DNA-binding protein 7	WRKY DNA-binding protein 7	protein-coding
peak_288	4	13138694	13139305	promoter-TSS (AT4G25840.1)	promoter-TSS (AT4G25840.1)	42	AT4G25840.1	GPP1	F14M19.120|F14M19_120|glycerol-3-phosphatase 1	glycerol-3-phosphatase 1	protein-coding
peak_289	4	14013238	14013441	promoter-TSS (AT4G28290.1)	promoter-TSS (AT4G28290.1)	-642	AT4G28290.2	AT4G28290	F26K10.170|F26K10_170	hypothetical protein	protein-coding
peak_290	4	14076585	14077739	promoter-TSS (AT4G28490.1)	promoter-TSS (AT4G28490.1)	-514	AT4G28490.1	HAE	F20O9.180|F20O9_180|HAESA|RECEPTOR-LIKE PROTEIN KINASE 5|RLK5	Leucine-rich receptor-like protein kinase family protein	protein-coding
peak_291	4	14655065	14655556	Intergenic	Intergenic	-1644	AT4G29950.1	AT4G29950	-	Ypt/Rab-GAP domain of gyp1p superfamily protein	protein-coding
peak_292	4	14655858	14655944	Intergenic	Intergenic	-1053	AT4G29950.1	AT4G29950	-	Ypt/Rab-GAP domain of gyp1p superfamily protein	protein-coding
peak_293	4	14902568	14902835	promoter-TSS (AT4G30500.1)	promoter-TSS (AT4G30500.1)	-557	AT4G30490.1	AT4G30490	F17I23.170|F17I23_170	AFG1-like ATPase family protein	protein-coding
peak_294	4	15378685	15383231	Intergenic	Intergenic	-1819	AT4G31800.1	WRKY18			protein-coding
peak_295	4	15486666	15486894	Intergenic	Intergenic	-1134	AT4G32020.1	AT4G32020	F10N7.170|F10N7_170	serine/arginine repetitive matrix-like protein	protein-coding
peak_296	4	16256209	16256384	promoter-TSS (AT4G33905.1)	promoter-TSS (AT4G33905.1)	-536	AT4G33905.1	AT4G33905	-	Peroxisomal membrane 22 kDa (Mpv17/PMP22) family protein	protein-coding
peak_297	4	16310351	16310608	promoter-TSS (AT4G34050.3)	promoter-TSS (AT4G34050.3)	70	AT4G34050.3	CCoAOMT1	F28A23.190|F28A23_190|caffeoyl coenzyme A O-methyltransferase 1	S-adenosyl-L-methionine-dependent methyltransferases superfamily protein	protein-coding
peak_298	4	16344849	16345224	promoter-TSS (AT4G34131.1)	promoter-TSS (AT4G34131.1)	-218	AT4G34131.1	UGT73B3	F28A23.2|UDP-glucosyl transferase 73B3	UDP-glucosyl transferase 73B3	protein-coding
peak_299	4	16347415	16347741	promoter-TSS (AT4G34135.1)	promoter-TSS (AT4G34135.1)	-144	AT4G34135.2	UGT73B2	UDP-glucosyltransferase 73B2	UDP-glucosyltransferase 73B2	protein-coding
peak_300	4	16350146	16350648	promoter-TSS (AT4G34140.9)	promoter-TSS (AT4G34140.9)	-65	AT4G34140.4	AT4G34140	F28A23.100|F28A23_100	D111/G-patch domain-containing protein	protein-coding
peak_301	4	16354496	16354833	promoter-TSS (AT4G34150.1)	promoter-TSS (AT4G34150.1)	-193	AT4G34150.1	AT4G34150	F28A23.90|F28A23_90	Calcium-dependent lipid-binding (CaLB domain) family protein	protein-coding
peak_302	4	16703668	16703948	promoter-TSS (AT4G09065.1)	promoter-TSS (AT4G09065.1)	-304	AT4G35090.1	CAT2	CATALASE|T12J5.2|catalase 2	catalase 2	protein-coding
peak_303	4	16740311	16743396	Intergenic	Intergenic	-1252.5	AT4G35180.1	LHT7			protein-coding
peak_304	4	16801239	16802022	promoter-TSS (AT4G35310.2)	promoter-TSS (AT4G35310.2)	25	AT4G35310.1	CPK5	ATCPK5|CALMODULIN-DOMAIN PROTEIN KINASE 5|F23E12.130|F23E12_130|calmodulin-domain protein kinase 5	calmodulin-domain protein kinase 5	protein-coding
peak_305	4	16855313	16855733	promoter-TSS (AT4G35490.1)	promoter-TSS (AT4G35490.1)	-302	AT4G35490.1	MRPL11	F15J1.60|F15J1_60|mitochondrial ribosomal protein L11	mitochondrial ribosomal protein L11	protein-coding
peak_306	4	16913889	16914288	promoter-TSS (AT4G35670.1)	promoter-TSS (AT4G35670.1)	-510.5	AT4G35670.1	AT4G35670			protein-coding
peak_307	4	17683315	17684061	exon (AT4G37640.1, exon 6 of 7)	exon (AT4G37640.1, exon 6 of 7)	3417	AT4G37640.1	ACA2	CALCIUM ATPASE 2|F19F18.130|F19F18_130|calcium ATPase 2	calcium ATPase 2	protein-coding
peak_308	4	17684430	17686244	exon (AT4G37640.1, exon 3 of 7)	exon (AT4G37640.1, exon 3 of 7)	1768	AT4G37640.1	ACA2	CALCIUM ATPASE 2|F19F18.130|F19F18_130|calcium ATPase 2	calcium ATPase 2	protein-coding
peak_309	4	18131781	18132016	TTS (AT4G38870.1)	TTS (AT4G38870.1)	1661	AT4G38860.1	AT4G38860	F19H22.1|SAUR16|SMALL AUXIN UPREGULATED RNA 16	SAUR-like auxin-responsive protein family	protein-coding
peak_310	5	352078	353726	promoter-TSS (AT5G01900.1)	promoter-TSS (AT5G01900.1)	-807	AT5G01900.1	WRKY62	ARABIDOPSIS THALIANA WRKY DNA-BINDING PROTEIN 62|ATWRKY62|T20L15.170|T20L15_170|WRKY DNA-binding protein 62	WRKY DNA-binding protein 62	protein-coding
peak_311	5	357088	357731	TTS (AT5G01910.2)	TTS (AT5G01910.2)	1553	AT5G01910.1	AT5G01910	T20L15.180|T20L15_180	myelin transcription factor	protein-coding
peak_312	5	535092	535464	TTS (AT5G02450.1)	TTS (AT5G02450.1)	2220	AT5G02450.1	AT5G02450			protein-coding
peak_313	5	793407	793888	promoter-TSS (AT5G03290.1)	promoter-TSS (AT5G03290.1)	-326.5	AT5G03290.1	IDH-V			protein-coding
peak_314	5	816381	817987	promoter-TSS (AT5G03355.1)	promoter-TSS (AT5G03355.1)	-514	AT5G03350.1	AT5G03350	F12E4.80|F12E4_80	Legume lectin family protein	protein-coding
peak_315	5	828898	829048	Intergenic	Intergenic	-1471	AT5G03370.1	AT5G03370	F12E4.110|F12E4_110	acylphosphatase family	protein-coding
peak_316	5	1558040	1558405	exon (AT5G05250.1, exon 1 of 1)	exon (AT5G05250.1, exon 1 of 1)	264	AT5G05250.1	AT5G05250	K18I23.5|K18I23_5	hypothetical protein	protein-coding
peak_317	5	1996804	1997009	Intergenic	Intergenic	-1945	AT5G06530.1	ABCG22	ATP-binding cassette G22|Arabidopsis thaliana ATP-binding cassette G22|AtABCG22|F15M7.6|F15M7_6	ABC-2 type transporter family protein	protein-coding
peak_318	5	2511123	2511343	promoter-TSS (AT5G07860.1)	promoter-TSS (AT5G07860.1)	-124	AT5G07860.1	AT5G07860	F13G24.60|F13G24_60	HXXXD-type acyl-transferase family protein	protein-coding
peak_319	5	2860265	2862350	promoter-TSS (AT5G08790.1)	promoter-TSS (AT5G08790.1)	-749	AT5G08790.1	ATAF2	Arabidopsis NAC domain containing protein 81|anac081	NAC (No Apical Meristem) domain transcriptional regulator superfamily protein	protein-coding
peak_320	5	3044489	3044701	promoter-TSS (AT5G09800.1)	promoter-TSS (AT5G09800.1)	-49	AT5G09800.1	AT5G09800	F17I14.10|F17I14_10	ARM repeat superfamily protein	protein-coding
peak_321	5	3505584	3505859	Intergenic	Intergenic	-4111.5	AT5G11060.1	KNAT4	KNOTTED1-like homeobox gene 4|T5K6.50|T5K6_50	homeobox protein knotted-1-like 4	protein-coding
peak_322	5	3509864	3510087	exon (AT5G11060.1, exon 1 of 6)	exon (AT5G11060.1, exon 1 of 6)	142	AT5G11060.1	KNAT4	KNOTTED1-like homeobox gene 4|T5K6.50|T5K6_50	homeobox protein knotted-1-like 4	protein-coding
peak_323	5	3694827	3695091	promoter-TSS (AT5G11530.3)	promoter-TSS (AT5G11530.3)	-833	AT5G11530.1	EMF1	F15N18.120|F15N18_120|embryonic flower 1	embryonic flower 1 (EMF1)	protein-coding
peak_324	5	3846806	3847319	Intergenic	Intergenic	-1351	AT5G11930.1	AT5G11930	F14F18.100|F14F18_100	Thioredoxin superfamily protein	protein-coding
peak_325	5	3864382	3864472	promoter-TSS (AT5G11970.1)	promoter-TSS (AT5G11970.1)	-603	AT5G11970.1	AT5G11970	F14F18.140|F14F18_140	ABC family ABC transporter, putative (DUF3511)	protein-coding
peak_326	5	4203249	4203629	TTS (AT5G13190.1)	TTS (AT5G13190.1)	3036	AT5G13190.1	GILP			protein-coding
peak_327	5	5074458	5074549	Intergenic	Intergenic	-2011	AT5G15580.1	LNG1	LONGIFOLIA1|T20K14.190|T20K14_190|TON1 Recruiting Motif 2|TRM2	longifolia1	protein-coding
peak_328	5	5181483	5182001	promoter-TSS (AT5G15860.2)	promoter-TSS (AT5G15860.2)	19	AT5G15860.1	PCME	ATPCME|F14F8.240|F14F8_240|ICME|Isoprenylcysteine methylesterase|prenylcysteine methylesterase	prenylcysteine methylesterase	protein-coding
peak_329	5	6044177	6044627	Intergenic	Intergenic	-1388	AT5G18270.1	ANAC087	Arabidopsis NAC domain containing protein 87|MRG7.23|MRG7_23	NAC domain containing protein 87	protein-coding
peak_330	5	6045836	6046481	Intergenic	Intergenic	-3144	AT5G18270.1	ANAC087	Arabidopsis NAC domain containing protein 87|MRG7.23|MRG7_23	NAC domain containing protein 87	protein-coding
peak_331	5	6155397	6155700	exon (AT5G18540.4, exon 3 of 4)	exon (AT5G18540.4, exon 3 of 4)	1702	AT5G18540.4	AT5G18540	T28N17.20|T28N17_20	E3 ubiquitin-protein ligase	protein-coding
peak_332	5	6185256	6185559	Intergenic	Intergenic	-1369	AT5G18600.1	AT5G18600	T28N17.80|T28N17_80	Thioredoxin superfamily protein	protein-coding
peak_333	5	6185941	6186042	Intergenic	Intergenic	-1953	AT5G18600.1	AT5G18600	T28N17.80|T28N17_80	Thioredoxin superfamily protein	protein-coding
peak_334	5	6186414	6187004	Intergenic	Intergenic	-2671	AT5G18600.1	AT5G18600	T28N17.80|T28N17_80	Thioredoxin superfamily protein	protein-coding
peak_335	5	6188722	6189366	Intergenic	Intergenic	-3283	AT5G18610.2	AT5G18610	PBL27|T28N17.90|T28N17_90	Protein kinase superfamily protein	protein-coding
peak_336	5	6419238	6419583	promoter-TSS (AT5G19130.2)	promoter-TSS (AT5G19130.2)	-298	AT5G19130.1	AT5G19130	T24G5.30|T24G5_30	GPI transamidase component family protein / Gaa1-like family protein	protein-coding
peak_337	5	6468880	6469340	promoter-TSS (AT5G19240.1)	promoter-TSS (AT5G19240.1)	-962	AT5G19240.1	AT5G19240	T24G5.140|T24G5_140	Glycoprotein membrane precursor GPI-anchored	protein-coding
peak_338	5	6832981	6833000	promoter-TSS (AT5G20250.1)	promoter-TSS (AT5G20250.1)	-574	AT5G20250.2	DIN10	DARK INDUCIBLE 10|F5O24.140|F5O24_140|RS6|raffinose synthase 6	Raffinose synthase family protein	protein-coding
peak_339	5	7320459	7320711	TTS (AT5G03385.1)	TTS (AT5G03385.1)	1158	AT5G22090.2	AT5G22090	-	FAF-like protein (DUF3049)	protein-coding
peak_340	5	7358027	7358670	promoter-TSS (AT5G22210.1)	promoter-TSS (AT5G22210.1)	-430	AT5G22210.1	AT5G22210	-	aspartyl/glutamyl-tRNA (Asn/Gln) amidotransferase subunit B	protein-coding
peak_341	5	7419937	7420526	promoter-TSS (AT5G22390.1)	promoter-TSS (AT5G22390.1)	-896.5	AT5G22390.1	AT5G22390			protein-coding
peak_342	5	7421068	7421377	Intergenic	Intergenic	-1887.5	AT5G22390.1	AT5G22390			protein-coding
peak_343	5	7493362	7494447	promoter-TSS (AT5G22560.1)	promoter-TSS (AT5G22560.1)	-635	AT5G22560.1	AT5G22560	MQJ16.10|MQJ16_10	transmembrane protein, putative (DUF247)	protein-coding
peak_344	5	7496719	7499453	Intergenic	Intergenic	-1096	AT5G22570.1	WRKY38	ARABIDOPSIS THALIANA WRKY DNA-BINDING PROTEIN 38|ATWRKY38|MQJ16.11|MQJ16_11|WRKY DNA-binding protein 38	WRKY DNA-binding protein 38	protein-coding
peak_345	5	7524527	7524825	exon (AT5G22630.1, exon 1 of 1)	exon (AT5G22630.1, exon 1 of 1)	590	AT5G22630.1	ADT5	MDJ22.5|MDJ22_5|arogenate dehydratase 5	arogenate dehydratase 5	protein-coding
peak_346	5	7859503	7860082	promoter-TSS (AT5G23350.1)	promoter-TSS (AT5G23350.1)	-591	AT5G23350.1	AT5G23350	MKD15.21|MKD15_21	GRAM domain protein/ABA-responsive-like protein	protein-coding
peak_347	5	8214698	8217518	Intergenic	Intergenic	-1083	AT5G24210.2	AT5G24210	MOP9.2|MOP9_2	alpha/beta-Hydrolases superfamily protein	protein-coding
peak_348	5	8373818	8374040	Intergenic	Intergenic	-1082	AT5G24520.4	TTG1	ATTTG1|K18P6.4|K18P6_4|TRANSPARENT TESTA GLABRA 1|TTG|UNARMED 23|URM23	Transducin/WD40 repeat-like superfamily protein	protein-coding
peak_349	5	8376090	8378883	Intergenic	Intergenic	-1273	AT5G24530.1	DMR6	DOWNY MILDEW RESISTANT 6|K18P6.6|K18P6_6	2-oxoglutarate (2OG) and Fe(II)-dependent oxygenase superfamily protein	protein-coding
peak_350	5	8380509	8381862	intron (AT5G24530.1, intron 2 of 3)	intron (AT5G24530.1, intron 2 of 3)	2426	AT5G24530.1	DMR6	DOWNY MILDEW RESISTANT 6|K18P6.6|K18P6_6	2-oxoglutarate (2OG) and Fe(II)-dependent oxygenase superfamily protein	protein-coding
peak_351	5	8443932	8446005	promoter-TSS (AT5G24660.1)	promoter-TSS (AT5G24660.1)	-867	AT5G24660.1	LSU2	MXC17.2|MXC17_2|RESPONSE TO LOW SULFUR 2	response to low sulfur 2	protein-coding
peak_352	5	8661869	8662076	promoter-TSS (AT5G25120.1)	promoter-TSS (AT5G25120.1)	2	AT5G25120.1	CYP71B11	''ytochrome p450|T11H3.130|T11H3_130|family 71|polypeptide 11|polypeptide 11''|subfamily B|ytochrome p450	cytochrome p450, family 71, subfamily B, polypeptide 11	protein-coding
peak_353	5	8670299	8670349	TTS (AT5G25130.1)	TTS (AT5G25130.1)	-1992	AT5G25140.1	CYP71B13	''cytochrome P450|F21J6.4|cytochrome P450|family 71|polypeptide 13|polypeptide 13''|subfamily B	cytochrome P450, family 71, subfamily B, polypeptide 13	protein-coding
peak_354	5	8670582	8670649	TTS (AT5G25130.1)	TTS (AT5G25130.1)	-1701	AT5G25140.1	CYP71B13	''cytochrome P450|F21J6.4|cytochrome P450|family 71|polypeptide 13|polypeptide 13''|subfamily B	cytochrome P450, family 71, subfamily B, polypeptide 13	protein-coding
peak_355	5	8775680	8778136	Intergenic	Intergenic	-1684	AT5G25290.1	ATFDB35			protein-coding
peak_356	5	9050414	9050656	promoter-TSS (AT5G25930.1)	promoter-TSS (AT5G25930.1)	-125	AT5G25930.1	AT5G25930	F18A17.4	kinase family with leucine-rich repeat domain-containing protein	protein-coding
peak_357	5	9947746	9948012	Intergenic	Intergenic	-2937	AT5G27920.1	AT5G27920	F15F15.2	F-box family protein	protein-coding
peak_358	5	15630461	15631640	Intergenic	Intergenic	-3394	AT5G39050.1	PMAT1	MXF12.60|MXF12_60|phenolic glucoside malonyltransferase 1	HXXXD-type acyl-transferase family protein	protein-coding
peak_359	5	15632163	15632712	Intergenic	Intergenic	-2007	AT5G39050.1	PMAT1	MXF12.60|MXF12_60|phenolic glucoside malonyltransferase 1	HXXXD-type acyl-transferase family protein	protein-coding
peak_360	5	15641295	15641505	promoter-TSS (AT5G39080.1)	promoter-TSS (AT5G39080.1)	-42	AT5G39080.1	AT5G39080	MXF12.90|MXF12_90	HXXXD-type acyl-transferase family protein	protein-coding
peak_361	5	16333416	16333715	Intergenic	Intergenic	-2289	AT5G40790.1	AT5G40790	MHK7.2|MHK7_2	hypothetical protein	protein-coding
peak_362	5	17323741	17323988	TTS (AT5G43140.2)	TTS (AT5G43140.2)	-1045	AT5G43150.1	AT5G43150	MMG4.18|MMG4_18	elongation factor	protein-coding
peak_363	5	17962012	17963352	promoter-TSS (AT5G44569.1)	promoter-TSS (AT5G44569.1)	-406	AT5G44568.1	AT5G44568	-	transmembrane protein	protein-coding
peak_364	5	17963965	17964587	promoter-TSS (AT5G44570.2)	promoter-TSS (AT5G44570.2)	-140	AT5G44570.1	AT5G44570	K15C23.1|K15C23_1	transmembrane protein	protein-coding
peak_365	5	17969682	17969865	promoter-TSS (AT5G44574.1)	promoter-TSS (AT5G44574.1)	-437	AT5G44574.1	AT5G44574	-	transmembrane protein	protein-coding
peak_366	5	18213624	18214233	Intergenic	Intergenic	-4658	AT5G45100.2	BRG1	BOI-related gene 1|K17O22.9|K17O22_9	SBP (S-ribonuclease binding protein) family protein	protein-coding
peak_367	5	18221230	18221494	Intergenic	Intergenic	2759	AT5G45100.1	BRG1	BOI-related gene 1|K17O22.9|K17O22_9	SBP (S-ribonuclease binding protein) family protein	protein-coding
peak_368	5	18225720	18229087	Intergenic	Intergenic	-1365	AT5G45110.1	NPR3	ATNPR3|K17O22.11|K17O22_11|NPR1-like protein 3	NPR1-like protein 3	protein-coding
peak_369	5	18276441	18277136	promoter-TSS (AT5G45180.1)	promoter-TSS (AT5G45180.1)	-202	AT5G45180.1	AT5G45180	K18C1.6|K18C1_6	Flavin-binding monooxygenase family protein	protein-coding
peak_370	5	19173051	19173742	promoter-TSS (AT5G47220.1)	promoter-TSS (AT5G47220.1)	-440	AT5G47220.1	ERF2	ATERF-2|ATERF2|ETHYLENE RESPONSE FACTOR- 2|ETHYLENE RESPONSIVE ELEMENT BINDING FACTOR 2|MQL5.7|MQL5_7|ethylene responsive element binding factor 2	ethylene responsive element binding factor 2	protein-coding
peak_371	5	19289746	19289926	intron (AT5G47560.1, intron 1 of 2)	intron (AT5G47560.1, intron 1 of 2)	1267	AT5G47560.1	TDT	ATSDAT|ATTDT|TONOPLAST DICARBOXYLATE TRANSPORTER|tonoplast dicarboxylate transporter	tonoplast dicarboxylate transporter	protein-coding
peak_372	5	19398619	19399221	intron (AT5G47910.1, intron 3 of 7)	intron (AT5G47910.1, intron 3 of 7)	1879	AT5G47910.1	RBOHD	ATRBOHD|MCA23.25|MCA23_25|RESPIRATORY BURST OXIDASE|respiratory burst oxidase homologue D	respiratory burst oxidase homologue D	protein-coding
peak_373	5	20014835	20014912	intron (AT5G49360.1, intron 2 of 5)	intron (AT5G49360.1, intron 2 of 5)	1984	AT5G49360.1	BXL1	ATBXL1|BETA-XYLOSIDASE 1|K7J8.3|K7J8_3|beta-xylosidase 1	beta-xylosidase 1	protein-coding
peak_374	5	20069321	20069988	promoter-TSS (AT5G49480.1)	promoter-TSS (AT5G49480.1)	-835	AT5G49480.1	CP1	ATCP1|Ca2+-binding protein 1|K6M13.2|K6M13_2	Ca2+-binding protein 1	protein-coding
peak_375	5	21533596	21534009	promoter-TSS (AT5G53120.7)	promoter-TSS (AT5G53120.7)	-671	AT5G53120.6	SPDS3	ATSPDS3|MFH8.5|MFH8_5|SPERMIDINE SYNTHASE 3|SPMS|spermidine synthase 3	spermidine synthase 3	protein-coding
peak_376	5	21576692	21577020	Intergenic	Intergenic	-2527	AT5G53190.1	SWEET3	AtSWEET3|MFH8.13|MFH8_13	Nodulin MtN3 family protein	protein-coding
peak_377	5	22081492	22081737	Intergenic	Intergenic	-1273	AT5G54380.1	THE1	GA469.3|GA469_3|THESEUS1	protein kinase family protein	protein-coding
peak_378	5	22191180	22191238	Intergenic	Intergenic	-1463	AT5G54620.1	AT5G54620	MRB17.12|MRB17_12	Ankyrin repeat family protein	protein-coding
peak_379	5	23691952	23692359	promoter-TSS (AT5G58610.2)	promoter-TSS (AT5G58610.2)	-761	AT5G58610.3	AT5G58610	MZN1.7|MZN1_7	PHD finger transcription factor	protein-coding
peak_380	5	23692757	23693040	promoter-TSS (AT5G58620.1)	promoter-TSS (AT5G58620.1)	-361	AT5G58620.1	AT5G58620	MZN1.16|MZN1_16|TZF9|tandem zinc finger protein 9	zinc finger (CCCH-type) family protein	protein-coding
peak_381	5	24251762	24252287	promoter-TSS (AT5G60250.1)	promoter-TSS (AT5G60250.1)	-114	AT5G60250.1	AT5G60250	F15L12.13|F15L12_13	zinc finger (C3HC4-type RING finger) family protein	protein-coding
peak_382	5	24291942	24293284	promoter-TSS (at5g60408)	promoter-TSS (at5g60408)	-277	AT5G60400.3	AT5G60400	MUF9.14|MUF9_14	hypothetical protein	protein-coding
peak_383	5	24765386	24766649	promoter-TSS (AT5G61590.1)	promoter-TSS (AT5G61590.1)	-506	AT5G61590.1	AT5G61590	DEWAX|Decrease Wax Biosynthesis|K11J9.4|K11J9_4	Integrase-type DNA-binding superfamily protein	protein-coding
peak_384	5	24836627	24836895	promoter-TSS (AT5G61830.1)	promoter-TSS (AT5G61830.1)	-137	AT5G61830.1	AT5G61830	MAC9.11|MAC9_11	NAD(P)-binding Rossmann-fold superfamily protein	protein-coding
peak_385	5	25148689	25149315	TTS (AT5G62640.1)	TTS (AT5G62640.1)	-2415	AT5G62630.1	HIPL2	MRG21.5|MRG21_5|hipl2 protein precursor	hipl2 protein precursor	protein-coding
peak_386	5	25209668	25210398	promoter-TSS (AT5G62760.4)	promoter-TSS (AT5G62760.4)	-268	AT5G62770.1	AT5G62770	MQB2.9|MQB2_9	membrane-associated kinase regulator, putative (DUF1645)	protein-coding
peak_387	5	25268360	25268525	promoter-TSS (AT5G62960.2)	promoter-TSS (AT5G62960.2)	-508	AT5G62960.1	AT5G62960	MJH22.1|MJH22_1	UDP-N-acetylglucosamine-N-acetylmuramyl-pyrophosphoryl-undecaprenol N-acetylglucosamine protein	protein-coding
peak_388	5	25430429	25431302	Intergenic	Intergenic	-1610	AT5G63520.1	AT5G63520	MLE2.15|MLE2_15	F-box/LRR protein	protein-coding
peak_389	5	25437011	25437223	TTS (AT563530.1)	TTS (AT563530.1)	3851	AT5G63530.1	FP3			protein-coding
peak_390	5	25527975	25528875	promoter-TSS (AT5G63790.1)	promoter-TSS (AT5G63790.1)	-144	AT5G63790.2	NAC102	ANAC102|MBK5.27|MBK5_27|NAC domain containing protein 102	NAC domain containing protein 102	protein-coding
peak_391	5	25791916	25792070	Intergenic	Intergenic	-2964	AT5G64530.1	ANAC104			protein-coding
peak_392	5	25792379	25794793	Intergenic	Intergenic	-1371	AT5G64530.1	ANAC104			protein-coding
peak_393	5	25805092	25805544	promoter-TSS (AT5G64550.1)	promoter-TSS (AT5G64550.1)	-338	AT5G64550.1	AT5G64550	MUB3.7|MUB3_7	loricrin-like protein	protein-coding
peak_394	5	25805904	25806492	TTS (AT5G64560.1)	TTS (AT5G64560.1)	-1218	AT5G64550.1	AT5G64550	MUB3.7|MUB3_7	loricrin-like protein	protein-coding
peak_395	5	25906891	25908439	promoter-TSS (AT5G64810.1)	promoter-TSS (AT5G64810.1)	-582	AT5G64810.1	WRKY51	ARABIDOPSIS THALIANA WRKY DNA-BINDING PROTEIN 51|ATWRKY51|MXK3.34|WRKY DNA-binding protein 51	WRKY DNA-binding protein 51	protein-coding
peak_396	5	25908779	25909245	intron (AT5G64810.1, intron 2 of 2)	intron (AT5G64810.1, intron 2 of 2)	765	AT5G64810.1	WRKY51	ARABIDOPSIS THALIANA WRKY DNA-BINDING PROTEIN 51|ATWRKY51|MXK3.34|WRKY DNA-binding protein 51	WRKY DNA-binding protein 51	protein-coding
peak_397	5	25940289	25940509	promoter-TSS (AT5G64910.2)	promoter-TSS (AT5G64910.2)	-262	AT5G64910.4	AT5G64910	MXK3.14|MXK3_14	Serine/Threonine-kinase	protein-coding
peak_398	5	26241930	26242374	TTS (AT5G65650.1)	TTS (AT5G65650.1)	2739	AT5G65650.1	AT5G65650	K21L13.17|K21L13_17	sugar transporter, putative (DUF1195)	protein-coding
peak_399	5	26499732	26499760	TTS (AT5G66330.1)	TTS (AT5G66330.1)	-1732	AT5G66320.1	GATA5	GATA transcription factor 5|K1L20.10|K1L20_10	GATA transcription factor 5	protein-coding
peak_400	5	26659325	26659624	promoter-TSS (AT5G66770.1)	promoter-TSS (AT5G66770.1)	-836.5	AT5G66770.1	AT5G66770			protein-coding
peak_401	5	26721159	26721781	promoter-TSS (AT5G66910.1)	promoter-TSS (AT5G66910.1)	-93	AT5G66910.1	AT5G66910	MUD21.17|MUD21_17	Disease resistance protein (CC-NBS-LRR class) family	protein-coding
peak_402	5	26869688	26869819	promoter-TSS (AT5G67350.1)	promoter-TSS (AT5G67350.1)	-34	AT5G67350.1	AT5G67350	K8K14.7|K8K14_7	hypothetical protein	protein-coding
peak_403	5	26900936	26903129	Intergenic	Intergenic	-2296	AT5G67411.1	AT5G67411	-	GRAS family transcription factor	protein-coding
peak_404	5	26903856	26904149	TTS (AT5G67420.1)	TTS (AT5G67420.1)	2515	AT5G67420.1	LBD37	ASL39|ASYMMETRIC LEAVES2-LIKE 39|K8K14.16|K8K14_16|LOB domain-containing protein 37	LOB domain-containing protein 37	protein-coding
peak_405	5	26905627	26906864	promoter-TSS (AT5G09915.1)	promoter-TSS (AT5G09915.1)	272	AT5G67420.1	LBD37	ASL39|ASYMMETRIC LEAVES2-LIKE 39|K8K14.16|K8K14_16|LOB domain-containing protein 37	LOB domain-containing protein 37	protein-coding

## Sheet: 4h
Supplemental Data 3c
NPR1 peaks detected in all 3 replicates 4 hours after 1mM SA treatment
PeakID	Chr	Start	End	Annotation	Detailed Annotation	Distance to TSS	Nearest PromoterID	Gene Name	Gene Alias	Gene Description	Gene Type
peak_1	1	268066	268268	promoter-TSS (AT1G01720.1)	promoter-TSS (AT1G01720.1)	174	AT1G01720.1	ATAF1			protein-coding
peak_2	1	434241	434669	TTS (AT1G02230.1)	TTS (AT1G02230.1)	2467	AT1G02230.1	NAC004	ANAC004|NAC domain containing protein 4|T6A9.19	NAC domain containing protein 4	protein-coding
peak_3	1	434982	435230	exon (AT1G02230.1, exon 6 of 6)	exon (AT1G02230.1, exon 6 of 6)	1816	AT1G02230.1	NAC004	ANAC004|NAC domain containing protein 4|T6A9.19	NAC domain containing protein 4	protein-coding
peak_4	1	436652	437943	promoter-TSS (AT1G02230.1)	promoter-TSS (AT1G02230.1)	-375	AT1G02230.1	NAC004	ANAC004|NAC domain containing protein 4|T6A9.19	NAC domain containing protein 4	protein-coding
peak_5	1	497416	499713	promoter-TSS (AT1G02450.1)	promoter-TSS (AT1G02450.1)	-25	AT1G02450.1	NIMIN1	NIM1-interacting 1|NIMIN-1|T6A9.23	NIM1-interacting 1	protein-coding
peak_6	1	977666	979509	promoter-TSS (AT1G03850.1)	promoter-TSS (AT1G03850.1)	-676	AT1G03850.3	GRXS13	ATGRXS13|F21M11.22|F21M11_22|glutaredoxin 13	Glutaredoxin family protein	protein-coding
peak_7	1	1444642	1445253	promoter-TSS (AT1G04313.1)	promoter-TSS (AT1G04313.1)	-36	AT1G05035.1	AT1G05035	-	hypothetical protein	protein-coding
peak_8	1	1647199	1647624	promoter-TSS (AT1G05560.1)	promoter-TSS (AT1G05560.1)	24	AT1G05560.2	UGT75B1	T25N20.21|UDP-GLUCOSE TRANSFERASE 1|UDP-GLUCOSYLTRANSFERASE|UDP-glucosyltransferase 75B1|UGT1	UDP-glucosyltransferase 75B1	protein-coding
peak_9	1	1729405	1730085	promoter-TSS (AT1G05785.3)	promoter-TSS (AT1G05785.3)	44	AT1G05783.1	AT1G05783	-	hypothetical protein	protein-coding
peak_10	1	1876825	1877106	intron (AT1G06148.1, intron 1 of 1)	intron (AT1G06148.1, intron 1 of 1)	563	AT1G06148.2	AT1G06148	-	hypothetical protein	protein-coding
peak_11	1	2172473	2172742	TTS (AT1G07080.1)	TTS (AT1G07080.1)	2431	AT1G07090.1	LSH6	F10K1.20|F10K1_20|LIGHT SENSITIVE HYPOCOTYLS 6	LIGHT-DEPENDENT SHORT HYPOCOTYLS-like protein (DUF640)	protein-coding
peak_12	1	2357879	2358873	Intergenic	Intergenic	-1963	AT1G07640.3	OBP2	F24B9.30|F24B9_30|UAS-TAGGED ROOT PATTERNING3|URP3|ZINC FINGER PROTEIN OBP2	Dof-type zinc finger DNA-binding family protein	protein-coding
peak_13	1	2365501	2365595	intron (AT1G07650.2, intron 2 of 23)	intron (AT1G07650.2, intron 2 of 23)	1061	AT1G07650.3	AT1G07650	F24B9.29|F24B9_29	Leucine-rich repeat transmembrane protein kinase	protein-coding
peak_14	1	2432150	2432993	promoter-TSS (AT1G07870.2)	promoter-TSS (AT1G07870.2)	-480	AT1G07870.1	AT1G07870	F24B9.4|F24B9_4	Protein kinase superfamily protein	protein-coding
peak_15	1	2580778	2581137	promoter-TSS (AT1G08210.2)	promoter-TSS (AT1G08210.2)	-203	AT1G08210.3	AT1G08210	-	Eukaryotic aspartyl protease family protein	protein-coding
peak_16	1	3287361	3287535	promoter-TSS (AT1G10070.3)	promoter-TSS (AT1G10070.3)	-639	AT1G10070.3	BCAT-2	ATBCAT-2|BCAT2|T27I1.9|T27I1_9|branched-chain amino acid transaminase 2|branched-chain amino acid transferase 2	branched-chain amino acid transaminase 2	protein-coding
peak_17	1	3803948	3804300	promoter-TSS (AT1G11310.3)	promoter-TSS (AT1G11310.3)	61	AT1G11310.2	MLO2	ATMLO2|MILDEW RESISTANCE LOCUS O 2|PMR2|POWDERY MILDEW RESISTANT 2|T28P6.4|T28P6_4	Seven transmembrane MLO family protein	protein-coding
peak_18	1	3804652	3804823	promoter-TSS (AT1G11310.1)	promoter-TSS (AT1G11310.1)	-504	AT1G11310.1	MLO2	ATMLO2|MILDEW RESISTANCE LOCUS O 2|PMR2|POWDERY MILDEW RESISTANT 2|T28P6.4|T28P6_4	Seven transmembrane MLO family protein	protein-coding
peak_19	1	3805865	3807181	promoter-TSS (AT1G11320.1)	promoter-TSS (AT1G11320.1)	-299	AT1G11320.1	AT1G11320	T28P6.3|T28P6_3	GDSL esterase/lipase	protein-coding
peak_20	1	3809006	3809979	promoter-TSS (AT1G11330.2)	promoter-TSS (AT1G11330.2)	-303	AT1G11330.2	AT1G11330	T28P6.2|T28P6_2	S-locus lectin protein kinase family protein	protein-coding
peak_21	1	4139863	4140082	promoter-TSS (AT1G12210.2)	promoter-TSS (AT1G12210.2)	-244	AT1G12210.2	RFL1	RPS5-like 1|T28K15.6|T28K15_6	RPS5-like 1	protein-coding
peak_22	1	4432228	4433484	promoter-TSS (AT1G12990.1)	promoter-TSS (AT1G12990.1)	-749	AT1G12990.1	AT1G12990	F3F19.2|F3F19_2	beta-1,4-N-acetylglucosaminyltransferase family protein	protein-coding
peak_23	1	4526405	4526678	promoter-TSS (AT1G13245.1)	promoter-TSS (AT1G13245.1)	-337	AT1G13245.1	RTFL17	DEVIL 4|DVL4|ROTUNDIFOLIA like 17	ROTUNDIFOLIA like 17	protein-coding
peak_24	1	4533810	4534093	Intergenic	Intergenic	-3729.5	AT1G13250.1	GATL3			protein-coding
peak_25	1	4621637	4621909	promoter-TSS (AT1G13470.1)	promoter-TSS (AT1G13470.1)	-188	AT1G13470.1	AT1G13470	T6J4.20|T6J4_20	hypothetical protein (DUF1262)	protein-coding
peak_26	1	5022155	5022715	promoter-TSS (AT1G14640.1)	promoter-TSS (AT1G14640.1)	-991	AT1G14640.1	AT1G14640	T5E21.18|T5E21_18	SWAP (Suppressor-of-White-APricot)/surp domain-containing protein	protein-coding
peak_27	1	5070666	5070878	Intergenic	Intergenic	-2095	AT1G14720.1	XTH28	ATXTH28|ENDOXYLOGLUCAN TRANSFERASE A2|EXGT-A2|F10B6.12|F10B6_12|XTR2|XYLOGLUCAN ENDOTRANSGLYCOSYLASE-RELATED PROTEIN|xyloglucan endotransglucosylase/hydrolase 28|xyloglucan endotransglycosylase related 2	xyloglucan endotransglucosylase/hydrolase 28	protein-coding
peak_28	1	5078051	5078299	promoter-TSS (AT1G14740.1)	promoter-TSS (AT1G14740.1)	-194	AT1G14740.1	TTA1	F10B6.14|F10B6_14|TITANIA 1	class I heat shock protein, putative (DUF1423)	protein-coding
peak_29	1	5133580	5135685	promoter-TSS (AT1G14880.1)	promoter-TSS (AT1G14880.1)	-772	AT1G14880.1	PCR1	AtPCR1|F10B6.29|F10B6_29|PLANT CADMIUM RESISTANCE 1	PLANT CADMIUM RESISTANCE 1	protein-coding
peak_30	1	5338467	5339321	promoter-TSS (AT1G15520.1)	promoter-TSS (AT1G15520.1)	-568	AT1G15520.2	ABCG40	ARABIDOPSIS THALIANA ATP-BINDING CASSETTE FAMILY G 40|ATABCG40|ATP-BINDING CASSETTE FAMILY G40|ATP-binding cassette G40|ATPDR12|Arabidopsis thaliana ATP-binding cassette G40|PDR12|PLEIOTROPIC DRUG RESISTANCE 12|T16N11.3|T16N11_3|pleiotropic drug resistance 12	pleiotropic drug resistance 12	protein-coding
peak_31	1	5386322	5386511	Intergenic	Intergenic	-3536	AT1G15670.1	AT1G15670	F7H2.1|F7H2_1|KFB01|KISS ME DEADLY 2|KMD2|Kelch repeat F-box 1	Galactose oxidase/kelch repeat superfamily protein	protein-coding
peak_32	1	5945459	5945717	promoter-TSS (AT1G17360.1)	promoter-TSS (AT1G17360.1)	-860	AT1G17360.1	AT1G17360	F28G4.18|F28G4_18	LOW protein: protein phosphatase 1 regulatory subunit-like protein	protein-coding
peak_33	1	5946344	5946517	promoter-TSS (AT1G17360.1)	promoter-TSS (AT1G17360.1)	-18	AT1G17360.1	AT1G17360	F28G4.18|F28G4_18	LOW protein: protein phosphatase 1 regulatory subunit-like protein	protein-coding
peak_34	1	5996913	5997276	promoter-TSS (AT1G17450.1)	promoter-TSS (AT1G17450.1)	37	AT1G17455.1	ELF4-L4	ELF4-like 4	ELF4-like 4	protein-coding
peak_35	1	6014516	6015345	Intergenic	Intergenic	-2878	AT1G17500.1	AT1G17500	F1L3.21|F1L3_21	ATPase E1-E2 type family protein / haloacid dehalogenase-like hydrolase family protein	protein-coding
peak_36	1	6193971	6194751	promoter-TSS (AT1G17990.2)	promoter-TSS (AT1G17990.2)	-268	AT1G17990.1	AT1G17990	T10F20.3	FMN-linked oxidoreductases superfamily protein	protein-coding
peak_37	1	6201268	6202019	promoter-TSS (AT1G18020.1)	promoter-TSS (AT1G18020.1)	-592	AT1G18020.1	AT1G18020	-	FMN-linked oxidoreductases superfamily protein	protein-coding
peak_38	1	6299089	6299608	promoter-TSS (AT1G18300.1)	promoter-TSS (AT1G18300.1)	-321	AT1G18300.1	NUDT4	F15H18.18|atnudt4|nudix hydrolase homolog 4	nudix hydrolase homolog 4	protein-coding
peak_39	1	6626380	6626942	promoter-TSS (AT1G19200.2)	promoter-TSS (AT1G19200.2)	-444	AT1G19200.2	AT1G19200	T29M8.7|T29M8_7	cyclin-dependent kinase, putative (DUF581)	protein-coding
peak_40	1	6927109	6928036	promoter-TSS (AT1G19960.1)	promoter-TSS (AT1G19960.1)	-164	AT1G19960.1	AT1G19960	T20H2.25|T20H2_25	transcription factor	protein-coding
peak_41	1	6946487	6946989	intron (AT1G20030.1, intron 1 of 1)	intron (AT1G20030.1, intron 1 of 1)	1043	AT1G20030.1	AT1G20030	T20H2.19|T20H2_19	Pathogenesis-related thaumatin superfamily protein	protein-coding
peak_42	1	7140226	7141019	Intergenic	Intergenic	-2350	AT1G20620.1	CAT3	ATCAT3|F5M15.5|F5M15_5|SEN2|SENESCENCE 2|catalase 3	catalase 3	protein-coding
peak_43	1	7149907	7150560	Intergenic	Intergenic	-4191.5	AT1G20640.1	NLP4			protein-coding
peak_44	1	7906906	7907782	promoter-TSS (AT1G22400.1)	promoter-TSS (AT1G22400.1)	-375	AT1G22400.1	UGT85A1	ARABIDOPSIS THALIANA UDP-GLUCOSYL TRANSFERASE 85A1|ATUGT85A1|F12K8.26|F12K8_26	UDP-Glycosyltransferase superfamily protein	protein-coding
peak_45	1	8911374	8911616	Intergenic	Intergenic	-2166	AT1G25390.1	LRK10L4			protein-coding
peak_46	1	8975907	8976418	promoter-TSS (AT1G25550.2)	promoter-TSS (AT1G25550.2)	-164	AT1G25550.1	AT1G25550	-	myb-like transcription factor family protein	protein-coding
peak_47	1	8983318	8984188	promoter-TSS (AT1G25560.1)	promoter-TSS (AT1G25560.1)	-439	AT1G25560.1	TEM1	AtTEM1|EDF1|ETHYLENE RESPONSE DNA BINDING FACTOR 1|F2J7.3|F2J7_3|TEMPRANILLO 1	AP2/B3 transcription factor family protein	protein-coding
peak_48	1	8984518	8984565	Intergenic	Intergenic	-1227	AT1G25560.1	TEM1	AtTEM1|EDF1|ETHYLENE RESPONSE DNA BINDING FACTOR 1|F2J7.3|F2J7_3|TEMPRANILLO 1	AP2/B3 transcription factor family protein	protein-coding
peak_49	1	9140948	9141244	promoter-TSS (AT1G26410.1)	promoter-TSS (AT1G26410.1)	-657	AT1G26410.1	AT1G26410	T1K7.21|T1K7_21	FAD-binding Berberine family protein	protein-coding
peak_50	1	9393280	9393517	promoter-TSS (AT1G27050.1)	promoter-TSS (AT1G27050.1)	-255	AT1G27050.1	AT1G27050	ATHB54|T7N9.11|T7N9_11|homeobox protein 54	homeobox leucine zipper protein	protein-coding
peak_51	1	10014061	10014523	promoter-TSS (AT1G28480.1)	promoter-TSS (AT1G28480.1)	-36	AT1G28480.1	GRX480	ROXY19|roxy19	Thioredoxin superfamily protein	protein-coding
peak_52	1	10146069	10146403	Intergenic	Intergenic	-1369	AT1G29060.2	AT1G29060	F28N24.23|F28N24_23	Target SNARE coiled-coil domain protein	protein-coding
peak_53	1	10477403	10477903	promoter-TSS (AT1G29930.1)	promoter-TSS (AT1G29930.1)	-232	AT1G29930.1	CAB1	AB140|CAB140|CELLULOSE SYNTHASE LIKE C8|CHLOROPHYLL A/B PROTEIN 140|CLSC8|F1N18.3|F1N18_3|LHCB1.3|LIGHT-HARVESTING CHLOROPHYLL A/B-PROTEIN 1.3|chlorophyll A/B binding protein 1	chlorophyll A/B binding protein 1	protein-coding
peak_54	1	11310679	11310745	promoter-TSS (AT1G31580.1)	promoter-TSS (AT1G31580.1)	-285	AT1G31580.1	ECS1	CXC750|F27M3.20|F27M3_20	ECS1	protein-coding
peak_55	1	14149376	14149986	Intergenic	Intergenic	6288	AT1G07013.1	AT1G07013	-	ncRNA	ncRNA
peak_56	1	15606431	15606973	intron (AT1G41830.1, intron 2 of 7)	intron (AT1G41830.1, intron 2 of 7)	1264	AT1G41830.1	SKS6	F5A13.5|F5A13_5|SKU5 SIMILAR 6|SKU5-similar 6	SKU5-similar 6	protein-coding
peak_57	1	18690469	18691217	promoter-TSS (AT1G50450.1)	promoter-TSS (AT1G50450.1)	-340	AT1G50450.1	AT1G50450	F11F12.19|F11F12_19	Saccharopine dehydrogenase	protein-coding
peak_58	1	19489077	19489784	Intergenic	Intergenic	-1012.5	AT1G52325.1	AT1G52325			protein-coding
peak_59	1	20911285	20911997	promoter-TSS (AT1G55920.1)	promoter-TSS (AT1G55920.1)	-475	AT1G55920.1	SERAT2;1	ATSERAT2;1|F14J16.18|F14J16_18|SAT1|SAT5|SERINE ACETYLTRANSFERASE|SERINE ACETYLTRANSFERASE 1|SERINE ACETYLTRANSFERASE 5|serine acetyltransferase 2;1	serine acetyltransferase 2;1	protein-coding
peak_60	1	22756473	22757081	promoter-TSS (AT1G61660.1)	promoter-TSS (AT1G61660.1)	-390	AT1G61660.7	AT1G61660	T13M11.1|T13M11_1	basic helix-loop-helix (bHLH) DNA-binding superfamily protein	protein-coding
peak_61	1	22757387	22757871	Intergenic	Intergenic	-1242	AT1G61660.7	AT1G61660	T13M11.1|T13M11_1	basic helix-loop-helix (bHLH) DNA-binding superfamily protein	protein-coding
peak_62	1	22759252	22759449	Intergenic	Intergenic	-2963	AT1G61660.7	AT1G61660	T13M11.1|T13M11_1	basic helix-loop-helix (bHLH) DNA-binding superfamily protein	protein-coding
peak_63	1	22760448	22760698	Intergenic	Intergenic	-4186	AT1G61660.7	AT1G61660	T13M11.1|T13M11_1	basic helix-loop-helix (bHLH) DNA-binding superfamily protein	protein-coding
peak_64	1	22762971	22763237	Intergenic	Intergenic	-4360	AT1G61667.2	AT1G61667	-	serine protease, putative (Protein of unknown function, DUF538)	protein-coding
peak_65	1	23396672	23396810	Intergenic	Intergenic	-3868	AT1G63090.1	PP2-A11	AtPP2-A11|F16M19.16|F16M19_16|phloem protein 2-A11	phloem protein 2-A11	protein-coding
peak_66	1	23630113	23631043	promoter-TSS (AT1G63700.1)	promoter-TSS (AT1G63700.1)	-505	AT1G63700.1	YDA	EMB71|EMBRYO DEFECTIVE 71|F24D7.11|F24D7_11|MAP KINASE KINASE KINASE 4|MAPKKK4|YODA	Protein kinase superfamily protein	protein-coding
peak_67	1	23696027	23696551	promoter-TSS (AT1G63850.1)	promoter-TSS (AT1G63850.1)	-431	AT1G63850.1	AT1G63850	T12P18.13|T12P18_13	BTB/POZ domain-containing protein	protein-coding
peak_68	1	24766946	24767233	Intergenic	Intergenic	3148	AT1G66390.1	MYB90	ATMYB90|PAP2|PRODUCTION OF ANTHOCYANIN PIGMENT 2|T27F4.14|T27F4_14|myb domain protein 90	myb domain protein 90	protein-coding
peak_69	1	24831212	24831694	Intergenic	Intergenic	-2065	AT1G66560.1	WRKY64	ATWRKY64|F28G11.2|F28G11_2|WRKY DNA-binding protein 64	WRKY DNA-binding protein 64	protein-coding
peak_70	1	24842918	24846470	Intergenic	Intergenic	3571	AT1G66590.2	COX19-1	A. THALIANA CYTOCHROME C OXIDASE 19-1|ATCOX19-1|T12I7.4|T12I7_4|cytochrome c oxidase 19-1	cytochrome c oxidase 19-1	protein-coding
peak_71	1	24846698	24848340	promoter-TSS (AT1G66600.1)	promoter-TSS (AT1G66600.1)	-801	AT1G66600.1	ABO3	ABA overly sensitive mutant 3|ATWRKY63|T12I7.5|T12I7_5|WRKY DNA-binding protein 63|WRKY63	ABA overly sensitive mutant 3	protein-coding
peak_72	1	26042903	26043478	promoter-TSS (AT1G69270.1)	promoter-TSS (AT1G69270.1)	-449	AT1G69270.1	RPK1	AtRPK1|F4N2.27|F4N2_27|RECEPTOR-LIKE PROTEIN KINASE 1|receptor-like protein kinase 1	receptor-like protein kinase 1	protein-coding
peak_73	1	26591681	26592789	promoter-TSS (AT1G70530.1)	promoter-TSS (AT1G70530.1)	-459	AT1G70530.1	CRK3	F24J13.10|F24J13_10|cysteine-rich RLK (RECEPTOR-like protein kinase) 3	cysteine-rich RLK (RECEPTOR-like protein kinase) 3	protein-coding
peak_74	1	26676104	26677269	promoter-TSS (AT1G70740.1)	promoter-TSS (AT1G70740.1)	-644	AT1G70740.1	AT1G70740	F5A18.8|F5A18_8	Protein kinase superfamily protein	protein-coding
peak_75	1	27048307	27048732	Intergenic	Intergenic	-5511	AT1G71880.1	SUC1	ARABIDOPSIS THALIANA SUCROSE-PROTON SYMPORTER 1|ATSUC1|F17M19.3|F17M19_3|SUCROSE-H+ SYMPORTER|sucrose-proton symporter 1	sucrose-proton symporter 1	protein-coding
peak_76	1	27090622	27090842	Intergenic	Intergenic	-2484	AT1G71960.1	ABCG25			protein-coding
peak_77	1	27340223	27340658	promoter-TSS (AT1G72620.1)	promoter-TSS (AT1G72620.1)	-396	AT1G72610.1	GER1	A. THALIANA GERMIN-LIKE PROTEIN 1|ATGER1|F28P22.20|F28P22_20|GERMIN-LIKE PROTEIN 1|GLP1|germin-like protein 1	germin-like protein 1	protein-coding
peak_78	1	27595813	27596328	promoter-TSS (AT1G73390.5)	promoter-TSS (AT1G73390.5)	-318	AT1G73390.6	AT1G73390	T9L24.40|T9L24_40	Endosomal targeting BRO1-like domain-containing protein	protein-coding
peak_79	1	27638108	27639344	TTS (AT1G73500.1)	TTS (AT1G73500.1)	1917	AT1G73500.1	MKK9	ATMKK9|MAP kinase kinase 9|T9L24.32|T9L24_32	MAP kinase kinase 9	protein-coding
peak_80	1	27749392	27750262	promoter-TSS (AT1G73805.1)	promoter-TSS (AT1G73805.1)	-579	AT1G73805.1	SARD1	SAR Deficient 1	Calmodulin binding protein-like protein	protein-coding
peak_81	1	28284799	28285356	promoter-TSS (AT1G75380.2)	promoter-TSS (AT1G75380.2)	-909	AT1G75380.2	BBD1	ATBBD1|F1B16.9|F1B16_9|bifunctional nuclease in basal defense response 1	bifunctional nuclease in basal defense response 1	protein-coding
peak_82	1	28549608	28549901	promoter-TSS (AT1G76080.1)	promoter-TSS (AT1G76080.1)	-168	AT1G76080.1	CDSP32	ARABIDOPSIS THALIANA CHLOROPLASTIC DROUGHT-INDUCED STRESS PROTEIN OF 32 KD|ATCDSP32|T23E18.2|T23E18_2|chloroplastic drought-induced stress protein of 32 kD	chloroplastic drought-induced stress protein of 32 kD	protein-coding
peak_83	1	28589673	28589974	promoter-TSS (AT1G76185.1)	promoter-TSS (AT1G76185.1)	-502	AT1G76185.1	AT1G76185	-	NADH-ubiquinone oxidoreductase chain	protein-coding
peak_84	1	28646841	28647522	promoter-TSS (AT1G76360.1)	promoter-TSS (AT1G76360.1)	-460	AT1G76360.1	AT1G76360	F15M4.14|F15M4_14	Protein kinase superfamily protein	protein-coding
peak_85	1	28745655	28746759	promoter-TSS (AT1G76600.1)	promoter-TSS (AT1G76600.1)	-626	AT1G76600.1	AT1G76600	F14G6.20|F14G6_20	poly polymerase	protein-coding
peak_86	1	28748976	28749167	Intergenic	Intergenic	-1801	AT1G76610.1	AT1G76610	F14G6.21|F14G6_21	MIZU-KUSSEI-like protein (Protein of unknown function, DUF617)	protein-coding
peak_87	1	28776528	28776725	promoter-TSS (AT1G76680.2)	promoter-TSS (AT1G76680.2)	0	AT1G76680.1	OPR1	12-OXOPHYTODIENOATE REDUCTASE 1|12-oxophytodienoate reductase 1|ARABIDOPSIS 12-OXOPHYTODIENOATE REDUCTASE 1|ATOPR1|F28O16.5|F28O16_5	12-oxophytodienoate reductase 1	protein-coding
peak_88	1	29488067	29488622	promoter-TSS (AT1G78380.1)	promoter-TSS (AT1G78380.1)	-337	AT1G78380.1	GSTU19	A. THALIANA GLUTATHIONE S-TRANSFERASE TAU 19|ATGSTU19|F3F9.11|F3F9_11|GLUTATHIONE TRANSFERASE 8|GST8|glutathione S-transferase TAU 19	glutathione S-transferase TAU 19	protein-coding
peak_89	1	29500962	29502575	promoter-TSS (AT1G78410.1)	promoter-TSS (AT1G78410.1)	-738	AT1G78410.1	AT1G78410	F3F9.8|F3F9_8	VQ motif-containing protein	protein-coding
peak_90	1	29765990	29766529	TTS (AT1G79120.2)	TTS (AT1G79120.2)	2530	AT1G79120.1	AT1G79120	YUP8H12R.26|YUP8H12R_26	Ubiquitin carboxyl-terminal hydrolase family protein	protein-coding
peak_91	1	30292798	30293138	promoter-TSS (AT1G80580.1)	promoter-TSS (AT1G80580.1)	-590	AT1G80580.1	AT1G80580	T21F11.9|T21F11_9	Integrase-type DNA-binding superfamily protein	protein-coding
peak_92	1	30295121	30296219	TTS (AT1G80590.1)	TTS (AT1G80590.1)	1554	AT1G80590.1	WRKY66	ATWRKY66|T21F11.8|T21F11_8|WRKY DNA-binding protein 66	WRKY DNA-binding protein 66	protein-coding
peak_93	1	30302113	30303151	Intergenic	Intergenic	-1974	AT1G80600.1	HOPW1-1			protein-coding
peak_94	1	30379100	30383660	Intergenic	Intergenic	-2181	AT1G80840.1	WRKY40	ATWRKY40|F23A5.19|F23A5_19|WRKY DNA-binding protein 40	WRKY DNA-binding protein 40	protein-coding
peak_95	2	463642	464779	TTS (AT2G01990.2)	TTS (AT2G01990.2)	2514	AT2G01990.1	AT2G01990	F14H20.6|F14H20_6	XRI1-like protein	protein-coding
peak_96	2	641471	641816	Intergenic	Intergenic	-5894.5	AT2G02450.1	LOV1			protein-coding
peak_97	2	799287	800097	promoter-TSS (AT2G02800.2)	promoter-TSS (AT2G02800.2)	-101	AT2G02800.1	APK2B	Kin2|PROTEIN KINASE 2B|T20F6.6|T20F6_6|kinase 2|protein kinase 2B	protein kinase 2B	protein-coding
peak_98	2	800761	801232	promoter-TSS (AT2G02810.1)	promoter-TSS (AT2G02810.1)	-531	AT2G02810.1	UTR1	ATUTR1|T20F6.5|T20F6_5|UDP-GALACTOSE TRANSPORTER 1|UDP-galactose transporter 1	UDP-galactose transporter 1	protein-coding
peak_99	2	809976	810142	Intergenic	Intergenic	-2164	AT2G02820.1	MYB88			protein-coding
peak_100	2	833968	834735	Intergenic	Intergenic	-1732	AT2G02860.1	SUT2	ARABIDOPSIS THALIANA SUCROSE TRANSPORTER 3|ATSUC3|ATSUT2|SUC3|SUCROSE TRANSPORTER 3|T17M13.3|T17M13_3|sucrose transporter 2	sucrose transporter 2	protein-coding
peak_101	2	1136677	1137096	TTS (AT2G03730.2)	TTS (AT2G03730.2)	3317.5	AT2G03730.1	ACR5			protein-coding
peak_102	2	6208430	6214166	Intergenic	Intergenic	-2319	AT2G14560.1	LURP1			protein-coding
peak_103	2	6236560	6237765	Intergenic	Intergenic	5379	AT2G14610.1	PR1	ATPR1|PATHOGENESIS-RELATED GENE 1|PATHOGENESIS-RELATED PROTEIN 1|PR 1|T6B13.15|T6B13_15|pathogenesis-related gene 1	pathogenesis-related protein 1	protein-coding
peak_104	2	6238436	6239716	Intergenic	Intergenic	3465	AT2G14610.1	PR1	ATPR1|PATHOGENESIS-RELATED GENE 1|PATHOGENESIS-RELATED PROTEIN 1|PR 1|T6B13.15|T6B13_15|pathogenesis-related gene 1	pathogenesis-related protein 1	protein-coding
peak_105	2	6242489	6244583	promoter-TSS (AT2G14610.1)	promoter-TSS (AT2G14610.1)	-995	AT2G14610.1	PR1	ATPR1|PATHOGENESIS-RELATED GENE 1|PATHOGENESIS-RELATED PROTEIN 1|PR 1|T6B13.15|T6B13_15|pathogenesis-related gene 1	pathogenesis-related protein 1	protein-coding
peak_106	2	8330818	8330984	promoter-TSS (AT2G19190.1)	promoter-TSS (AT2G19190.1)	-957	AT2G19190.1	FRK1			protein-coding
peak_107	2	8534446	8534840	promoter-TSS (AT2G19800.1)	promoter-TSS (AT2G19800.1)	-864	AT2G19800.1	MIOX2	F6F22.17|F6F22_17|myo-inositol oxygenase 2	myo-inositol oxygenase 2	protein-coding
peak_108	2	9337851	9338810	Intergenic	Intergenic	-2052	AT2G21900.1	WRKY59	ATWRKY59|F7D8.22|F7D8_22|WRKY DNA-binding protein 59	WRKY DNA-binding protein 59	protein-coding
peak_109	2	9339739	9340904	Intergenic	Intergenic	-1110	AT2G21910.1	CYP96A5	''cytochrome P450|F7D8.23|F7D8_23|cytochrome P450|family 96|polypeptide 5|polypeptide 5''|subfamily A	cytochrome P450, family 96, subfamily A, polypeptide 5	protein-coding
peak_110	2	9511721	9512056	TTS (AT2G22410.1)	TTS (AT2G22410.1)	-1136	AT2G22420.1	AT2G22420	F14M13.18|F14M13_18	Peroxidase superfamily protein	protein-coding
peak_111	2	10135195	10135669	TTS (AT2G23810.1)	TTS (AT2G23810.1)	2163	AT2G23810.1	TET8	F27L4.1|F27L4_1|tetraspanin8	tetraspanin8	protein-coding
peak_112	2	10976439	10976957	promoter-TSS (AT2G25735.1)	promoter-TSS (AT2G25735.1)	-44	AT2G25737.2	AT2G25737	-	Sulfite exporter TauE/SafE family protein	protein-coding
peak_113	2	11232135	11232351	Intergenic	Intergenic	-1645	AT2G26390.1	SERP4			protein-coding
peak_114	2	11233195	11233802	promoter-TSS (AT2G26400.2)	promoter-TSS (AT2G26400.2)	-110	AT2G26400.3	ARD3	ACIREDUCTONE DIOXYGENASE|ARD|ATARD3|T9J22.7|T9J22_7|acireductone dioxygenase 3	acireductone dioxygenase 3	protein-coding
peak_115	2	12109697	12109990	Intergenic	Intergenic	-4046	AT2G28350.1	ARF10	T1B3.13|T1B3_13|auxin response factor 10	auxin response factor 10	protein-coding
peak_116	2	12386523	12386765	Intergenic	Intergenic	-1593	AT2G28850.1	CYP710A3	F8N16.14|F8N16_14|cytochrome P450|family 710|polypeptide 3|subfamily A	cytochrome P450, family 710, subfamily A, polypeptide 3	protein-coding
peak_117	2	12419678	12420667	Intergenic	Intergenic	-2557.5	AT2G28910.1	CXIP4			protein-coding
peak_118	2	12495325	12495847	intron (AT2G29090.3, intron 6 of 6)	intron (AT2G29090.3, intron 6 of 6)	-2257	AT2G29080.1	ftsh3	FTSH protease 3|T9I4.16|T9I4_16	FTSH protease 3	protein-coding
peak_119	2	12619031	12619160	promoter-TSS (AT2G29430.1)	promoter-TSS (AT2G29430.1)	-196	AT2G29420.1	GSTU7	ATGSTU7|F16P2.20|F16P2_20|GLUTATHIONE S-TRANSFERASE 25|GST25|glutathione S-transferase tau 7	glutathione S-transferase tau 7	protein-coding
peak_120	2	13013370	13014777	promoter-TSS (AT2G30550.2)	promoter-TSS (AT2G30550.2)	-457	AT2G30550.2	AT2G30550	DAD1-Like Lipase 3|DALL3|T6B20.10|T6B20_10	alpha/beta-Hydrolases superfamily protein	protein-coding
peak_121	2	13191879	13192365	Intergenic	Intergenic	-1382	AT2G31005.1	AT2G31005	-	transmembrane protein	protein-coding
peak_122	2	13307518	13307956	promoter-TSS (AT2G31230.1)	promoter-TSS (AT2G31230.1)	-165	AT2G31230.1	ERF15	ATERF15|F16D14.7|F16D14_7|ethylene-responsive element binding factor 15	ethylene-responsive element binding factor 15	protein-coding
peak_123	2	13495737	13495863	promoter-TSS (AT2G31740.2)	promoter-TSS (AT2G31740.2)	-533	AT2G31740.1	AT2G31740	F20M17.22|F20M17_22	S-adenosyl-L-methionine-dependent methyltransferases superfamily protein	protein-coding
peak_124	2	13808020	13808367	promoter-TSS (AT2G32520.1)	promoter-TSS (AT2G32520.1)	-483	AT2G32520.2	AT2G32520	T26B15.8|T26B15_8	alpha/beta-Hydrolases superfamily protein	protein-coding
peak_125	2	14524219	14524640	promoter-TSS (AT2G34430.1)	promoter-TSS (AT2G34430.1)	-178	AT2G34430.1	LHB1B1	F13P17.29|LHCB1.4|LIGHT-HARVESTING CHLOROPHYLL-PROTEIN COMPLEX II SUBUNIT B1|light-harvesting chlorophyll-protein complex II subunit B1	light-harvesting chlorophyll-protein complex II subunit B1	protein-coding
peak_126	2	15099361	15100434	Intergenic	Intergenic	-4819	AT2G35950.2	EDA12	F11F19.14|F11F19_14|embryo sac development arrest 12	embryo sac development arrest 12	protein-coding
peak_127	2	15102264	15102270	Intergenic	Intergenic	-2449	AT2G35950.2	EDA12	F11F19.14|F11F19_14|embryo sac development arrest 12	embryo sac development arrest 12	protein-coding
peak_128	2	15513497	15513602	Intergenic	Intergenic	-1374	AT2G36950.1	AT2G36950	T1J8.13|T1J8_13	Heavy metal transport/detoxification superfamily protein	protein-coding
peak_129	2	15817117	15818035	promoter-TSS (AT2G37710.1)	promoter-TSS (AT2G37710.1)	-488	AT2G37710.1	RLK	F13M22.21|F13M22_21|L-type lectin receptor kinase IV.1|LecRK-IV.1|receptor lectin kinase	receptor lectin kinase	protein-coding
peak_130	2	16365784	16366439	Intergenic	Intergenic	-6168.5	AT2G39200.1	MLO12			protein-coding
peak_131	2	16368392	16369005	promoter-TSS (AT2G39210.1)	promoter-TSS (AT2G39210.1)	-128	AT2G39210.1	AT2G39210	T16B24.15|T16B24_15	Major facilitator superfamily protein	protein-coding
peak_132	2	16371324	16371815	Intergenic	Intergenic	-2999	AT2G39210.1	AT2G39210	T16B24.15|T16B24_15	Major facilitator superfamily protein	protein-coding
peak_133	2	16705724	16706062	TTS (AT2G40004.1)	TTS (AT2G40004.1)	1830	AT2G40004.1	AT2G40004			protein-coding
peak_134	2	16769803	16770244	TTS (AT2G40130.1)	TTS (AT2G40130.1)	-1974	AT2G40140.1	CZF1	(SALT-INDUCIBLE ZINC FINGER 2|ATSZF2|SZF2|T7M7.3|T7M7_3|ZFAR1	zinc finger (CCCH-type) family protein	protein-coding
peak_135	2	17002261	17003766	promoter-TSS (AT2G40750.1)	promoter-TSS (AT2G40750.1)	-485	AT2G40750.1	WRKY54	ATWRKY54|T7D17.7|T7D17_7|WRKY DNA-BINDING PROTEIN 54|WRKY DNA-binding protein 54	WRKY DNA-binding protein 54	protein-coding
peak_136	2	17114875	17115613	promoter-TSS (AT2G41010.1)	promoter-TSS (AT2G41010.1)	-197	AT2G41010.1	CAMBP25	ATCAMBP25|T3K9.22|T3K9_22|calmodulin (CAM)-binding protein of 25 kDa	calmodulin (CAM)-binding protein of 25 kDa	protein-coding
peak_137	2	17116296	17117160	promoter-TSS (AT2G41020.1)	promoter-TSS (AT2G41020.1)	-486	AT2G41020.1	AT2G41020			protein-coding
peak_138	2	17164247	17164973	promoter-TSS (AT2G41180.1)	promoter-TSS (AT2G41180.1)	-581	AT2G41180.1	SIB2	T3K9.5|T3K9_5|sigma factor binding protein 2	VQ motif-containing protein	protein-coding
peak_139	2	17367456	17367593	promoter-TSS (AT2G09290.1)	promoter-TSS (AT2G09290.1)	32	AT2G41660.1	MIZ1	T32G6.18|T32G6_18|mizu-kussei 1	MIZU-KUSSEI-like protein (Protein of unknown function, DUF617)	protein-coding
peak_140	2	17368959	17369226	TTS (AT2G41660.1)	TTS (AT2G41660.1)	1600.5	AT2G41660.1	MIZ1	T32G6.18|T32G6_18|mizu-kussei 1	MIZU-KUSSEI-like protein (Protein of unknown function, DUF617)	protein-coding
peak_141	2	17614553	17615105	Intergenic	Intergenic	-1169	AT2G42280.1	AKS3			protein-coding
peak_142	2	18150888	18151837	promoter-TSS (AT2G43820.1)	promoter-TSS (AT2G43820.1)	-716	AT2G43820.1	UGT74F2	ATSAGT1|Arabidopsis thaliana salicylic acid glucosyltransferase 1|F18O19.7|GT|SAGT1|SGT1|UDP-glucose:salicylic acid glucosyltransferase 1|UDP-glucosyltransferase 74F2|salicylic acid glucosyltransferase 1	UDP-glucosyltransferase 74F2	protein-coding
peak_143	2	18493884	18494306	TTS (AT2G44830.2)	TTS (AT2G44830.2)	-1120	AT2G44840.1	ERF13	ATERF13|EREBP|ETHYLENE-RESPONSIVE ELEMENT BINDING FACTOR 13|T13E15.15|ethylene-responsive element binding factor 13	ethylene-responsive element binding factor 13	protein-coding
peak_144	2	18822624	18822803	promoter-TSS (AT2G45680.1)	promoter-TSS (AT2G45680.1)	-824	AT2G45680.1	TCP9	F17K2.21|TCP domain protein 9	TCP family transcription factor	protein-coding
peak_145	2	18848192	18851058	Intergenic	Intergenic	-1463	AT2G45770.1	CPFTSY	ALPHA SUBUNIT CPFTSY|CHLOROPLAST SRP RECEPTOR HOMOLOG|F4I18.25|FERRIC CHELATE REDUCTASE DEFECTIVE 4|FRD4	signal recognition particle receptor protein, chloroplast (FTSY)	protein-coding
peak_146	2	18999025	18999142	TTS (AT2G46260.1)	TTS (AT2G46260.1)	-1097	AT2G46270.1	GBF3	BZIP TRANSCRIPTION FACTOR|G-box binding factor 3|T3F17.8	G-box binding factor 3	protein-coding
peak_147	2	19031478	19031648	Intergenic	Intergenic	-2023	AT2G46370.2	JAR1	AtGH3.11|F11C10.6|FAR-RED INSENSITIVE 219|FIN219|JASMONATE RESISTANT 1	Auxin-responsive GH3 family protein	protein-coding
peak_148	2	19045008	19046132	promoter-TSS (AT2G46400.1)	promoter-TSS (AT2G46400.1)	-615	AT2G46400.1	WRKY46	ATWRKY46|F11C10.9|WRKY DNA-BINDING PROTEIN 46|WRKY DNA-binding protein 46	WRKY DNA-binding protein 46	protein-coding
peak_149	2	19047529	19047910	Intergenic	Intergenic	2650	AT2G46410.1	CPC	CAPRICE|F11C10.10|MYB FAMILY TRANSCRIPTION FACTOR CPC	Homeodomain-like superfamily protein	protein-coding
peak_150	2	19057529	19058048	promoter-TSS (AT2G46430.2)	promoter-TSS (AT2G46430.2)	-211	AT2G46430.2	CNGC3	ATCNGC3|CNGC3.C|F11C10.12|cyclic nucleotide gated channel 3	cyclic nucleotide gated channel 3	protein-coding
peak_151	2	19095920	19096143	promoter-TSS (AT2G46520.1)	promoter-TSS (AT2G46520.1)	-382	AT2G46520.1	AT2G46520	F11C10.33	cellular apoptosis susceptibility protein, putative / importin-alpha re-exporter	protein-coding
peak_152	2	19372817	19373563	Intergenic	Intergenic	-2712	AT2G47180.1	GOLS1			protein-coding
peak_153	2	19557545	19558107	TTS (AT2G47720.1)	TTS (AT2G47720.1)	350	AT2G47730.2	GSTF8	ATGSTF5|ATGSTF8|Arabidopsis thaliana glutathione S-transferase phi 8|F17A22.12|GLUTATHIONE S-TRANSFERASE (CLASS PHI) 5|GLUTATHIONE S-TRANSFERASE 16|GST6|glutathione S-transferase phi 8	glutathione S-transferase phi 8	protein-coding
peak_154	3	337120	337130	promoter-TSS (AT3G02010.1)	promoter-TSS (AT3G02010.1)	-781	AT3G02010.1	AT3G02010	F1C9.21	Pentatricopeptide repeat (PPR) superfamily protein	protein-coding
peak_155	3	1055315	1055570	promoter-TSS (AT3G04060.1)	promoter-TSS (AT3G04060.1)	-246	AT3G04060.1	NAC046	NAC domain containing protein 46|T11I18.17|T11I18_17|anac046	NAC domain containing protein 46	protein-coding
peak_156	3	1057663	1059037	Intergenic	Intergenic	-3154	AT3G04060.1	NAC046	NAC domain containing protein 46|T11I18.17|T11I18_17|anac046	NAC domain containing protein 46	protein-coding
peak_157	3	1063716	1064296	promoter-TSS (AT3G04070.2)	promoter-TSS (AT3G04070.2)	-772	AT3G04070.1	NAC047	ANAC047|NAC domain containing protein 47|SHG|SPEEDY HYPONASTIC GROWTH|T11I18.18|T11I18_18|anac047	NAC domain containing protein 47	protein-coding
peak_158	3	1290757	1291615	promoter-TSS (AT3G04730.1)	promoter-TSS (AT3G04730.1)	-295	AT3G04730.1	IAA16	F7O18.22|F7O18_22|indoleacetic acid-induced protein 16	indoleacetic acid-induced protein 16	protein-coding
peak_159	3	1831814	1832106	exon (AT3G06070.1, exon 1 of 2)	exon (AT3G06070.1, exon 1 of 2)	230	AT3G06070.1	AT3G06070	F24F17.5|F24F17_5	hypothetical protein	protein-coding
peak_160	3	1832934	1833010	promoter-TSS (AT3G06070.1)	promoter-TSS (AT3G06070.1)	-782	AT3G06070.1	AT3G06070	F24F17.5|F24F17_5	hypothetical protein	protein-coding
peak_161	3	2363857	2365258	promoter-TSS (AT3G07390.2)	promoter-TSS (AT3G07390.2)	-744	AT3G07390.1	AIR12	Auxin-Induced in Root cultures 12	auxin-induced in root cultures-like protein	protein-coding
peak_162	3	2551068	2551254	promoter-TSS (AT3G07980.3)	promoter-TSS (AT3G07980.3)	163	AT3G07980.2	MAPKKK6	MAP3K EPSILON PROTEIN KINASE 2|MAP3KE2|mitogen-activated protein kinase kinase kinase 6	mitogen-activated protein kinase kinase kinase 6	protein-coding
peak_163	3	2748759	2749996	promoter-TSS (AT3G09010.2)	promoter-TSS (AT3G09010.2)	-531	AT3G09010.1	AT3G09010	T16O11.3	Protein kinase superfamily protein	protein-coding
peak_164	3	2752766	2753159	promoter-TSS (AT3G09020.1)	promoter-TSS (AT3G09020.1)	-345	AT3G09020.1	AT3G09020	-	alpha 1,4-glycosyltransferase family protein	protein-coding
peak_165	3	3554943	3557004	promoter-TSS (AT3G11340.1)	promoter-TSS (AT3G11340.1)	-581	AT3G11340.1	UGT76B1	UDP-dependent glycosyltransferase 76B1	UDP-Glycosyltransferase superfamily protein	protein-coding
peak_166	3	3731404	3731744	promoter-TSS (AT3G11820.2)	promoter-TSS (AT3G11820.2)	-119	AT3G11825.1	AT3G11825	-	Bifunctional inhibitor/lipid-transfer protein/seed storage 2S albumin superfamily protein	protein-coding
peak_167	3	4106611	4107196	Intergenic	Intergenic	-2471.5	AT3G12910.1	AT3G12910			protein-coding
peak_168	3	4201755	4203115	promoter-TSS (AT3G13080.5)	promoter-TSS (AT3G13080.5)	-701	AT3G13080.1	ABCC3	ATMRP3|ATP-binding cassette C3|MJG19.26|MJG19_26|MULTIDRUG RESISTANCE PROTEIN 3|multidrug resistance-associated protein 3	multidrug resistance-associated protein 3	protein-coding
peak_169	3	4311683	4312356	promoter-TSS (AT3G13310.1)	promoter-TSS (AT3G13310.1)	-390	AT3G13310.1	AT3G13310	DJC66|DNA J protein C66	Chaperone DnaJ-domain superfamily protein	protein-coding
peak_170	3	4373757	4374040	promoter-TSS (AT3G13433.1)	promoter-TSS (AT3G13433.1)	-316	AT3G13433.1	AT3G13433	-	transmembrane protein	protein-coding
peak_171	3	4654993	4656517	Intergenic	Intergenic	-1709	AT3G14050.1	RSH2	AT-RSH2|ATRSH2|RELA-SPOT HOMOLOG 2|RELA/SPOT HOMOLOG 2|RELA/SPOT homolog 2	RELA/SPOT homolog 2	protein-coding
peak_172	3	4986363	4986446	TTS (AT3G14830.2)	TTS (AT3G14830.2)	-1604	AT3G14840.2	AT3G14840	LIK1|LysM RLK1-interacting kinase 1	Leucine-rich repeat transmembrane protein kinase	protein-coding
peak_173	3	5124503	5124684	TTS (AT3G15210.1)	TTS (AT3G15210.1)	3290.5	AT3G15210.1	ERF4			protein-coding
peak_174	3	5125590	5125880	TTS (AT3G15220.1)	TTS (AT3G15220.1)	6595	AT3G15220.1	AT3G15220			protein-coding
peak_175	3	6493754	6494011	Intergenic	Intergenic	-2253	AT3G18840.2	AT3G18840	-	LOW protein: PPR containing-like protein	protein-coding
peak_176	3	6494774	6495433	Intergenic	Intergenic	-1032	AT3G18840.2	AT3G18840	-	LOW protein: PPR containing-like protein	protein-coding
peak_177	3	6672085	6672230	promoter-TSS (AT3G19260.1)	promoter-TSS (AT3G19260.1)	-519	AT3G19260.1	LOH2	LAG1 HOMOLOG 2|LAG1 homologue 2|LONGEVITY ASSURANCE GENE1 HOMOLOG 2	LAG1 homologue 2	protein-coding
peak_178	3	6801797	6802238	TTS (AT3G19570.2)	TTS (AT3G19570.2)	2097	AT3G19580.2	ZF2	AZF2|MMB12.27|zinc-finger protein 2	zinc-finger protein 2	protein-coding
peak_179	3	6804372	6804724	promoter-TSS (AT3G19580.2)	promoter-TSS (AT3G19580.2)	-252	AT3G19580.1	ZF2	AZF2|MMB12.27|zinc-finger protein 2	zinc-finger protein 2	protein-coding
peak_180	3	7593576	7593874	Intergenic	Intergenic	-1352	AT3G21550.1	DMP2	Arabidopsis thaliana DUF679 domain membrane protein 2|AtDMP2|DUF679 domain membrane protein 2	transmembrane protein, putative (DUF679 domain membrane protein 2)	protein-coding
peak_181	3	7657605	7657811	Intergenic	Intergenic	-1655	AT3G21720.1	ICL	isocitrate lyase	isocitrate lyase	protein-coding
peak_182	3	7797815	7797876	Intergenic	Intergenic	-1385	AT3G22120.2	CWLP	cell wall-plasma membrane linker protein	cell wall-plasma membrane linker protein	protein-coding
peak_183	3	7818817	7820529	promoter-TSS (AT3G22160.1)	promoter-TSS (AT3G22160.1)	-688	AT3G22160.1	JAV1			protein-coding
peak_184	3	7846486	7847556	promoter-TSS (AT3G22231.1)	promoter-TSS (AT3G22231.1)	-188	AT3G22231.1	PCC1	PATHOGEN AND CIRCADIAN CONTROLLED 1	pathogen and circadian controlled 1	protein-coding
peak_185	3	7852419	7853064	Intergenic	Intergenic	3050	AT3G22235.1	AT3G22235	-	cysteine-rich TM module stress tolerance protein	protein-coding
peak_186	3	7855572	7857552	promoter-TSS (AT3G22235.2)	promoter-TSS (AT3G22235.2)	-748	AT3G22235.2	AT3G22235	-	cysteine-rich TM module stress tolerance protein	protein-coding
peak_187	3	7861486	7862288	Intergenic	Intergenic	3008	AT3G22240.1	AT3G22240	-	cysteine-rich/transmembrane domain PCC1-like protein	protein-coding
peak_188	3	8119639	8121901	Intergenic	Intergenic	-1280	AT3G22910.1	AT3G22910	ACA13|auto-inhibited Ca2+ ATPase 13	ATPase E1-E2 type family protein / haloacid dehalogenase-like hydrolase family protein	protein-coding
peak_189	3	8229783	8229804	promoter-TSS (AT3G23120.1)	promoter-TSS (AT3G23120.1)	-174	AT3G23120.1	RLP38	AtRLP38|receptor like protein 38	receptor like protein 38	protein-coding
peak_190	3	9315719	9315978	TTS (AT3G25620.1)	TTS (AT3G25620.1)	-2249	AT3G25610.1	AT3G25610	T5M7.10	ATPase E1-E2 type family protein / haloacid dehalogenase-like hydrolase family protein	protein-coding
peak_191	3	9408370	9408618	promoter-TSS (AT3G25780.1)	promoter-TSS (AT3G25780.1)	-666	AT3G25780.1	AOC3	allene oxide cyclase 3	allene oxide cyclase 3	protein-coding
peak_192	3	9467425	9467599	Intergenic	Intergenic	-2836	AT3G25870.1	AT3G25870			protein-coding
peak_193	3	9467936	9468258	Intergenic	Intergenic	1936	AT3G25880.1	AT3G25880	-	NAD(P)-binding Rossmann-fold superfamily protein	protein-coding
peak_194	3	9470204	9470223	promoter-TSS (AT3G25880.1)	promoter-TSS (AT3G25880.1)	-180	AT3G25880.2	AT3G25880	-	NAD(P)-binding Rossmann-fold superfamily protein	protein-coding
peak_195	3	9470518	9470557	promoter-TSS (AT3G25880.1)	promoter-TSS (AT3G25880.1)	502	AT3G25882.1	NIMIN-2	NIM1-interacting 2	NIM1-interacting 2	protein-coding
peak_196	3	9470809	9471452	promoter-TSS (AT3G25882.1)	promoter-TSS (AT3G25882.1)	-91	AT3G25882.1	NIMIN-2	NIM1-interacting 2	NIM1-interacting 2	protein-coding
peak_197	3	9472133	9472599	Intergenic	Intergenic	-1327	AT3G25882.1	NIMIN-2	NIM1-interacting 2	NIM1-interacting 2	protein-coding
peak_198	3	9474138	9474380	Intergenic	Intergenic	-1091	AT3G25890.2	CRF11	cytokinin response factor 11	Integrase-type DNA-binding superfamily protein	protein-coding
peak_199	3	9576804	9577947	TTS (AT3G26180.1)	TTS (AT3G26180.1)	-2160	AT3G26170.1	CYP71B19	''cytochrome P450|cytochrome P450|family 71|polypeptide 19|polypeptide 19''|subfamily B	cytochrome P450, family 71, subfamily B, polypeptide 19	protein-coding
peak_200	3	9714145	9714350	Intergenic	Intergenic	-1347	AT3G26510.6	AT3G26510	-	Octicosapeptide/Phox/Bem1p family protein	protein-coding
peak_201	3	10202692	10203842	Intergenic	Intergenic	-1807	AT3G27540.1	AT3G27540	-	beta-1,4-N-acetylglucosaminyltransferase family protein	protein-coding
peak_202	3	10684251	10685361	promoter-TSS (AT3G28510.1)	promoter-TSS (AT3G28510.1)	-664	AT3G28510.1	AT3G28510	-	P-loop containing nucleoside triphosphate hydrolases superfamily protein	protein-coding
peak_203	3	10910368	10910846	promoter-TSS (AT3G28910.1)	promoter-TSS (AT3G28910.1)	-525	AT3G28910.1	MYB30	ATMYB30|myb domain protein 30	myb domain protein 30	protein-coding
peak_204	3	11190585	11191714	promoter-TSS (AT3G29240.2)	promoter-TSS (AT3G29240.2)	-114	AT3G29240.2	AT3G29240	-	PPR containing protein (DUF179)	protein-coding
peak_205	3	11194968	11195474	promoter-TSS (AT3G29250.3)	promoter-TSS (AT3G29250.3)	-50	AT3G29250.3	SDR4	AtSDR4|short-chain dehydrogenase reductase 4	NAD(P)-binding Rossmann-fold superfamily protein	protein-coding
peak_206	3	16075531	16076131	promoter-TSS (AT3G44450.1)	promoter-TSS (AT3G44450.1)	-902	AT3G44450.1	AT3G44450	F14L2.1	hypothetical protein	protein-coding
peak_207	3	16598723	16599024	promoter-TSS (AT3G45260.2)	promoter-TSS (AT3G45260.2)	-62	AT3G45260.1	AT3G45260	-	C2H2-like zinc finger protein	protein-coding
peak_208	3	16923199	16923906	promoter-TSS (AT3G46080.1)	promoter-TSS (AT3G46080.1)	-253	AT3G46080.1	AT3G46080	-	C2H2-type zinc finger family protein	protein-coding
peak_209	3	16926993	16927898	promoter-TSS (AT3G46090.1)	promoter-TSS (AT3G46090.1)	-562	AT3G46090.1	ZAT7	-	C2H2 and C2HC zinc fingers superfamily protein	protein-coding
peak_210	3	17177697	17178748	TTS (AT3G46620.1)	TTS (AT3G46620.1)	2336.5	AT3G46620.1	BTL10			protein-coding
peak_211	3	17551623	17552070	TTS (AT3G47610.1)	TTS (AT3G47610.1)	2735	AT3G47610.1	AT3G47610	-	transcription regulator/ zinc ion binding protein	protein-coding
peak_212	3	17645974	17646804	promoter-TSS (AT3G47830.1)	promoter-TSS (AT3G47830.1)	-615	AT3G47830.1	AT3G47830	T23J7.2	DNA glycosylase superfamily protein	protein-coding
peak_213	3	17704258	17704900	Intergenic	Intergenic	-3656	AT3G47960.1	GTR1			protein-coding
peak_214	3	17739967	17740148	promoter-TSS (AT3G48050.2)	promoter-TSS (AT3G48050.2)	-187	AT3G48050.2	SUO	'shuttle' in chinese	protein SUO	protein-coding
peak_215	3	18024209	18024493	Intergenic	Intergenic	-1703	AT3G48640.2	AT3G48640	-	transmembrane protein	protein-coding
peak_216	3	18373210	18374335	promoter-TSS (AT3G49570.1)	promoter-TSS (AT3G49570.1)	-625	AT3G49570.1	LSU3	RESPONSE TO LOW SULFUR 3	response to low sulfur 3	protein-coding
peak_217	3	18805681	18806065	TTS (AT3G50650.1)	TTS (AT3G50650.1)	-1142	AT3G50640.1	AT3G50640	-	hypothetical protein	protein-coding
peak_218	3	18808218	18810288	Intergenic	Intergenic	-1010	AT3G50650.1	AT3G50650	-	GRAS family transcription factor	protein-coding
peak_219	3	18859254	18859468	Intergenic	Intergenic	-2321	AT3G50740.1	UGT72E1	F18B3.20|UDP-glucosyl transferase 72E1	UDP-glucosyl transferase 72E1	protein-coding
peak_220	3	18861873	18861879	exon (AT3G50750.1, exon 2 of 2)	exon (AT3G50750.1, exon 2 of 2)	1521	AT3G50750.1	BEH1	BES1/BZR1 homolog 1|F18B3.30	BES1/BZR1 homolog 1	protein-coding
peak_221	3	19166772	19166783	Intergenic	Intergenic	-1455	AT3G51660.1	AT3G51660	-	Tautomerase/MIF superfamily protein	protein-coding
peak_222	3	19255911	19256509	promoter-TSS (AT3G51895.2)	promoter-TSS (AT3G51895.2)	-288	AT3G51895.2	SULTR3;1	AST12|SULFATE TRANSPORTER 1|sulfate transporter 3;1	sulfate transporter 3;1	protein-coding
peak_223	3	19699134	19700000	promoter-TSS (AT3G08330.1)	promoter-TSS (AT3G08330.1)	-175	AT3G53150.1	UGT73D1	UDP-glucosyl transferase 73D1	UDP-glucosyl transferase 73D1	protein-coding
peak_224	3	19700445	19700772	Intergenic	Intergenic	-1216.5	AT3G53150.1	UGT73D1	UDP-glucosyl transferase 73D1	UDP-glucosyl transferase 73D1	protein-coding
peak_225	3	20775151	20776091	promoter-TSS (AT3G55980.2)	promoter-TSS (AT3G55980.2)	-599	AT3G55980.2	SZF1	ATSZF1|salt-inducible zinc finger 1	salt-inducible zinc finger 1	protein-coding
peak_226	3	20849197	20849930	promoter-TSS (AT3G56190.1)	promoter-TSS (AT3G56190.1)	-199	AT3G56200.1	AT3G56200	-	Transmembrane amino acid transporter family protein	protein-coding
peak_227	3	20910411	20914947	Intergenic	Intergenic	-2056	AT3G56400.1	WRKY70	ARABIDOPSIS THALIANA WRKY DNA-BINDING PROTEIN 70|ATWRKY70|WRKY DNA-binding protein 70	WRKY DNA-binding protein 70	protein-coding
peak_228	3	21007487	21010885	Intergenic	Intergenic	-1118	AT3G56710.2	SIB1	sigma factor binding protein 1	sigma factor binding protein 1	protein-coding
peak_229	3	21055749	21056738	Intergenic	Intergenic	-3541.5	AT3G56880.1	AT3G56880			protein-coding
peak_230	3	21061167	21061810	TTS (AT3G56880.1)	TTS (AT3G56880.1)	1703.5	AT3G08765.1	AT3G56880			protein-coding
peak_231	3	21100694	21101480	promoter-TSS (AT3G57020.2)	promoter-TSS (AT3G57020.2)	-568	AT3G57020.1	AT3G57020	-	Calcium-dependent phosphotriesterase superfamily protein	protein-coding
peak_232	3	21108791	21109151	promoter-TSS (AT3G08815.1)	promoter-TSS (AT3G08815.1)	-88	AT3G57040.2	ARR9	ATRR4|F24I3_120|RESPONSE REGULATOR 4|response regulator 9	response regulator 9	protein-coding
peak_233	3	21309975	21310168	TTS (AT3G57550.2)	TTS (AT3G57550.2)	2307	AT3G57560.1	NAGK	N-acetyl-l-glutamate kinase	N-acetyl-l-glutamate kinase	protein-coding
peak_234	3	21831694	21831822	promoter-TSS (AT3G59060.1)	promoter-TSS (AT3G59060.1)	-921	AT3G59060.1	PIF5			protein-coding
peak_235	3	22248619	22249132	promoter-TSS (AT3G60190.1)	promoter-TSS (AT3G60190.1)	-17	AT3G60200.1	AT3G60200	F27H5.7	hypothetical protein	protein-coding
peak_236	3	22433609	22433957	Intergenic	Intergenic	-1081	AT3G60690.1	AT3G60690	SAUR59|SMALL AUXIN UPREGULATED RNA 59	SAUR-like auxin-responsive protein family	protein-coding
peak_237	3	22652470	22655636	Intergenic	Intergenic	-2417	AT3G61190.1	BAP1	BON association protein 1	BON association protein 1	protein-coding
peak_238	3	23163149	23163252	TTS (AT3G62630.1)	TTS (AT3G62630.1)	2187	AT3G62630.1	AT3G62630	-	stress response NST1-like protein (DUF1645)	protein-coding
peak_239	4	463555	463939	promoter-TSS (AT4G01070.1)	promoter-TSS (AT4G01070.1)	-191	AT4G01070.2	GT72B1	F2N1.15|F2N1_15|UDP-GLUCOSE-DEPENDENT GLUCOSYLTRANSFERASE 72 B1|UGT72B1	UDP-Glycosyltransferase superfamily protein	protein-coding
peak_240	4	465010	465491	Intergenic	Intergenic	-1694	AT4G01070.2	GT72B1	F2N1.15|F2N1_15|UDP-GLUCOSE-DEPENDENT GLUCOSYLTRANSFERASE 72 B1|UGT72B1	UDP-Glycosyltransferase superfamily protein	protein-coding
peak_241	4	744509	744651	promoter-TSS (AT4G01720.1)	promoter-TSS (AT4G01720.1)	-224	AT4G01720.1	WRKY47	AtWRKY47|T15B16.12|T15B16_12	WRKY family transcription factor	protein-coding
peak_242	4	1043895	1044670	TTS (AT4G02370.1)	TTS (AT4G02370.1)	2047	AT4G02370.1	AT4G02370	T14P8.18|T14P8_18	pectinesterase (Protein of unknown function, DUF538)	protein-coding
peak_243	4	1304365	1304785	Intergenic	Intergenic	-1738	AT4G02940.1	AT4G02940	T4I9.18|T4I9_18	oxidoreductase, 2OG-Fe(II) oxygenase family protein	protein-coding
peak_244	4	1495440	1495851	promoter-TSS (AT4G03390.1)	promoter-TSS (AT4G03390.1)	-431.5	AT4G03390.1	SRF3			protein-coding
peak_245	4	1507175	1507500	promoter-TSS (AT4G03415.1)	promoter-TSS (AT4G03415.1)	-802	AT4G03415.3	PP2C52	2C-type protein phosphatase 52	Protein phosphatase 2C family protein	protein-coding
peak_246	4	1507803	1507971	Intergenic	Intergenic	-1352	AT4G03415.3	PP2C52	2C-type protein phosphatase 52	Protein phosphatase 2C family protein	protein-coding
peak_247	4	5793161	5793302	promoter-TSS (AT4G09035.1)	promoter-TSS (AT4G09035.1)	-606	AT4G09035.1	AT4G09035	-	hypothetical protein	protein-coding
peak_248	4	7305579	7305725	exon (AT4G12290.1, exon 1 of 4)	exon (AT4G12290.1, exon 1 of 4)	1329	AT4G12290.2	AT4G12290	T4C9.130|T4C9_130	Copper amine oxidase family protein	protein-coding
peak_249	4	7306337	7306414	exon (AT4G12290.1, exon 3 of 4)	exon (AT4G12290.1, exon 3 of 4)	2052	AT4G12290.2	AT4G12290	T4C9.130|T4C9_130	Copper amine oxidase family protein	protein-coding
peak_250	4	7658206	7658509	promoter-TSS (AT4G13180.1)	promoter-TSS (AT4G13180.1)	-55	AT4G13180.1	AT4G13180	F17N18.70|F17N18_70	NAD(P)-binding Rossmann-fold superfamily protein	protein-coding
peak_251	4	7757346	7757457	promoter-TSS (AT4G13340.1)	promoter-TSS (AT4G13340.1)	-874	AT4G13340.1	LRX3	T9E8.80|T9E8_80|leucine-rich repeat/extensin 3	Leucine-rich repeat (LRR) family protein	protein-coding
peak_252	4	8879287	8879980	promoter-TSS (AT4G15550.1)	promoter-TSS (AT4G15550.1)	-306	AT4G15550.1	IAGLU	DL3815C|FCAALL.103|UDP-GLUCOSE:INDOLE-3-ACETATE BETA-D-GLUCOSYLTRANSFERASE|indole-3-acetate beta-D-glucosyltransferase	indole-3-acetate beta-D-glucosyltransferase	protein-coding
peak_253	4	8880890	8880997	Intergenic	Intergenic	-1616	AT4G15550.1	IAGLU	DL3815C|FCAALL.103|UDP-GLUCOSE:INDOLE-3-ACETATE BETA-D-GLUCOSYLTRANSFERASE|indole-3-acetate beta-D-glucosyltransferase	indole-3-acetate beta-D-glucosyltransferase	protein-coding
peak_254	4	9505697	9506456	promoter-TSS (AT4G16890.5)	promoter-TSS (AT4G16890.5)	-104	AT4G16890.2	SNC1	BAL|BALL|CONSTITUTIVE 1|DL4475C|FCAALL.51|SUPPRESSOR OF NPR1-1	TIR-NBS-LRR class disease resistance protein	protein-coding
peak_255	4	9758763	9759278	promoter-TSS (AT4G17500.1)	promoter-TSS (AT4G17500.1)	-183	AT4G17500.1	ERF-1	ATERF-1|AtERF#100|DL4785W|ERF1A|FCAALL.123|ethylene responsive element binding factor 1	ethylene responsive element binding factor 1	protein-coding
peak_256	4	9943975	9944254	Intergenic	Intergenic	-1664	AT4G17900.1	AT4G17900	T6K21.80|T6K21_80	PLATZ transcription factor family protein	protein-coding
peak_257	4	9945092	9945154	promoter-TSS (AT4G17900.1)	promoter-TSS (AT4G17900.1)	-655	AT4G17900.1	AT4G17900	T6K21.80|T6K21_80	PLATZ transcription factor family protein	protein-coding
peak_258	4	10003104	10003928	TTS (AT4G18020.11)	TTS (AT4G18020.11)	3702	AT4G18020.9	APRR2	PRR2|PSEUDO-RESPONSE REGULATOR 2|T6K21.200|T6K21_200	CheY-like two-component responsive regulator family protein	protein-coding
peak_259	4	10090941	10091151	promoter-TSS (AT4G18250.1)	promoter-TSS (AT4G18250.1)	-770	AT4G18250.1	AT4G18250	T9A21.100|T9A21_100	receptor Serine/Threonine kinase-like protein	protein-coding
peak_260	4	10698433	10699216	promoter-TSS (AT4G19660.2)	promoter-TSS (AT4G19660.2)	-13	AT4G19660.1	NPR4	ATNPR4|NPR1-like protein 4|T16H5.20|T16H5_20	NPR1-like protein 4	protein-coding
peak_261	4	11271693	11271895	exon (AT4G21120.2, exon 1 of 3)	exon (AT4G21120.2, exon 1 of 3)	1754	AT4G21120.2	AAT1	AtCAT1|CAT1|CATIONIC AMINO ACID TRANSPORTER 1|F7J7.60|F7J7_60|amino acid transporter 1	amino acid transporter 1	protein-coding
peak_262	4	11896647	11897867	promoter-TSS (AT4G22590.1)	promoter-TSS (AT4G22590.1)	-777	AT4G22590.1	TPPG	F7K2.170|F7K2_170|trehalose-6-phosphate phosphatase G	Haloacid dehalogenase-like hydrolase (HAD) superfamily protein	protein-coding
peak_263	4	11967709	11968087	TTS (AT4G22780.2)	TTS (AT4G22780.2)	-2129	AT4G22770.1	AT4G22770	AHL2|AT-hook motif nuclear localized protein 2|T12H17.160|T12H17_160	AT hook motif DNA-binding family protein	protein-coding
peak_264	4	12029518	12029708	promoter-TSS (AT4G22960.1)	promoter-TSS (AT4G22960.1)	-407	AT4G22960.1	AT4G22960	F7H19.140|F7H19_140	FAM63A-like protein (DUF544)	protein-coding
peak_265	4	12086495	12087020	promoter-TSS (AT4G23060.1)	promoter-TSS (AT4G23060.1)	-141	AT4G23060.1	IQD22	F7H19.250|F7H19_250|IQ-domain 22	IQ-domain 22	protein-coding
peak_266	4	12395187	12396704	Intergenic	Intergenic	-1963	AT4G23810.1	WRKY53	ATWRKY53|T32A16.2	WRKY family transcription factor	protein-coding
peak_267	4	12573163	12573394	exon (AT4G24240.2, exon 2 of 2)	exon (AT4G24240.2, exon 2 of 2)	1543	AT4G24240.2	WRKY7	ATWRKY7|T22A6.70|T22A6_70|WRKY DNA-binding protein 7	WRKY DNA-binding protein 7	protein-coding
peak_268	4	13139016	13139338	exon (AT4G25840.1, exon 1 of 6)	exon (AT4G25840.1, exon 1 of 6)	220	AT4G25840.1	GPP1	F14M19.120|F14M19_120|glycerol-3-phosphatase 1	glycerol-3-phosphatase 1	protein-coding
peak_269	4	13502266	13502299	promoter-TSS (AT4G26850.1)	promoter-TSS (AT4G26850.1)	-581	AT4G26850.1	VTC2	F10M23.190|F10M23_190|vitamin c defective 2	GDP-L-galactose phosphorylase 1	protein-coding
peak_270	4	14076604	14077802	promoter-TSS (AT4G28490.1)	promoter-TSS (AT4G28490.1)	-473	AT4G28490.1	HAE	F20O9.180|F20O9_180|HAESA|RECEPTOR-LIKE PROTEIN KINASE 5|RLK5	Leucine-rich receptor-like protein kinase family protein	protein-coding
peak_271	4	14655097	14655402	Intergenic	Intergenic	-1705	AT4G29950.1	AT4G29950	-	Ypt/Rab-GAP domain of gyp1p superfamily protein	protein-coding
peak_272	4	14655731	14656083	Intergenic	Intergenic	-1047	AT4G29950.1	AT4G29950	-	Ypt/Rab-GAP domain of gyp1p superfamily protein	protein-coding
peak_273	4	14656343	14656746	promoter-TSS (AT4G29950.3)	promoter-TSS (AT4G29950.3)	-410	AT4G29950.1	AT4G29950	-	Ypt/Rab-GAP domain of gyp1p superfamily protein	protein-coding
peak_274	4	14902355	14902929	promoter-TSS (AT4G30500.1)	promoter-TSS (AT4G30500.1)	-498	AT4G30490.1	AT4G30490	F17I23.170|F17I23_170	AFG1-like ATPase family protein	protein-coding
peak_275	4	15060006	15060481	promoter-TSS (AT4G30950.1)	promoter-TSS (AT4G30950.1)	-397	AT4G30950.1	FAD6	CHLOROPLAST PRECURSOR|F6I18.140|F6I18_140|FADC|FATTY ACID DESATURASE C|OMEGA-6 FATTY ACID DESATURASE|SFD4|STEAROYL DESATURASE DEFICIENCY 4|fatty acid desaturase 6	fatty acid desaturase 6	protein-coding
peak_276	4	15378725	15383155	Intergenic	Intergenic	-1837	AT4G31800.1	WRKY18			protein-coding
peak_277	4	16255915	16256390	promoter-TSS (AT4G33905.1)	promoter-TSS (AT4G33905.1)	-392	AT4G33905.1	AT4G33905	-	Peroxisomal membrane 22 kDa (Mpv17/PMP22) family protein	protein-coding
peak_278	4	16344835	16345238	promoter-TSS (AT4G34131.1)	promoter-TSS (AT4G34131.1)	-218	AT4G34131.1	UGT73B3	F28A23.2|UDP-glucosyl transferase 73B3	UDP-glucosyl transferase 73B3	protein-coding
peak_279	4	16347273	16347712	promoter-TSS (AT4G34135.1)	promoter-TSS (AT4G34135.1)	-58	AT4G34135.2	UGT73B2	UDP-glucosyltransferase 73B2	UDP-glucosyltransferase 73B2	protein-coding
peak_280	4	16350361	16350654	promoter-TSS (AT4G34140.9)	promoter-TSS (AT4G34140.9)	31	AT4G34140.1	AT4G34140	F28A23.100|F28A23_100	D111/G-patch domain-containing protein	protein-coding
peak_281	4	16371646	16371896	promoter-TSS (AT4G34180.1)	promoter-TSS (AT4G34180.1)	-242	AT4G34180.1	AT4G34180	F10M10.6	Cyclase family protein	protein-coding
peak_282	4	16587584	16587875	Intergenic	Intergenic	-3449.5	AT4G34770.1	SAUR1			protein-coding
peak_283	4	16737979	16738067	exon (AT4G35180.1, exon 5 of 5)	exon (AT4G35180.1, exon 5 of 5)	1266	AT4G35170.1	AT4G35170	T12J5.40|T12J5_40	Late embryogenesis abundant (LEA) hydroxyproline-rich glycoprotein family	protein-coding
peak_284	4	16740201	16743393	Intergenic	Intergenic	-1196	AT4G35180.1	LHT7			protein-coding
peak_285	4	16801181	16801936	promoter-TSS (AT4G35310.2)	promoter-TSS (AT4G35310.2)	-47	AT4G35310.1	CPK5	ATCPK5|CALMODULIN-DOMAIN PROTEIN KINASE 5|F23E12.130|F23E12_130|calmodulin-domain protein kinase 5	calmodulin-domain protein kinase 5	protein-coding
peak_286	4	16895220	16895303	promoter-TSS (AT4G35600.1)	promoter-TSS (AT4G35600.1)	-892	AT4G35600.1	CST	CAST AWAY|CONNEXIN 32|CX32|F8D20.110|F8D20_110|Kin4|kinase 4	Protein kinase superfamily protein	protein-coding
peak_287	4	16913788	16914285	promoter-TSS (AT4G35670.1)	promoter-TSS (AT4G35670.1)	-562.5	AT4G35670.1	AT4G35670			protein-coding
peak_288	4	16951120	16951127	promoter-TSS (AT4G35780.1)	promoter-TSS (AT4G35780.1)	-503	AT4G35780.1	STY17	F4B14.1|serine/threonine/tyrosine kinase 17	ACT-like protein tyrosine kinase family protein	protein-coding
peak_289	4	17050452	17050917	promoter-TSS (AT4G36040.1)	promoter-TSS (AT4G36040.1)	-76	AT4G36040.1	J11	DJC23|DNA J protein C23|DnaJ11|T19K4.170|T19K4_170	Chaperone DnaJ-domain superfamily protein	protein-coding
peak_290	4	17051649	17051718	Intergenic	Intergenic	-1075.5	AT4G36040.1	DJC23			protein-coding
peak_291	4	17243039	17243328	promoter-TSS (AT4G36540.2)	promoter-TSS (AT4G36540.2)	-400	AT4G36540.2	BEE2	AP22.3|AP22_3|BR enhanced expression 2	BR enhanced expression 2	protein-coding
peak_292	4	17634226	17634638	promoter-TSS (AT4G37530.1)	promoter-TSS (AT4G37530.1)	-264	AT4G37530.1	AT4G37530	F19F18.20|F19F18_20	Peroxidase superfamily protein	protein-coding
peak_293	4	17683557	17683916	exon (AT4G37640.1, exon 6 of 7)	exon (AT4G37640.1, exon 6 of 7)	3369	AT4G37640.1	ACA2	CALCIUM ATPASE 2|F19F18.130|F19F18_130|calcium ATPase 2	calcium ATPase 2	protein-coding
peak_294	4	17684490	17686147	exon (AT4G37640.1, exon 3 of 7)	exon (AT4G37640.1, exon 3 of 7)	1787	AT4G37640.1	ACA2	CALCIUM ATPASE 2|F19F18.130|F19F18_130|calcium ATPase 2	calcium ATPase 2	protein-coding
peak_295	4	18318893	18318902	TTS (AT4G39390.1)	TTS (AT4G39390.1)	3352.5	AT4G39390.1	URGT4			protein-coding
peak_296	4	18319485	18319741	TTS (AT4G39390.1)	TTS (AT4G39390.1)	4068	AT4G39390.1	URGT4			protein-coding
peak_297	5	210682	211007	TTS (AT5G01540.1)	TTS (AT5G01540.1)	2627.5	AT5G01540.1	AT5G01540			protein-coding
peak_298	5	217602	217901	promoter-TSS (AT5G01550.1)	promoter-TSS (AT5G01550.1)	-978	AT5G01550.1	LECRKA4.2	F7A7.70|F7A7_70|L-type lectin receptor kinase VI.3|LecRK-VI.3|lectin receptor kinase a4.1	lectin receptor kinase a4.1	protein-coding
peak_299	5	352143	353692	promoter-TSS (AT5G01900.1)	promoter-TSS (AT5G01900.1)	-822	AT5G01900.1	WRKY62	ARABIDOPSIS THALIANA WRKY DNA-BINDING PROTEIN 62|ATWRKY62|T20L15.170|T20L15_170|WRKY DNA-binding protein 62	WRKY DNA-binding protein 62	protein-coding
peak_300	5	534815	535764	TTS (AT5G02450.1)	TTS (AT5G02450.1)	2231.5	AT5G02450.1	EL36X			protein-coding
peak_301	5	793433	793766	promoter-TSS (AT5G03290.1)	promoter-TSS (AT5G03290.1)	-374.5	AT5G03290.1	IDH-V			protein-coding
peak_302	5	816375	817973	promoter-TSS (AT5G03355.1)	promoter-TSS (AT5G03355.1)	-504	AT5G03350.1	AT5G03350	F12E4.80|F12E4_80	Legume lectin family protein	protein-coding
peak_303	5	1558044	1558396	exon (AT5G05250.1, exon 1 of 1)	exon (AT5G05250.1, exon 1 of 1)	266	AT5G05250.1	AT5G05250	K18I23.5|K18I23_5	hypothetical protein	protein-coding
peak_304	5	2178821	2179281	Intergenic	Intergenic	-2605	AT5G07010.1	ST2A			protein-coding
peak_305	5	2239592	2239853	Intergenic	Intergenic	2215	AT5G07190.2	ATS3	T28J14.130|T28J14_130|seed gene 3	embryo-specific protein 3	protein-coding
peak_306	5	2241540	2241779	Intergenic	Intergenic	3680	AT5G07200.1	GA20OX3	ARABIDOPSIS THALIANA GIBBERELLIN 20-OXIDASE 3|ATGA20OX3|T28J14.140|T28J14_140|YAP169|gibberellin 20-oxidase 3	gibberellin 20-oxidase 3	protein-coding
peak_307	5	2511041	2511330	promoter-TSS (AT5G07860.1)	promoter-TSS (AT5G07860.1)	-172	AT5G07860.1	AT5G07860	F13G24.60|F13G24_60	HXXXD-type acyl-transferase family protein	protein-coding
peak_308	5	2513503	2513717	promoter-TSS (AT5G07870.1)	promoter-TSS (AT5G07870.1)	-182	AT5G07870.1	AT5G07870	F13G24.70|F13G24_70	HXXXD-type acyl-transferase family protein	protein-coding
peak_309	5	2860270	2862488	promoter-TSS (AT5G08790.1)	promoter-TSS (AT5G08790.1)	-821	AT5G08790.1	ATAF2	Arabidopsis NAC domain containing protein 81|anac081	NAC (No Apical Meristem) domain transcriptional regulator superfamily protein	protein-coding
peak_310	5	3044474	3044730	promoter-TSS (AT5G09800.1)	promoter-TSS (AT5G09800.1)	-56	AT5G09800.1	AT5G09800	F17I14.10|F17I14_10	ARM repeat superfamily protein	protein-coding
peak_311	5	3509806	3510110	exon (AT5G11060.1, exon 1 of 6)	exon (AT5G11060.1, exon 1 of 6)	125	AT5G11060.1	KNAT4	KNOTTED1-like homeobox gene 4|T5K6.50|T5K6_50	homeobox protein knotted-1-like 4	protein-coding
peak_312	5	3516048	3516271	TTS (AT5G11070.1)	TTS (AT5G11070.1)	876	AT5G11070.1	AT5G11070	T5K6.60|T5K6_60	hypothetical protein	protein-coding
peak_313	5	3846927	3847329	Intergenic	Intergenic	-1417	AT5G11930.1	AT5G11930	F14F18.100|F14F18_100	Thioredoxin superfamily protein	protein-coding
peak_314	5	3857277	3857414	TTS (AT5G11950.1)	TTS (AT5G11950.1)	2381	AT5G11950.1	LOG8	F14F18.120|F14F18_120|LONELY GUY 8	Putative lysine decarboxylase family protein	protein-coding
peak_315	5	3885013	3885374	promoter-TSS (AT5G12030.1)	promoter-TSS (AT5G12030.1)	39	AT5G12040.2	AT5G12040	F14F18.210|F14F18_210	Nitrilase/cyanide hydratase and apolipoprotein N-acyltransferase family protein	protein-coding
peak_316	5	4152394	4152635	TTS (AT5G13090.1)	TTS (AT5G13090.1)	-1313	AT5G13080.1	WRKY75	ARABIDOPSIS THALIANA WRKY DNA-BINDING PROTEIN 75|ATWRKY75|T19L5.40|T19L5_40|WRKY DNA-binding protein 75	WRKY DNA-binding protein 75	protein-coding
peak_317	5	4555067	4555275	promoter-TSS (AT5G14120.1)	promoter-TSS (AT5G14120.1)	-574	AT5G14110.1	AT5G14110	MUA22.11|MUA22_11	peroxidase (DUF 3339)	protein-coding
peak_318	5	5074371	5074569	Intergenic	Intergenic	-1978	AT5G15580.1	LNG1	LONGIFOLIA1|T20K14.190|T20K14_190|TON1 Recruiting Motif 2|TRM2	longifolia1	protein-coding
peak_319	5	5177935	5178142	promoter-TSS (AT5G15853.1)	promoter-TSS (AT5G15853.1)	-69	AT5G15853.1	AT5G15853	-	hypothetical protein	protein-coding
peak_320	5	5181515	5181924	promoter-TSS (AT5G15860.2)	promoter-TSS (AT5G15860.2)	42	AT5G15860.1	PCME	ATPCME|F14F8.240|F14F8_240|ICME|Isoprenylcysteine methylesterase|prenylcysteine methylesterase	prenylcysteine methylesterase	protein-coding
peak_321	5	6043970	6044693	Intergenic	Intergenic	-1317	AT5G18270.1	ANAC087	Arabidopsis NAC domain containing protein 87|MRG7.23|MRG7_23	NAC domain containing protein 87	protein-coding
peak_322	5	6045569	6046614	Intergenic	Intergenic	-3077	AT5G18270.1	ANAC087	Arabidopsis NAC domain containing protein 87|MRG7.23|MRG7_23	NAC domain containing protein 87	protein-coding
peak_323	5	6188737	6189381	Intergenic	Intergenic	-3268	AT5G18610.2	AT5G18610	PBL27|T28N17.90|T28N17_90	Protein kinase superfamily protein	protein-coding
peak_324	5	6419443	6419564	promoter-TSS (AT5G19130.2)	promoter-TSS (AT5G19130.2)	-391	AT5G19130.1	AT5G19130	T24G5.30|T24G5_30	GPI transamidase component family protein / Gaa1-like family protein	protein-coding
peak_325	5	6421923	6422081	Intergenic	Intergenic	-1151	AT5G19140.2	AILP1	ATAILP1|T24G5.40|T24G5_40	aluminum induced protein with YGL and LRDR motifs	protein-coding
peak_326	5	6468964	6469459	promoter-TSS (AT5G19240.1)	promoter-TSS (AT5G19240.1)	-861	AT5G19240.1	AT5G19240	T24G5.140|T24G5_140	Glycoprotein membrane precursor GPI-anchored	protein-coding
peak_327	5	7226236	7226572	promoter-TSS (AT5G21482.1)	promoter-TSS (AT5G21482.1)	-202	AT5G21482.1	CKX7	ARABIDOPSIS THALIANA CYTOKININ OXIDASE 5|ATCKX5|cytokinin oxidase 7	cytokinin oxidase 7	protein-coding
peak_328	5	7358013	7358957	promoter-TSS (AT5G22210.1)	promoter-TSS (AT5G22210.1)	-293	AT5G22210.1	AT5G22210	-	aspartyl/glutamyl-tRNA (Asn/Gln) amidotransferase subunit B	protein-coding
peak_329	5	7373569	7374014	promoter-TSS (AT5G22270.1)	promoter-TSS (AT5G22270.1)	-532	AT5G22270.1	AT5G22270	SIED1|Salt-Induced and EIN3/EIL1-Dependent 1|T6G21.5	hypothetical protein	protein-coding
peak_330	5	7493385	7494290	promoter-TSS (AT5G22560.1)	promoter-TSS (AT5G22560.1)	-568	AT5G22560.1	AT5G22560	MQJ16.10|MQJ16_10	transmembrane protein, putative (DUF247)	protein-coding
peak_331	5	7496675	7499426	Intergenic	Intergenic	-1060	AT5G22570.1	WRKY38	ARABIDOPSIS THALIANA WRKY DNA-BINDING PROTEIN 38|ATWRKY38|MQJ16.11|MQJ16_11|WRKY DNA-binding protein 38	WRKY DNA-binding protein 38	protein-coding
peak_332	5	7525626	7525961	exon (AT5G22630.1, exon 1 of 1)	exon (AT5G22630.1, exon 1 of 1)	1707	AT5G22630.1	ADT5	MDJ22.5|MDJ22_5|arogenate dehydratase 5	arogenate dehydratase 5	protein-coding
peak_333	5	8214704	8217500	Intergenic	Intergenic	-1089	AT5G24210.2	AT5G24210	MOP9.2|MOP9_2	alpha/beta-Hydrolases superfamily protein	protein-coding
peak_334	5	8376397	8379107	Intergenic	Intergenic	-1007	AT5G24530.1	DMR6	DOWNY MILDEW RESISTANT 6|K18P6.6|K18P6_6	2-oxoglutarate (2OG) and Fe(II)-dependent oxygenase superfamily protein	protein-coding
peak_335	5	8379393	8379577	exon (AT5G24530.1, exon 2 of 4)	exon (AT5G24530.1, exon 2 of 4)	726	AT5G24530.1	DMR6	DOWNY MILDEW RESISTANT 6|K18P6.6|K18P6_6	2-oxoglutarate (2OG) and Fe(II)-dependent oxygenase superfamily protein	protein-coding
peak_336	5	8380432	8381744	intron (AT5G24530.1, intron 2 of 3)	intron (AT5G24530.1, intron 2 of 3)	2329	AT5G24530.1	DMR6	DOWNY MILDEW RESISTANT 6|K18P6.6|K18P6_6	2-oxoglutarate (2OG) and Fe(II)-dependent oxygenase superfamily protein	protein-coding
peak_337	5	8389400	8390032	Intergenic	Intergenic	-1688	AT5G24540.2	BGLU31	K18P6.7|K18P6_7|beta glucosidase 31	beta glucosidase 31	protein-coding
peak_338	5	8444674	8446002	Intergenic	Intergenic	-1237	AT5G24660.1	LSU2	MXC17.2|MXC17_2|RESPONSE TO LOW SULFUR 2	response to low sulfur 2	protein-coding
peak_339	5	8776196	8777812	Intergenic	Intergenic	-1588	AT5G25290.1	ATFDB35			protein-coding
peak_340	5	9050319	9050645	promoter-TSS (AT5G25930.1)	promoter-TSS (AT5G25930.1)	-178	AT5G25930.1	AT5G25930	F18A17.4	kinase family with leucine-rich repeat domain-containing protein	protein-coding
peak_341	5	9683566	9683842	promoter-TSS (AT5G27420.1)	promoter-TSS (AT5G27420.1)	-284	AT5G27420.1	CNI1	ATL31|Arabidopsis toxicos en levadura 31|F21A20.130|F21A20_130|carbon/nitrogen insensitive 1	carbon/nitrogen insensitive 1	protein-coding
peak_342	5	15630517	15631571	Intergenic	Intergenic	-3400	AT5G39050.1	PMAT1	MXF12.60|MXF12_60|phenolic glucoside malonyltransferase 1	HXXXD-type acyl-transferase family protein	protein-coding
peak_343	5	15632354	15632371	Intergenic	Intergenic	-2082	AT5G39050.1	PMAT1	MXF12.60|MXF12_60|phenolic glucoside malonyltransferase 1	HXXXD-type acyl-transferase family protein	protein-coding
peak_344	5	17962012	17963329	promoter-TSS (AT5G44569.1)	promoter-TSS (AT5G44569.1)	-394	AT5G44568.1	AT5G44568	-	transmembrane protein	protein-coding
peak_345	5	17964012	17964654	promoter-TSS (AT5G44570.2)	promoter-TSS (AT5G44570.2)	-83	AT5G44570.2	AT5G44570	K15C23.1|K15C23_1	transmembrane protein	protein-coding
peak_346	5	18213656	18214260	Intergenic	Intergenic	-4628	AT5G45100.2	BRG1	BOI-related gene 1|K17O22.9|K17O22_9	SBP (S-ribonuclease binding protein) family protein	protein-coding
peak_347	5	18218333	18218455	promoter-TSS (AT5G45100.2)	promoter-TSS (AT5G45100.2)	-192	AT5G45100.2	BRG1	BOI-related gene 1|K17O22.9|K17O22_9	SBP (S-ribonuclease binding protein) family protein	protein-coding
peak_348	5	18221170	18221467	Intergenic	Intergenic	2715	AT5G45100.1	BRG1	BOI-related gene 1|K17O22.9|K17O22_9	SBP (S-ribonuclease binding protein) family protein	protein-coding
peak_349	5	18226325	18229126	Intergenic	Intergenic	-1043	AT5G45110.1	NPR3	ATNPR3|K17O22.11|K17O22_11|NPR1-like protein 3	NPR1-like protein 3	protein-coding
peak_350	5	18276423	18277346	promoter-TSS (AT5G45180.1)	promoter-TSS (AT5G45180.1)	-298	AT5G45180.1	AT5G45180	K18C1.6|K18C1_6	Flavin-binding monooxygenase family protein	protein-coding
peak_351	5	18440656	18440912	Intergenic	Intergenic	-3823	AT5G45510.2	AT5G45510	MFC19.18|MFC19_18	Leucine-rich repeat (LRR) family protein	protein-coding
peak_352	5	19173017	19173811	promoter-TSS (AT5G47220.1)	promoter-TSS (AT5G47220.1)	-458	AT5G47220.1	ERF2	ATERF-2|ATERF2|ETHYLENE RESPONSE FACTOR- 2|ETHYLENE RESPONSIVE ELEMENT BINDING FACTOR 2|MQL5.7|MQL5_7|ethylene responsive element binding factor 2	ethylene responsive element binding factor 2	protein-coding
peak_353	5	19398641	19399201	intron (AT5G47910.1, intron 3 of 7)	intron (AT5G47910.1, intron 3 of 7)	1880	AT5G47910.1	RBOHD	ATRBOHD|MCA23.25|MCA23_25|RESPIRATORY BURST OXIDASE|respiratory burst oxidase homologue D	respiratory burst oxidase homologue D	protein-coding
peak_354	5	20069443	20070080	promoter-TSS (AT5G49480.1)	promoter-TSS (AT5G49480.1)	-728	AT5G49480.1	CP1	ATCP1|Ca2+-binding protein 1|K6M13.2|K6M13_2	Ca2+-binding protein 1	protein-coding
peak_355	5	21533574	21534090	promoter-TSS (AT5G53120.3)	promoter-TSS (AT5G53120.3)	-641	AT5G53120.6	SPDS3	ATSPDS3|MFH8.5|MFH8_5|SPERMIDINE SYNTHASE 3|SPMS|spermidine synthase 3	spermidine synthase 3	protein-coding
peak_356	5	21576523	21576914	Intergenic	Intergenic	-2389	AT5G53190.1	SWEET3	AtSWEET3|MFH8.13|MFH8_13	Nodulin MtN3 family protein	protein-coding
peak_357	5	21735191	21735437	Intergenic	Intergenic	-3535	AT5G53510.1	OPT9	ATOPT9|MNC6.5|MNC6_5|oligopeptide transporter 9	oligopeptide transporter 9	protein-coding
peak_358	5	22081567	22082069	Intergenic	Intergenic	-1477	AT5G54380.1	THE1	GA469.3|GA469_3|THESEUS1	protein kinase family protein	protein-coding
peak_359	5	22123965	22124028	promoter-TSS (AT5G54500.2)	promoter-TSS (AT5G54500.2)	-394	AT5G54500.1	FQR1	F24B18.12|F24B18_12|flavodoxin-like quinone reductase 1	flavodoxin-like quinone reductase 1	protein-coding
peak_360	5	22136080	22136375	Intergenic	Intergenic	-2539	AT5G54510.1	DFL1	DWARF IN LIGHT 1|F24B18.13|F24B18_13|GH3.6|Gretchen Hagen3.6	Auxin-responsive GH3 family protein	protein-coding
peak_361	5	23120575	23120634	Intergenic	Intergenic	-2918	AT5G57110.2	ACA8	''AUTOINHIBITED CA2+ -ATPASE|''autoinhibited Ca2+ -ATPase|'autoinhibited Ca2+ -ATPase|AT-ACA8|AUTOINHIBITED CA2+ -ATPASE|ISOFORM 8|ISOFORM 8''|MUL3.5|MUL3_5|autoinhibited Ca2+ -ATPase|isoform 8|isoform 8'|isoform 8''	autoinhibited Ca2+ -ATPase	protein-coding
peak_362	5	23692562	23693039	promoter-TSS (AT5G58620.1)	promoter-TSS (AT5G58620.1)	-459	AT5G58620.1	AT5G58620	MZN1.16|MZN1_16|TZF9|tandem zinc finger protein 9	zinc finger (CCCH-type) family protein	protein-coding
peak_363	5	24251728	24252073	promoter-TSS (AT5G60250.1)	promoter-TSS (AT5G60250.1)	-238	AT5G60250.1	AT5G60250	F15L12.13|F15L12_13	zinc finger (C3HC4-type RING finger) family protein	protein-coding
peak_364	5	24292174	24292367	promoter-TSS (at5g60408)	promoter-TSS (at5g60408)	-43	AT5G60400.1	AT5G60400	MUF9.14|MUF9_14	hypothetical protein	protein-coding
peak_365	5	24292645	24293294	promoter-TSS (AT5G60410)	promoter-TSS (AT5G60410)	-742.5	AT5G60410.1	AT5G60410			protein-coding
peak_366	5	24482434	24482738	Intergenic	Intergenic	-1912	AT5G60860.1	RABA1F			protein-coding
peak_367	5	24752775	24753010	promoter-TSS (AT5G61560.4)	promoter-TSS (AT5G61560.4)	42	AT5G61560.2	AT5G61560	K11J9.9|K11J9_9	U-box domain-containing protein kinase family protein	protein-coding
peak_368	5	24765573	24766797	promoter-TSS (AT5G61590.1)	promoter-TSS (AT5G61590.1)	-674	AT5G61590.1	AT5G61590	DEWAX|Decrease Wax Biosynthesis|K11J9.4|K11J9_4	Integrase-type DNA-binding superfamily protein	protein-coding
peak_369	5	24905988	24906295	Intergenic	Intergenic	-3010.5	AT5G61990.1	AT5G61990			protein-coding
peak_370	5	25148713	25149198	TTS (AT5G62640.1)	TTS (AT5G62640.1)	-2368	AT5G62630.1	HIPL2	MRG21.5|MRG21_5|hipl2 protein precursor	hipl2 protein precursor	protein-coding
peak_371	5	25209672	25210429	promoter-TSS (AT5G62760.4)	promoter-TSS (AT5G62760.4)	-251	AT5G62770.1	AT5G62770	MQB2.9|MQB2_9	membrane-associated kinase regulator, putative (DUF1645)	protein-coding
peak_372	5	25430481	25431137	Intergenic	Intergenic	-1554	AT5G63520.1	AT5G63520	MLE2.15|MLE2_15	F-box/LRR protein	protein-coding
peak_373	5	25431469	25431700	Intergenic	Intergenic	-1306	AT5G63530.1	FP3	ARABIDOPSIS THALIANA FARNESYLATED PROTEIN 3|ATFP3|MLE2.16|MLE2_16|farnesylated protein 3	farnesylated protein 3	protein-coding
peak_374	5	25527985	25528736	promoter-TSS (AT5G63790.1)	promoter-TSS (AT5G63790.1)	-79	AT5G63790.2	NAC102	ANAC102|MBK5.27|MBK5_27|NAC domain containing protein 102	NAC domain containing protein 102	protein-coding
peak_375	5	25791385	25794992	Intergenic	Intergenic	-1768.5	AT5G64530.1	NAC104			protein-coding
peak_376	5	25805013	25806729	promoter-TSS (AT5G64550.1)	promoter-TSS (AT5G64550.1)	-891	AT5G64550.1	AT5G64550	MUB3.7|MUB3_7	loricrin-like protein	protein-coding
peak_377	5	25907047	25908403	promoter-TSS (AT5G64810.1)	promoter-TSS (AT5G64810.1)	-522	AT5G64810.1	WRKY51	ARABIDOPSIS THALIANA WRKY DNA-BINDING PROTEIN 51|ATWRKY51|MXK3.34|WRKY DNA-binding protein 51	WRKY DNA-binding protein 51	protein-coding
peak_378	5	26126658	26127276	promoter-TSS (AT5G65380.1)	promoter-TSS (AT5G65380.1)	-407	AT5G65380.1	AT5G65380	MNA5.11|MNA5_11	MATE efflux family protein	protein-coding
peak_379	5	26659326	26659548	promoter-TSS (AT5G66770.1)	promoter-TSS (AT5G66770.1)	-874	AT5G66770.1	AT5G66770			protein-coding
peak_380	5	26721121	26721592	promoter-TSS (AT5G66910.1)	promoter-TSS (AT5G66910.1)	21	AT5G66910.1	AT5G66910	MUD21.17|MUD21_17	Disease resistance protein (CC-NBS-LRR class) family	protein-coding
peak_381	5	26853116	26853397	promoter-TSS (AT5G67300.1)	promoter-TSS (AT5G67300.1)	-766	AT5G67300.1	MYBR1	ARABIDOPSIS THALIANA MYB DOMAIN PROTEIN 44|ATMYB44|ATMYBR1|MYB44|myb domain protein r1	myb domain protein r1	protein-coding
peak_382	5	26869626	26869866	promoter-TSS (AT5G67350.1)	promoter-TSS (AT5G67350.1)	-27	AT5G67350.1	AT5G67350	K8K14.7|K8K14_7	hypothetical protein	protein-coding
peak_383	5	26901376	26903672	Intergenic	Intergenic	-2788	AT5G67411.1	AT5G67411	-	GRAS family transcription factor	protein-coding
peak_384	5	26903899	26904090	TTS (AT5G67420.1)	TTS (AT5G67420.1)	2523	AT5G67420.1	LBD37	ASL39|ASYMMETRIC LEAVES2-LIKE 39|K8K14.16|K8K14_16|LOB domain-containing protein 37	LOB domain-containing protein 37	protein-coding
peak_385	5	26905710	26906876	promoter-TSS (AT5G09915.1)	promoter-TSS (AT5G09915.1)	224	AT5G67420.1	LBD37	ASL39|ASYMMETRIC LEAVES2-LIKE 39|K8K14.16|K8K14_16|LOB domain-containing protein 37	LOB domain-containing protein 37	protein-coding

## Sheet: 8h
Supplemental Data 3d
NPR1 peaks detected in all 3 replicates 8 hours after 1mM SA treatment
PeakID	Chr	Start	End	Annotation	Detailed Annotation	Distance to TSS	Nearest PromoterID	Gene Name	Gene Alias	Gene Description	Gene Type
peak_1	1	20418	20852	Intergenic	Intergenic	-2486	AT1G01040.1	DCL1	ABNORMAL SUSPENSOR 1|ASU1|ATDCL1|CAF|CARPEL FACTORY|DICER-LIKE 1|EMB60|EMB76|EMBRYO DEFECTIVE 60|EMBRYO DEFECTIVE 76|SHORT INTEGUMENTS 1|SIN1|SUS1|SUSPENSOR 1|T25K16.4|T25K16_4|dicer-like 1	dicer-like 1	protein-coding
peak_2	1	67864	68266	promoter-TSS (AT1G01140.3)	promoter-TSS (AT1G01140.3)	-291	AT1G01140.1	CIPK9	CBL-interacting protein kinase 9|F6F3.28|PKS6|PROTEIN KINASE 6|SNF1-RELATED PROTEIN KINASE 3.12|SnRK3.12	CBL-interacting protein kinase 9	protein-coding
peak_3	1	178600	179329	TTS (AT1G01480.2)	TTS (AT1G01480.2)	2823	AT1G01480.2	ACS2	1-AMINOCYCLOPROPANE-1-CARBOXYLATE SYNTHASE|1-amino-cyclopropane-1-carboxylate synthase 2|AT-ACC2|EC 4.4.1.14|F22L4.4|F22L4_4|S-ADENOSYL-L-METHIONINE METHYLTHIOADENOSINE-LYASE	1-amino-cyclopropane-1-carboxylate synthase 2	protein-coding
peak_4	1	182327	182551	promoter-TSS (AT1G01490.3)	promoter-TSS (AT1G01490.3)	58	AT1G01490.4	AT1G01490	F22L4.5|F22L4_5	Heavy metal transport/detoxification superfamily protein	protein-coding
peak_5	1	199315	199361	promoter-TSS (AT1G01550.1)	promoter-TSS (AT1G01550.1)	-189	AT1G01550.1	BPS1	BYPASS 1|F22L4.9|F22L4_9	BPS1-like protein (DUF793)	protein-coding
peak_6	1	267874	268385	TTS (AT1G01715.1)	TTS (AT1G01715.1)	136	AT1G01720.1	ATAF1	ANAC002|ANAC2|Arabidopsis NAC domain containing protein 2|T1N6.12|T1N6_12	NAC (No Apical Meristem) domain transcriptional regulator superfamily protein	protein-coding
peak_7	1	424574	424791	promoter-TSS (AT1G04093.1)	promoter-TSS (AT1G04093.1)	16	AT1G04093.1	AT1G04093	-	ncRNA	ncRNA
peak_8	1	430806	431279	promoter-TSS (AT1G02220.1)	promoter-TSS (AT1G02220.1)	-322	AT1G02220.1	NAC003	ANAC003|NAC domain containing protein 3|T6A9.17	NAC domain containing protein 3	protein-coding
peak_9	1	434374	435402	TTS (AT1G02230.1)	TTS (AT1G02230.1)	2034	AT1G02230.1	NAC004	ANAC004|NAC domain containing protein 4|T6A9.19	NAC domain containing protein 4	protein-coding
peak_10	1	435818	436059	intron (AT1G02230.1, intron 3 of 5)	intron (AT1G02230.1, intron 3 of 5)	984	AT1G02230.1	NAC004	ANAC004|NAC domain containing protein 4|T6A9.19	NAC domain containing protein 4	protein-coding
peak_11	1	436481	437785	promoter-TSS (AT1G02230.1)	promoter-TSS (AT1G02230.1)	-211	AT1G02230.1	NAC004	ANAC004|NAC domain containing protein 4|T6A9.19	NAC domain containing protein 4	protein-coding
peak_12	1	468626	469555	promoter-TSS (AT1G02350.1)	promoter-TSS (AT1G02350.1)	-728	AT1G02350.1	AT1G02350	T6A9.34	protoporphyrinogen oxidase-like protein	protein-coding
peak_13	1	487926	488169	intron (AT1G02400.1, intron 1 of 2)	intron (AT1G02400.1, intron 1 of 2)	1246	AT1G02400.2	GA2OX6	ARABIDOPSIS THALIANA GIBBERELLIN 2-OXIDASE 4|ARABIDOPSIS THALIANA GIBBERELLIN 2-OXIDASE 6|ATGA2OX4|ATGA2OX6|Arabidopsis thaliana gibberellin 2-oxidase 4|DOWNSTREAM TARGET OF AGL15 1|DTA1|T6A9.9|T6A9_9|gibberellin 2-oxidase 6	gibberellin 2-oxidase 6	protein-coding
peak_14	1	493092	493348	promoter-TSS (AT1G02420.1)	promoter-TSS (AT1G02420.1)	-419	AT1G02420.1	AT1G02420	T6A9.11|T6A9_11	Pentatricopeptide repeat (PPR) superfamily protein	protein-coding
peak_15	1	497253	501042	promoter-TSS (AT1G02450.1)	promoter-TSS (AT1G02450.1)	-608	AT1G02450.1	NIMIN1	NIM1-interacting 1|NIMIN-1|T6A9.23	NIM1-interacting 1	protein-coding
peak_16	1	501311	501784	Intergenic	Intergenic	-3008	AT1G02450.1	NIMIN1	NIM1-interacting 1|NIMIN-1|T6A9.23	NIM1-interacting 1	protein-coding
peak_17	1	521983	522515	promoter-TSS (AT1G02510.1)	promoter-TSS (AT1G02510.1)	-581	AT1G02510.1	TPK4	ATKCO4|ATTPK4|CA2+ ACTIVATED OUTWARD RECTIFYING K+ CHANNEL 4|KCO4|T14P4.16|T14P4_16	Outward rectifying potassium channel protein	protein-coding
peak_18	1	556594	556972	promoter-TSS (AT1G02620.1)	promoter-TSS (AT1G02620.1)	-309	AT1G02620.1	AT1G02620	T14P4.21|T14P4_21	Ras-related small GTP-binding family protein	protein-coding
peak_19	1	786676	786983	promoter-TSS (AT1G03220.1)	promoter-TSS (AT1G03220.1)	-3	AT1G03220.1	AT1G03220	F15K9.17|F15K9_17	Eukaryotic aspartyl protease family protein	protein-coding
peak_20	1	976901	977000	TTS (AT1G03850.2)	TTS (AT1G03850.2)	811	AT1G03850.1	GRXS13	ATGRXS13|F21M11.22|F21M11_22|glutaredoxin 13	Glutaredoxin family protein	protein-coding
peak_21	1	977668	979440	promoter-TSS (AT1G03850.1)	promoter-TSS (AT1G03850.1)	-643	AT1G03850.3	GRXS13	ATGRXS13|F21M11.22|F21M11_22|glutaredoxin 13	Glutaredoxin family protein	protein-coding
peak_22	1	983794	984056	promoter-TSS (AT1G03870.1)	promoter-TSS (AT1G03870.1)	-381	AT1G03870.1	FLA9	F21M11.20|F21M11_20|FASCICLIN-like arabinoogalactan 9	FASCICLIN-like arabinoogalactan 9	protein-coding
peak_23	1	1434172	1434430	TTS (AT1G05020.1)	TTS (AT1G05020.1)	-1291	AT1G05010.1	EFE	1-AMINOCYCLOPROPANE-1-CARBOXYLATE OXIDASE|ACO4|EAT1|ETHYLENE-FORMING ENZYME|T7A14.12|T7A14_12|ethylene forming enzyme|ethylene-forming enzyme	ethylene-forming enzyme	protein-coding
peak_24	1	1444647	1445314	promoter-TSS (AT1G04313.1)	promoter-TSS (AT1G04313.1)	-3	AT1G05035.1	AT1G05035	-	hypothetical protein	protein-coding
peak_25	1	1647005	1647696	promoter-TSS (AT1G05560.1)	promoter-TSS (AT1G05560.1)	85	AT1G05560.2	UGT75B1	T25N20.21|UDP-GLUCOSE TRANSFERASE 1|UDP-GLUCOSYLTRANSFERASE|UDP-glucosyltransferase 75B1|UGT1	UDP-glucosyltransferase 75B1	protein-coding
peak_26	1	1659281	1660778	promoter-TSS (AT1G05570.1)	promoter-TSS (AT1G05570.1)	-418	AT1G05570.1	CALS1	ATGSL06|ATGSL6|F3F20.1|F3F20_1|GLUCAN SYNTHASE-LIKE 6|GSL06|GSL6|callose synthase 1	callose synthase 1	protein-coding
peak_27	1	1729294	1730092	promoter-TSS (AT1G05785.3)	promoter-TSS (AT1G05785.3)	96	AT1G05783.1	AT1G05783	-	hypothetical protein	protein-coding
peak_28	1	1830031	1830314	promoter-TSS (AT1G06040.1)	promoter-TSS (AT1G06040.1)	-189	AT1G06040.1	STO	B-box domain protein 24|BBX24|SALT TOLERANCE|T21E18.9|T21E18_9	B-box zinc finger family protein	protein-coding
peak_29	1	1873921	1874645	promoter-TSS (AT1G06150.2)	promoter-TSS (AT1G06150.2)	-553	AT1G06150.2	EMB1444	AtRLP53|EMBRYO DEFECTIVE 1444|LHL1|LONESOME HIGHWAY LIKE 1|T21E18.20|T21E18_20|receptor like protein 53	basic helix loop helix (bHLH) DNA-binding superfamily protein	protein-coding
peak_30	1	1876770	1877342	exon (AT1G06148.2, exon 1 of 3)	exon (AT1G06148.2, exon 1 of 3)	472	AT1G06148.2	AT1G06148	-	hypothetical protein	protein-coding
peak_31	1	1879303	1879430	Intergenic	Intergenic	-1793	AT1G06148.1	AT1G06148	-	hypothetical protein	protein-coding
peak_32	1	1880944	1881183	Intergenic	Intergenic	-1844	AT1G06160.1	ORA59	F9P14.2|F9P14_2|octadecanoid-responsive Arabidopsis AP2/ERF 59	octadecanoid-responsive AP2/ERF 59	protein-coding
peak_33	1	1882490	1882845	promoter-TSS (AT1G06160.1)	promoter-TSS (AT1G06160.1)	-240	AT1G06160.1	ORA59	F9P14.2|F9P14_2|octadecanoid-responsive Arabidopsis AP2/ERF 59	octadecanoid-responsive AP2/ERF 59	protein-coding
peak_34	1	2104575	2104790	promoter-TSS (AT1G06850.1)	promoter-TSS (AT1G06850.1)	-366	AT1G06850.1	bZIP52	AtbZIP52|F4H5.7|F4H5_7|basic leucine-zipper 52	basic leucine-zipper 52	protein-coding
peak_35	1	2172309	2173018	TTS (AT1G07080.1)	TTS (AT1G07080.1)	2375	AT1G07090.1	LSH6	F10K1.20|F10K1_20|LIGHT SENSITIVE HYPOCOTYLS 6	LIGHT-DEPENDENT SHORT HYPOCOTYLS-like protein (DUF640)	protein-coding
peak_36	1	2335702	2335966	TTS (AT1G07580.1)	TTS (AT1G07580.1)	1012	AT1G07580.1	AT1G07580	51945.TRNA-ALA-1	tRNA	tRNA
peak_37	1	2357881	2358387	TTS (AT1G07650.1)	TTS (AT1G07650.1)	-1721	AT1G07640.3	OBP2	F24B9.30|F24B9_30|UAS-TAGGED ROOT PATTERNING3|URP3|ZINC FINGER PROTEIN OBP2	Dof-type zinc finger DNA-binding family protein	protein-coding
peak_38	1	2432106	2432627	promoter-TSS (AT1G07870.2)	promoter-TSS (AT1G07870.2)	-275	AT1G07870.1	AT1G07870	F24B9.4|F24B9_4	Protein kinase superfamily protein	protein-coding
peak_39	1	2580698	2581077	promoter-TSS (AT1G08210.2)	promoter-TSS (AT1G08210.2)	-133	AT1G08210.3	AT1G08210	-	Eukaryotic aspartyl protease family protein	protein-coding
peak_40	1	2712375	2712716	promoter-TSS (AT1G08570.1)	promoter-TSS (AT1G08570.1)	-149	AT1G08570.1	ACHT4	atypical CYS HIS rich thioredoxin 4|atypical CYS HIS rich thioredoxin 4	atypical CYS HIS rich thioredoxin 4	protein-coding
peak_41	1	3131236	3131977	promoter-TSS (AT1G09660.3)	promoter-TSS (AT1G09660.3)	-512	AT1G09660.1	AT1G09660	F21M12.5|F21M12_5	RNA-binding KH domain-containing protein	protein-coding
peak_42	1	3287425	3287720	promoter-TSS (AT1G10070.3)	promoter-TSS (AT1G10070.3)	-515	AT1G10070.3	BCAT-2	ATBCAT-2|BCAT2|T27I1.9|T27I1_9|branched-chain amino acid transaminase 2|branched-chain amino acid transferase 2	branched-chain amino acid transaminase 2	protein-coding
peak_43	1	3803737	3805306	promoter-TSS (AT1G11310.1)	promoter-TSS (AT1G11310.1)	-288	AT1G11310.1	MLO2	ATMLO2|MILDEW RESISTANCE LOCUS O 2|PMR2|POWDERY MILDEW RESISTANT 2|T28P6.4|T28P6_4	Seven transmembrane MLO family protein	protein-coding
peak_44	1	3805664	3807260	promoter-TSS (AT1G11320.1)	promoter-TSS (AT1G11320.1)	-360	AT1G11320.1	AT1G11320	T28P6.3|T28P6_3	GDSL esterase/lipase	protein-coding
peak_45	1	3808888	3809979	promoter-TSS (AT1G11330.2)	promoter-TSS (AT1G11330.2)	-362	AT1G11330.2	AT1G11330	T28P6.2|T28P6_2	S-locus lectin protein kinase family protein	protein-coding
peak_46	1	4072580	4072951	promoter-TSS (AT1G12050.1)	promoter-TSS (AT1G12050.1)	24	AT1G12050.1	AT1G12050	AtFAH|F12F1.8|F12F1_8|FAH|SSCD1|fumarylacetoacetate hydrolase|short-day sensitive cell deathshort-day sensitive cell deathshort-day sensitive cell death 111	fumarylacetoacetase	protein-coding
peak_47	1	4086392	4087248	Intergenic	Intergenic	2658	AT1G12080.1	AT1G12080	F12F1.4|F12F1_4	Vacuolar calcium-binding protein-like protein	protein-coding
peak_48	1	4087520	4087696	Intergenic	Intergenic	3249	AT1G12090.1	ELP	F12F1.3|F12F1_3|extensin-like protein	extensin-like protein	protein-coding
peak_49	1	4139839	4140367	promoter-TSS (AT1G12210.2)	promoter-TSS (AT1G12210.2)	-113	AT1G12210.2	RFL1	RPS5-like 1|T28K15.6|T28K15_6	RPS5-like 1	protein-coding
peak_50	1	4229715	4230009	promoter-TSS (AT1G12420.1)	promoter-TSS (AT1G12420.1)	-651	AT1G12420.1	ACR8	ACT domain repeat 8|F5O11.14|F5O11_14	ACT domain repeat 8	protein-coding
peak_51	1	4230282	4230511	Intergenic	Intergenic	-1185	AT1G12420.1	ACR8	ACT domain repeat 8|F5O11.14|F5O11_14	ACT domain repeat 8	protein-coding
peak_52	1	4358448	4358685	TTS (AT1G12790.1)	TTS (AT1G12790.1)	328	AT1G12780.1	UGE1	A. THALIANA UDP-GLC 4-EPIMERASE 1|ATUGE1|F13K23.3|F13K23_3|UDP-D-glucose/UDP-D-galactose 4-epimerase 1	UDP-D-glucose/UDP-D-galactose 4-epimerase 1	protein-coding
peak_53	1	4432235	4433543	promoter-TSS (AT1G12990.1)	promoter-TSS (AT1G12990.1)	-716	AT1G12990.1	AT1G12990	F3F19.2|F3F19_2	beta-1,4-N-acetylglucosaminyltransferase family protein	protein-coding
peak_54	1	4458377	4458770	promoter-TSS (AT1G13080.2)	promoter-TSS (AT1G13080.2)	-429	AT1G13080.1	CYP71B2	''cytochrome P450|CYTOCHROME P450 MONOOXYGENASE 71B2|F3F19.10|F3F19_10|cytochrome P450|family 71|polypeptide 2|polypeptide 2''|subfamily B	cytochrome P450, family 71, subfamily B, polypeptide 2	protein-coding
peak_55	1	4514589	4514684	promoter-TSS (AT1G13220.1)	promoter-TSS (AT1G13220.1)	-626	AT1G13210.1	ACA.l	F3F19.24|F3F19_24|autoinhibited Ca2+/ATPase II	autoinhibited Ca2+/ATPase II	protein-coding
peak_56	1	4533809	4534109	Intergenic	Intergenic	-1509	AT1G05003.1	AT1G05003	-	ncRNA	ncRNA
peak_57	1	4536237	4536638	Intergenic	Intergenic	-3987	AT1G05003.1	AT1G05003	-	ncRNA	ncRNA
peak_58	1	4539641	4539676	Intergenic	Intergenic	-2510	AT1G13260.1	RAV1	AtRAV1|EDF4|ETHYLENE RESPONSE DNA BINDING FACTOR 4|T6J4.2|T6J4_2|related to ABI3/VP1 1	related to ABI3/VP1 1	protein-coding
peak_59	1	4540361	4541584	Intergenic	Intergenic	-1196	AT1G13260.1	RAV1	AtRAV1|EDF4|ETHYLENE RESPONSE DNA BINDING FACTOR 4|T6J4.2|T6J4_2|related to ABI3/VP1 1	related to ABI3/VP1 1	protein-coding
peak_60	1	4578572	4578865	promoter-TSS (AT1G13360.2)	promoter-TSS (AT1G13360.2)	-349	AT1G13360.1	AT1G13360	-	hypothetical protein	protein-coding
peak_61	1	4584372	4584890	Intergenic	Intergenic	4030	AT1G13370.1	AT1G13370	T6J4.12|T6J4_12	Histone superfamily protein	protein-coding
peak_62	1	4585423	4585733	Intergenic	Intergenic	3083	AT1G13370.1	AT1G13370	T6J4.12|T6J4_12	Histone superfamily protein	protein-coding
peak_63	1	4611625	4611918	promoter-TSS (AT1G13448.1)	promoter-TSS (AT1G13448.1)	245	AT1G05013.1	AT1G05013	-	ncRNA	ncRNA
peak_64	1	4621637	4621926	promoter-TSS (AT1G13470.1)	promoter-TSS (AT1G13470.1)	-196	AT1G13470.1	AT1G13470	T6J4.20|T6J4_20	hypothetical protein (DUF1262)	protein-coding
peak_65	1	4712939	4713144	promoter-TSS (AT1G13740.1)	promoter-TSS (AT1G13740.1)	-392	AT1G13740.1	AFP2	ABI five binding protein 2|F21F23.17|F21F23_17	ABI five binding protein 2	protein-coding
peak_66	1	4760587	4760888	promoter-TSS (AT1G13930.2)	promoter-TSS (AT1G13930.2)	-220	AT1G13930.1	AT1G13930	F16A14.14	oleosin-B3-like protein	protein-coding
peak_67	1	5022070	5022731	TTS (AT1G14630.2)	TTS (AT1G14630.2)	-1026	AT1G14640.1	AT1G14640	T5E21.18|T5E21_18	SWAP (Suppressor-of-White-APricot)/surp domain-containing protein	protein-coding
peak_68	1	5068685	5069499	promoter-TSS (AT1G14720.1)	promoter-TSS (AT1G14720.1)	-415	AT1G14720.1	XTH28	ATXTH28|ENDOXYLOGLUCAN TRANSFERASE A2|EXGT-A2|F10B6.12|F10B6_12|XTR2|XYLOGLUCAN ENDOTRANSGLYCOSYLASE-RELATED PROTEIN|xyloglucan endotransglucosylase/hydrolase 28|xyloglucan endotransglycosylase related 2	xyloglucan endotransglucosylase/hydrolase 28	protein-coding
peak_69	1	5070490	5071002	Intergenic	Intergenic	-2069	AT1G14720.1	XTH28	ATXTH28|ENDOXYLOGLUCAN TRANSFERASE A2|EXGT-A2|F10B6.12|F10B6_12|XTR2|XYLOGLUCAN ENDOTRANSGLYCOSYLASE-RELATED PROTEIN|xyloglucan endotransglucosylase/hydrolase 28|xyloglucan endotransglycosylase related 2	xyloglucan endotransglucosylase/hydrolase 28	protein-coding
peak_70	1	5133521	5135989	promoter-TSS (AT1G14880.1)	promoter-TSS (AT1G14880.1)	-895	AT1G14880.1	PCR1	AtPCR1|F10B6.29|F10B6_29|PLANT CADMIUM RESISTANCE 1	PLANT CADMIUM RESISTANCE 1	protein-coding
peak_71	1	5249673	5249861	promoter-TSS (AT1G15260.1)	promoter-TSS (AT1G15260.1)	7	AT1G15260.1	AT1G15260	F9L1.20|F9L1_20	LOW protein: ATP-dependent RNA helicase-like protein	protein-coding
peak_72	1	5945156	5945820	promoter-TSS (AT1G17360.1)	promoter-TSS (AT1G17360.1)	-960	AT1G17360.1	AT1G17360	F28G4.18|F28G4_18	LOW protein: protein phosphatase 1 regulatory subunit-like protein	protein-coding
peak_73	1	5996817	5997296	promoter-TSS (AT1G17450.1)	promoter-TSS (AT1G17450.1)	-1	AT1G17455.1	ELF4-L4	ELF4-like 4	ELF4-like 4	protein-coding
peak_74	1	5997584	5997631	promoter-TSS (AT1G17450.1)	promoter-TSS (AT1G17450.1)	427	AT1G17455.2	ELF4-L4	ELF4-like 4	ELF4-like 4	protein-coding
peak_75	1	6014607	6015232	Intergenic	Intergenic	-2889	AT1G17500.1	AT1G17500	F1L3.21|F1L3_21	ATPase E1-E2 type family protein / haloacid dehalogenase-like hydrolase family protein	protein-coding
peak_76	1	6148874	6149088	promoter-TSS (AT1G17850.2)	promoter-TSS (AT1G17850.2)	-41	AT1G17850.2	AT1G17850	F2H15.8|F2H15_8	Rhodanese/Cell cycle control phosphatase superfamily protein	protein-coding
peak_77	1	6193883	6194949	promoter-TSS (AT1G17990.2)	promoter-TSS (AT1G17990.2)	-323	AT1G17990.1	AT1G17990	T10F20.3	FMN-linked oxidoreductases superfamily protein	protein-coding
peak_78	1	6201076	6202323	promoter-TSS (AT1G18020.1)	promoter-TSS (AT1G18020.1)	-536	AT1G18020.1	AT1G18020	-	FMN-linked oxidoreductases superfamily protein	protein-coding
peak_79	1	6298924	6299566	promoter-TSS (AT1G18300.1)	promoter-TSS (AT1G18300.1)	-424	AT1G18300.1	NUDT4	F15H18.18|atnudt4|nudix hydrolase homolog 4	nudix hydrolase homolog 4	protein-coding
peak_80	1	6453218	6453553	TTS (AT1G18710.1)	TTS (AT1G18710.1)	2800	AT1G18710.1	MYB47	AtMYB47|F6A14.18|F6A14_18|myb domain protein 47	myb domain protein 47	protein-coding
peak_81	1	6626527	6626766	promoter-TSS (AT1G19200.2)	promoter-TSS (AT1G19200.2)	-429	AT1G19200.2	AT1G19200	T29M8.7|T29M8_7	cyclin-dependent kinase, putative (DUF581)	protein-coding
peak_82	1	6673230	6673432	promoter-TSS (AT1G19300.1)	promoter-TSS (AT1G19300.1)	-554	AT1G19300.1	PARVUS	ATGATL1|F18O14.2|F18O14_2|GALACTURONOSYLTRANSFERASE-LIKE 1|GAOLAOZHUANGREN 1|GATL1|GLZ1	Nucleotide-diphospho-sugar transferases superfamily protein	protein-coding
peak_83	1	6927033	6928059	promoter-TSS (AT1G19960.1)	promoter-TSS (AT1G19960.1)	-190	AT1G19960.1	AT1G19960	T20H2.25|T20H2_25	transcription factor	protein-coding
peak_84	1	6939630	6940072	intron (AT1G20010.1, intron 1 of 2)	intron (AT1G20010.1, intron 1 of 2)	981	AT1G20010.1	TUB5	T20H2.21|T20H2_21|tubulin beta-5 chain	tubulin beta-5 chain	protein-coding
peak_85	1	6940805	6941023	promoter-TSS (AT1G20015.1)	promoter-TSS (AT1G20015.1)	-82	AT1G20010.1	TUB5	T20H2.21|T20H2_21|tubulin beta-5 chain	tubulin beta-5 chain	protein-coding
peak_86	1	6946464	6947034	intron (AT1G20030.1, intron 1 of 1)	intron (AT1G20030.1, intron 1 of 1)	1054	AT1G20030.1	AT1G20030	T20H2.19|T20H2_19	Pathogenesis-related thaumatin superfamily protein	protein-coding
peak_87	1	7090113	7090928	promoter-TSS (AT1G20460.1)	promoter-TSS (AT1G20460.1)	-421	AT1G20460.1	AT1G20460	F5M15.20|F5M15_20	NADH-ubiquinone oxidoreductase chain	protein-coding
peak_88	1	7140232	7142299	Intergenic	Intergenic	-1707	AT1G20620.1	CAT3	ATCAT3|F5M15.5|F5M15_5|SEN2|SENESCENCE 2|catalase 3	catalase 3	protein-coding
peak_89	1	7142568	7142911	promoter-TSS (AT1G20620.1)	promoter-TSS (AT1G20620.1)	-233	AT1G20620.1	CAT3	ATCAT3|F5M15.5|F5M15_5|SEN2|SENESCENCE 2|catalase 3	catalase 3	protein-coding
peak_90	1	7149859	7150887	TTS (AT1G20630.1)	TTS (AT1G20630.1)	3737	AT1G20630.1	CAT1	CATALASE 1|F5M15.31|F5M15_31|catalase 1	catalase 1	protein-coding
peak_91	1	7337071	7337465	promoter-TSS (AT1G05613.1)	promoter-TSS (AT1G05613.1)	-316	AT1G05613.1	AT1G05613	-	ncRNA	ncRNA
peak_92	1	7339248	7339636	TTS (AT1G21000.1)	TTS (AT1G21000.1)	1623	AT1G21000.2	AT1G21000	F9H16.1|F9H16_1	PLATZ transcription factor family protein	protein-coding
peak_93	1	7439063	7439402	promoter-TSS (AT1G21250.1)	promoter-TSS (AT1G21250.1)	61	AT1G21250.1	WAK1	AtWAK1|F16F4.6|F16F4_6|PRO25|SERINE THREONINE KINASE|cell wall-associated kinase|cell wall-associated kinase 1	cell wall-associated kinase	protein-coding
peak_94	1	7443930	7444266	promoter-TSS (AT1G21270.1)	promoter-TSS (AT1G21270.1)	-651	AT1G21270.1	WAK2	F16F4.5|F16F4_5|wall-associated kinase 2	wall-associated kinase 2	protein-coding
peak_95	1	7570751	7571349	TTS (AT1G21600.1)	TTS (AT1G21600.1)	-1036	AT1G21590.1	AT1G21590	F24J8.18|F24J8_18	kinase with adenine nucleotide alpha hydrolases-like domain-containing protein	protein-coding
peak_96	1	7661475	7661607	exon (AT1G21830.1, exon 2 of 2)	exon (AT1G21830.1, exon 2 of 2)	1184	AT1G21830.1	AT1G21830	AT1G21820|T26F17.4	hypothetical protein	protein-coding
peak_97	1	7975167	7975553	Intergenic	Intergenic	3087	AT1G22570.2	AT1G22570	F12K8.8|F12K8_8	Major facilitator superfamily protein	protein-coding
peak_98	1	8060666	8061086	promoter-TSS (AT1G22770.1)	promoter-TSS (AT1G22770.1)	-875	AT1G22770.1	GI	FB|GIGANTEA|T22J18.6|T22J18_6	gigantea protein (GI)	protein-coding
peak_99	1	8177754	8178040	Intergenic	Intergenic	-2078	AT1G23070.1	AT1G23070	T26J12.15|T26J12_15	organic solute transporter ostalpha protein (DUF300)	protein-coding
peak_100	1	8178650	8179329	Intergenic	Intergenic	-3170	AT1G23070.1	AT1G23070	T26J12.15|T26J12_15	organic solute transporter ostalpha protein (DUF300)	protein-coding
peak_101	1	8193641	8194046	Intergenic	Intergenic	-1933	AT1G23100.1	AT1G23100	T26J12.12|T26J12_12	GroES-like family protein	protein-coding
peak_102	1	8311493	8311774	promoter-TSS (AT1G23390.1)	promoter-TSS (AT1G23390.1)	-717	AT1G23390.1	AT1G23390	F26F24.26|F26F24_26	Kelch repeat-containing F-box family protein	protein-coding
peak_103	1	8532998	8533271	promoter-TSS (AT1G24120.1)	promoter-TSS (AT1G24120.1)	-872	AT1G24120.1	ARL1	ARG1-like 1|F3I6.4|F3I6_4	ARG1-like 1	protein-coding
peak_104	1	8848541	8848843	promoter-TSS (AT1G25250.2)	promoter-TSS (AT1G25250.2)	-342	AT1G25250.3	IDD16	AtIDD16|F4F7.36|F4F7_36|indeterminate(ID)-domain 16	indeterminate(ID)-domain 16	protein-coding
peak_105	1	8888198	8888676	TTS (AT1G25350.1)	TTS (AT1G25350.1)	3227	AT1G25340.3	MYB116	AtMYB116|F4F7.27|F4F7_27|myb domain protein 116	myb domain protein 116	protein-coding
peak_106	1	8975955	8976375	promoter-TSS (AT1G25550.2)	promoter-TSS (AT1G25550.2)	-161	AT1G25550.1	AT1G25550	-	myb-like transcription factor family protein	protein-coding
peak_107	1	8983340	8984198	promoter-TSS (AT1G25560.1)	promoter-TSS (AT1G25560.1)	-455	AT1G25560.1	TEM1	AtTEM1|EDF1|ETHYLENE RESPONSE DNA BINDING FACTOR 1|F2J7.3|F2J7_3|TEMPRANILLO 1	AP2/B3 transcription factor family protein	protein-coding
peak_108	1	8984441	8984533	Intergenic	Intergenic	-1173	AT1G25560.1	TEM1	AtTEM1|EDF1|ETHYLENE RESPONSE DNA BINDING FACTOR 1|F2J7.3|F2J7_3|TEMPRANILLO 1	AP2/B3 transcription factor family protein	protein-coding
peak_109	1	9043587	9043748	promoter-TSS (AT1G26150.2)	promoter-TSS (AT1G26150.2)	188	AT1G26150.1	PERK10	ATPERK10|AtPERK10|F28B23.17|F28B23_17|proline-rich extensin-like receptor kinase 10	proline-rich extensin-like receptor kinase 10	protein-coding
peak_110	1	9092650	9093115	promoter-TSS (AT1G26270.1)	promoter-TSS (AT1G26270.1)	-322	AT1G26270.1	AT1G26270	F28B23.7|F28B23_7	Phosphatidylinositol 3- and 4-kinase family protein	protein-coding
peak_111	1	9328488	9328653	promoter-TSS (AT1G26920.1)	promoter-TSS (AT1G26920.1)	-923	AT1G26920.1	AT1G26920	T2P11.11|T2P11_11	zinc finger CCHC domain protein	protein-coding
peak_112	1	9393239	9393508	promoter-TSS (AT1G27050.1)	promoter-TSS (AT1G27050.1)	-280	AT1G27050.1	AT1G27050	ATHB54|T7N9.11|T7N9_11|homeobox protein 54	homeobox leucine zipper protein	protein-coding
peak_113	1	10013912	10014484	promoter-TSS (AT1G28480.1)	promoter-TSS (AT1G28480.1)	58	AT1G28480.1	GRX480	ROXY19|roxy19	Thioredoxin superfamily protein	protein-coding
peak_114	1	10046562	10047139	promoter-TSS (AT1G28580.1)	promoter-TSS (AT1G28580.1)	-298	AT1G28580.2	AT1G28580	F1K23.18|F1K23_18	GDSL-like Lipase/Acylhydrolase superfamily protein	protein-coding
peak_115	1	10145869	10146407	Intergenic	Intergenic	-1467	AT1G29060.2	AT1G29060	F28N24.23|F28N24_23	Target SNARE coiled-coil domain protein	protein-coding
peak_116	1	10297267	10297563	TTS (AT1G29410.6)	TTS (AT1G29410.6)	2593	AT1G29410.3	PAI3	F15D2.31|F15D2_31|PHOSPHORIBOSYLANTHRANILATE ISOMERASE|phosphoribosylanthranilate isomerase 3	phosphoribosylanthranilate isomerase 3	protein-coding
peak_117	1	10355482	10355812	TTS (AT1G29640.1)	TTS (AT1G29640.1)	835	AT1G29640.1	AT1G29640	F15D2.20|F15D2_20	senescence regulator (Protein of unknown function, DUF584)	protein-coding
peak_118	1	10356298	10356857	promoter-TSS (AT1G29640.1)	promoter-TSS (AT1G29640.1)	-95	AT1G29640.1	AT1G29640	F15D2.20|F15D2_20	senescence regulator (Protein of unknown function, DUF584)	protein-coding
peak_119	1	10477331	10477906	promoter-TSS (AT1G29930.1)	promoter-TSS (AT1G29930.1)	-267	AT1G29930.1	CAB1	AB140|CAB140|CELLULOSE SYNTHASE LIKE C8|CHLOROPHYLL A/B PROTEIN 140|CLSC8|F1N18.3|F1N18_3|LHCB1.3|LIGHT-HARVESTING CHLOROPHYLL A/B-PROTEIN 1.3|chlorophyll A/B binding protein 1	chlorophyll A/B binding protein 1	protein-coding
peak_120	1	11299990	11301363	promoter-TSS (AT1G06447.1)	promoter-TSS (AT1G06447.1)	-17	AT1G06447.1	AT1G06447	-	ncRNA	ncRNA
peak_121	1	11310440	11311266	promoter-TSS (AT1G31580.1)	promoter-TSS (AT1G31580.1)	-144	AT1G31580.1	ECS1	CXC750|F27M3.20|F27M3_20	ECS1	protein-coding
peak_122	1	11717502	11718262	intron (AT1G32450.1, intron 2 of 5)	intron (AT1G32450.1, intron 2 of 5)	2106	AT1G32450.1	NRT1.5	AtNPF7.3|F5D14.23|F5D14_23|NPF7.3|NRT1/ PTR family 7.3|nitrate transporter 1.5	nitrate transporter 1.5	protein-coding
peak_123	1	15606399	15606988	intron (AT1G41830.1, intron 2 of 7)	intron (AT1G41830.1, intron 2 of 7)	1273	AT1G41830.1	SKS6	F5A13.5|F5A13_5|SKU5 SIMILAR 6|SKU5-similar 6	SKU5-similar 6	protein-coding
peak_124	1	18176132	18176403	TTS (AT1G49140.2)	TTS (AT1G49140.2)	122	AT1G49130.2	BBX17	B-box domain protein 17|F27J15.10|F27J15_10	B-box type zinc finger protein with CCT domain-containing protein	protein-coding
peak_125	1	18323457	18323578	Intergenic	Intergenic	-1012	AT1G49500.2	AT1G49500	F13F21.6|F13F21_6	transcription initiation factor TFIID subunit 1b-like protein	protein-coding
peak_126	1	18549726	18550049	promoter-TSS (ENSRNA049757658-T1)	promoter-TSS (ENSRNA049757658-T1)	-72	ENSRNA049757658-T1
peak_127	1	18690441	18691166	promoter-TSS (AT1G50450.1)	promoter-TSS (AT1G50450.1)	-300	AT1G50450.1	AT1G50450	F11F12.19|F11F12_19	Saccharopine dehydrogenase	protein-coding
peak_128	1	19489057	19489676	promoter-TSS (AT1G07803.1)	promoter-TSS (AT1G07803.1)	611	AT1G52330.2	AT1G52330	F19K6.6|F19K6_6	Late embryogenesis abundant (LEA) hydroxyproline-rich glycoprotein family	protein-coding
peak_129	1	19820239	19821217	TTS (AT1G07873.1)	TTS (AT1G07873.1)	723	AT1G07873.1	AT1G07873	-	ncRNA	ncRNA
peak_130	1	20124377	20124561	promoter-TSS (AT1G53890.1)	promoter-TSS (AT1G53890.1)	-237	AT1G53890.2	AT1G53890	T18A20.12	LURP-one-like protein (DUF567)	protein-coding
peak_131	1	20206385	20206881	promoter-TSS (AT1G54120.1)	promoter-TSS (AT1G54120.1)	-297	AT1G54120.1	AT1G54120	F15I1.22|F15I1_22	hypothetical protein	protein-coding
peak_132	1	20430400	20430816	promoter-TSS (AT1G54740.1)	promoter-TSS (AT1G54740.1)	-161	AT1G54740.1	AT1G54740	T22H22.16|T22H22_16	FANTASTIC four-like protein (DUF3049)	protein-coding
peak_133	1	20431548	20431753	exon (AT1G54740.1, exon 1 of 1)	exon (AT1G54740.1, exon 1 of 1)	881	AT1G54740.1	AT1G54740	T22H22.16|T22H22_16	FANTASTIC four-like protein (DUF3049)	protein-coding
peak_134	1	20598908	20599763	promoter-TSS (AT1G55210.2)	promoter-TSS (AT1G55210.2)	-567	AT1G55210.1	AT1G55210	F7A10.7|F7A10_7	Disease resistance-responsive (dirigent-like protein) family protein	protein-coding
peak_135	1	20911247	20912188	promoter-TSS (AT1G55920.1)	promoter-TSS (AT1G55920.1)	-399	AT1G55920.1	SERAT2;1	ATSERAT2;1|F14J16.18|F14J16_18|SAT1|SAT5|SERINE ACETYLTRANSFERASE|SERINE ACETYLTRANSFERASE 1|SERINE ACETYLTRANSFERASE 5|serine acetyltransferase 2;1	serine acetyltransferase 2;1	protein-coding
peak_136	1	21617167	21617450	promoter-TSS (AT1G08217.1)	promoter-TSS (AT1G08217.1)	-235	AT1G08217.1	AT1G08217	-	ncRNA	ncRNA
peak_137	1	21710825	21710887	promoter-TSS (AT1G08247.1)	promoter-TSS (AT1G08247.1)	-124	AT1G08247.1	AT1G08247	-	ncRNA	ncRNA
peak_138	1	23172775	23173167	promoter-TSS (AT1G62580.1)	promoter-TSS (AT1G62580.1)	-315	AT1G62580.1	NOGC1	T3P18.14|T3P18_14|nitric oxide-dependent guanylate cyclase 1	flavin containing monooxygenase FMO GS-OX-like protein	protein-coding
peak_139	1	23396687	23397295	Intergenic	Intergenic	-4118	AT1G63090.1	PP2-A11	AtPP2-A11|F16M19.16|F16M19_16|phloem protein 2-A11	phloem protein 2-A11	protein-coding
peak_140	1	23630104	23631141	promoter-TSS (AT1G63700.1)	promoter-TSS (AT1G63700.1)	-549	AT1G63700.1	YDA	EMB71|EMBRYO DEFECTIVE 71|F24D7.11|F24D7_11|MAP KINASE KINASE KINASE 4|MAPKKK4|YODA	Protein kinase superfamily protein	protein-coding
peak_141	1	23633240	23633389	exon (AT1G63710.1, exon 1 of 1)	exon (AT1G63710.1, exon 1 of 1)	759	AT1G63710.1	CYP86A7	''cytochrome P450|F24D7.10|F24D7_10|cytochrome P450|family 86|polypeptide 7|polypeptide 7''|subfamily A	cytochrome P450, family 86, subfamily A, polypeptide 7	protein-coding
peak_142	1	23695836	23696565	promoter-TSS (AT1G63850.1)	promoter-TSS (AT1G63850.1)	-520	AT1G63850.1	AT1G63850	T12P18.13|T12P18_13	BTB/POZ domain-containing protein	protein-coding
peak_143	1	23895924	23896157	promoter-TSS (AT1G08673.1)	promoter-TSS (AT1G08673.1)	-34	AT1G08673.1	AT1G08673	-	ncRNA	ncRNA
peak_144	1	24112884	24113202	promoter-TSS (AT1G64900.1)	promoter-TSS (AT1G64900.1)	-66	AT1G64900.1	CYP89A2	''cytochrome P450|CYP89|F13O11.20|F13O11_20|cytochrome P450|family 89|polypeptide 2|polypeptide 2''|subfamily A	cytochrome P450, family 89, subfamily A, polypeptide 2	protein-coding
peak_145	1	24766785	24767432	Intergenic	Intergenic	3167	AT1G66390.1	MYB90	ATMYB90|PAP2|PRODUCTION OF ANTHOCYANIN PIGMENT 2|T27F4.14|T27F4_14|myb domain protein 90	myb domain protein 90	protein-coding
peak_146	1	24831162	24831691	Intergenic	Intergenic	-2092	AT1G66560.1	WRKY64	ATWRKY64|F28G11.2|F28G11_2|WRKY DNA-binding protein 64	WRKY DNA-binding protein 64	protein-coding
peak_147	1	24843024	24843800	TTS (AT1G66590.1)	TTS (AT1G66590.1)	2289	AT1G66590.2	COX19-1	A. THALIANA CYTOCHROME C OXIDASE 19-1|ATCOX19-1|T12I7.4|T12I7_4|cytochrome c oxidase 19-1	cytochrome c oxidase 19-1	protein-coding
peak_148	1	24844318	24844803	Intergenic	Intergenic	3437	AT1G66590.2	COX19-1	A. THALIANA CYTOCHROME C OXIDASE 19-1|ATCOX19-1|T12I7.4|T12I7_4|cytochrome c oxidase 19-1	cytochrome c oxidase 19-1	protein-coding
peak_149	1	24845212	24846440	Intergenic	Intergenic	-2494	AT1G66600.1	ABO3	ABA overly sensitive mutant 3|ATWRKY63|T12I7.5|T12I7_5|WRKY DNA-binding protein 63|WRKY63	ABA overly sensitive mutant 3	protein-coding
peak_150	1	24846772	24848247	promoter-TSS (AT1G66600.1)	promoter-TSS (AT1G66600.1)	-811	AT1G66600.1	ABO3	ABA overly sensitive mutant 3|ATWRKY63|T12I7.5|T12I7_5|WRKY DNA-binding protein 63|WRKY63	ABA overly sensitive mutant 3	protein-coding
peak_151	1	24996275	24996506	promoter-TSS (AT1G66970.1)	promoter-TSS (AT1G66970.1)	-31	AT1G66970.1	SVL2	F1O19.5|F1O19_5|GDPDL1|Glycerophosphodiester phosphodiesterase (GDPD) like 1|SHV3-like 2	SHV3-like 2	protein-coding
peak_152	1	25711346	25712595	promoter-TSS (AT1G68520.1)	promoter-TSS (AT1G68520.1)	409	AT1G68526.1	AT1G68526	-	hypothetical protein	protein-coding
peak_153	1	25781674	25781951	promoter-TSS (AT1G68670.1)	promoter-TSS (AT1G68670.1)	11	AT1G68670.1	AT1G68670	F24J5.9|F24J5_9	myb-like transcription factor family protein	protein-coding
peak_154	1	25996853	25996921	TTS (AT1G09043.1)	TTS (AT1G09043.1)	124	AT1G09047.1	AT1G09047	-	ncRNA	ncRNA
peak_155	1	26042789	26043519	promoter-TSS (AT1G69270.1)	promoter-TSS (AT1G69270.1)	-413	AT1G69270.1	RPK1	AtRPK1|F4N2.27|F4N2_27|RECEPTOR-LIKE PROTEIN KINASE 1|receptor-like protein kinase 1	receptor-like protein kinase 1	protein-coding
peak_156	1	26123044	26123823	promoter-TSS (AT1G69500.1)	promoter-TSS (AT1G69500.1)	-507	AT1G69500.1	CYP704B1	''cytochrome P450|F10D13.15|F10D13_15|cytochrome P450|family 704|polypeptide 1|polypeptide 1''|subfamily B	cytochrome P450, family 704, subfamily B, polypeptide 1	protein-coding
peak_157	1	26133756	26134282	promoter-TSS (AT1G09063.1)	promoter-TSS (AT1G09063.1)	-480	AT1G09063.1	AT1G09063	-	ncRNA	ncRNA
peak_158	1	26137662	26138247	Intergenic	Intergenic	-3772	AT1G69530.2	EXPA1	AT-EXP1|ATEXP1|ATEXPA1|ATHEXP ALPHA 1.2|EXP1|EXPANSIN 1|F10D13.18|F10D13_18|expansin A1	expansin A1	protein-coding
peak_159	1	26140969	26141461	promoter-TSS (AT1G69530.4)	promoter-TSS (AT1G69530.4)	-511	AT1G69530.2	EXPA1	AT-EXP1|ATEXP1|ATEXPA1|ATHEXP ALPHA 1.2|EXP1|EXPANSIN 1|F10D13.18|F10D13_18|expansin A1	expansin A1	protein-coding
peak_160	1	26243316	26243565	Intergenic	Intergenic	-2597	AT1G69760.1	AT1G69760	T6C23.4|T6C23_4	suppressor SRP40-like protein	protein-coding
peak_161	1	26331815	26332091	exon (AT1G69910.1, exon 1 of 1)	exon (AT1G69910.1, exon 1 of 1)	2090	AT1G69910.1	AT1G69910	T17F3.6|T17F3_6	Protein kinase superfamily protein	protein-coding
peak_162	1	26474969	26475318	promoter-TSS (AT1G70290.1)	promoter-TSS (AT1G70290.1)	-310	AT1G70290.1	TPS8	ATTPS8|ATTPSC|F17O7.18|F17O7_18|trehalose-6-phosphatase synthase S8	trehalose-6-phosphatase synthase S8	protein-coding
peak_163	1	26541497	26541736	promoter-TSS (AT1G70420.1)	promoter-TSS (AT1G70420.1)	-778	AT1G09177.1	AT1G09177	-	ncRNA	ncRNA
peak_164	1	26587598	26588145	promoter-TSS (AT1G70520.1)	promoter-TSS (AT1G70520.1)	-243	AT1G70520.1	CRK2	ALTERED SEED GERMINATION 6|ASG6|F24J13.9|F24J13_9|cysteine-rich RLK (RECEPTOR-like protein kinase) 2	cysteine-rich RLK (RECEPTOR-like protein kinase) 2	protein-coding
peak_165	1	26591769	26592128	promoter-TSS (AT1G70530.1)	promoter-TSS (AT1G70530.1)	-172	AT1G70530.1	CRK3	F24J13.10|F24J13_10|cysteine-rich RLK (RECEPTOR-like protein kinase) 3	cysteine-rich RLK (RECEPTOR-like protein kinase) 3	protein-coding
peak_166	1	26592383	26592856	promoter-TSS (AT1G70530.1)	promoter-TSS (AT1G70530.1)	-843	AT1G70530.1	CRK3	F24J13.10|F24J13_10|cysteine-rich RLK (RECEPTOR-like protein kinase) 3	cysteine-rich RLK (RECEPTOR-like protein kinase) 3	protein-coding
peak_167	1	26676080	26677320	promoter-TSS (AT1G70740.1)	promoter-TSS (AT1G70740.1)	-658	AT1G70740.1	AT1G70740	F5A18.8|F5A18_8	Protein kinase superfamily protein	protein-coding
peak_168	1	26938034	26938284	promoter-TSS (AT1G71520.1)	promoter-TSS (AT1G71520.1)	-210	AT1G71520.1	AT1G71520	F26A9.11	Integrase-type DNA-binding superfamily protein	protein-coding
peak_169	1	27085866	27086119	intron (AT1G71960.1, intron 2 of 3)	intron (AT1G71960.1, intron 2 of 3)	2256	AT1G71960.1	ABCG25	ARABIDOPSIS THALIANA ATP-BINDING CASETTE FAMILY G 25|ATABCG25|ATP-binding casette G25|ATP-binding casette family G25|Arabidopsis thaliana ATP-binding cassette G25|F17M19.11|F17M19_11	ATP-binding casette family G25	protein-coding
peak_170	1	27090641	27090888	exon (AT1G09293.1, exon 1 of 1)	exon (AT1G09293.1, exon 1 of 1)	131	AT1G09293.1	AT1G09293	-	ncRNA	ncRNA
peak_171	1	27159848	27161014	TTS (AT1G72175.2)	TTS (AT1G72175.2)	-2389	AT1G72180.1	AT1G72180	C-terminally encoded peptide receptor 2|CEPR2|T9N14.3|T9N14_3	Leucine-rich receptor-like protein kinase family protein	protein-coding
peak_172	1	27259394	27259641	intron (AT1G72416.4, intron 4 of 5)	intron (AT1G72416.4, intron 4 of 5)	774	AT1G72416.2	AT1G72416	-	Chaperone DnaJ-domain superfamily protein	protein-coding
peak_173	1	27276558	27276703	promoter-TSS (AT1G72450.2)	promoter-TSS (AT1G72450.2)	-68	AT1G72450.1	JAZ6	T10D10.8|T10D10_8|TIFY DOMAIN PROTEIN 11B|TIFY11B|jasmonate-zim-domain protein 6	jasmonate-zim-domain protein 6	protein-coding
peak_174	1	27340092	27340827	promoter-TSS (AT1G72620.1)	promoter-TSS (AT1G72620.1)	-415	AT1G72610.1	GER1	A. THALIANA GERMIN-LIKE PROTEIN 1|ATGER1|F28P22.20|F28P22_20|GERMIN-LIKE PROTEIN 1|GLP1|germin-like protein 1	germin-like protein 1	protein-coding
peak_175	1	27595520	27596370	promoter-TSS (AT1G73390.5)	promoter-TSS (AT1G73390.5)	-193	AT1G73390.6	AT1G73390	T9L24.40|T9L24_40	Endosomal targeting BRO1-like domain-containing protein	protein-coding
peak_176	1	27638065	27639296	TTS (AT1G73500.1)	TTS (AT1G73500.1)	1963	AT1G73500.1	MKK9	ATMKK9|MAP kinase kinase 9|T9L24.32|T9L24_32	MAP kinase kinase 9	protein-coding
peak_177	1	27640570	27641194	promoter-TSS (AT1G73500.1)	promoter-TSS (AT1G73500.1)	-239	AT1G73500.1	MKK9	ATMKK9|MAP kinase kinase 9|T9L24.32|T9L24_32	MAP kinase kinase 9	protein-coding
peak_178	1	27664270	27664526	Intergenic	Intergenic	4725	AT1G73590.1	PIN1	ARABIDOPSIS THALIANA PIN-FORMED 1|ATPIN1|F6D5.2|F6D5_2|PIN-FORMED 1	Auxin efflux carrier family protein	protein-coding
peak_179	1	27746763	27747289	intron (AT1G73805.1, intron 3 of 6)	intron (AT1G73805.1, intron 3 of 6)	2222	AT1G73805.1	SARD1	SAR Deficient 1	Calmodulin binding protein-like protein	protein-coding
peak_180	1	27749371	27750282	promoter-TSS (AT1G73805.1)	promoter-TSS (AT1G73805.1)	-578	AT1G73805.1	SARD1	SAR Deficient 1	Calmodulin binding protein-like protein	protein-coding
peak_181	1	28251435	28251861	promoter-TSS (AT1G75270.1)	promoter-TSS (AT1G75270.1)	22	AT1G75280.1	AT1G75280	F22H5.17|F22H5_17|P3	NmrA-like negative transcriptional regulator family protein	protein-coding
peak_182	1	28284316	28285314	promoter-TSS (AT1G75380.2)	promoter-TSS (AT1G75380.2)	-647	AT1G75380.4	BBD1	ATBBD1|F1B16.9|F1B16_9|bifunctional nuclease in basal defense response 1	bifunctional nuclease in basal defense response 1	protein-coding
peak_183	1	28460144	28460335	exon (AT1G75800.1, exon 3 of 3)	exon (AT1G75800.1, exon 3 of 3)	-1205	AT1G75810.1	AT1G75810	T4O12.4|T4O12_4	transmembrane protein	protein-coding
peak_184	1	28549538	28550110	promoter-TSS (AT1G76080.1)	promoter-TSS (AT1G76080.1)	-238	AT1G76080.1	CDSP32	ARABIDOPSIS THALIANA CHLOROPLASTIC DROUGHT-INDUCED STRESS PROTEIN OF 32 KD|ATCDSP32|T23E18.2|T23E18_2|chloroplastic drought-induced stress protein of 32 kD	chloroplastic drought-induced stress protein of 32 kD	protein-coding
peak_185	1	28553280	28553612	TTS (AT1G76100.2)	TTS (AT1G76100.2)	1364	AT1G76100.1	PETE1	T23E18.3|T23E18_3|plastocyanin 1	plastocyanin 1	protein-coding
peak_186	1	28589505	28589975	promoter-TSS (AT1G76185.1)	promoter-TSS (AT1G76185.1)	-585	AT1G76185.1	AT1G76185	-	NADH-ubiquinone oxidoreductase chain	protein-coding
peak_187	1	28646649	28647524	promoter-TSS (AT1G76360.1)	promoter-TSS (AT1G76360.1)	-365	AT1G76360.1	AT1G76360	F15M4.14|F15M4_14	Protein kinase superfamily protein	protein-coding
peak_188	1	28689261	28689485	promoter-TSS (AT1G76460.1)	promoter-TSS (AT1G76460.1)	-165	AT1G76460.1	AT1G76460	F15M4.25	RNA-binding (RRM/RBD/RNP motifs) family protein	protein-coding
peak_189	1	28714764	28715007	exon (AT1G76520.2, exon 1 of 9)	exon (AT1G76520.2, exon 1 of 9)	120	AT1G76520.2	AT1G76520	F14G6.12|F14G6_12|PILS3|PIN-LIKES 3	Auxin efflux carrier family protein	protein-coding
peak_190	1	28745653	28746732	promoter-TSS (AT1G76600.1)	promoter-TSS (AT1G76600.1)	-641	AT1G76600.1	AT1G76600	F14G6.20|F14G6_20	poly polymerase	protein-coding
peak_191	1	28776254	28776826	promoter-TSS (AT1G76680.2)	promoter-TSS (AT1G76680.2)	-86	AT1G76680.1	OPR1	12-OXOPHYTODIENOATE REDUCTASE 1|12-oxophytodienoate reductase 1|ARABIDOPSIS 12-OXOPHYTODIENOATE REDUCTASE 1|ATOPR1|F28O16.5|F28O16_5	12-oxophytodienoate reductase 1	protein-coding
peak_192	1	28880137	28880278	Intergenic	Intergenic	-1332	AT1G76900.2	TLP1	AtTLP1|F7O12.7|tubby like protein 1	tubby like protein 1	protein-coding
peak_193	1	28928444	28928965	TTS (AT1G09697.1)	TTS (AT1G09697.1)	417	AT1G09697.1	AT1G09697	-	ncRNA	ncRNA
peak_194	1	29035379	29035841	promoter-TSS (AT1G77280.2)	promoter-TSS (AT1G77280.2)	-788	AT1G77280.2	AT1G77280	T14N5.13|T14N5_13	kinase with adenine nucleotide alpha hydrolases-like domain-containing protein	protein-coding
peak_195	1	29099754	29099981	promoter-TSS (AT1G09733.1)	promoter-TSS (AT1G09733.1)	28	AT1G77450.1	NAC032	NAC domain containing protein 32|T5M16.4|T5M16_4|anac032	NAC domain containing protein 32	protein-coding
peak_196	1	29233530	29233934	Intergenic	Intergenic	-2005	AT1G77750.1	AT1G77750	RPS13|T32E8.8|T32E8_8	Ribosomal protein S13/S18 family	protein-coding
peak_197	1	29487997	29488244	promoter-TSS (AT1G78380.1)	promoter-TSS (AT1G78380.1)	-113	AT1G78380.1	GSTU19	A. THALIANA GLUTATHIONE S-TRANSFERASE TAU 19|ATGSTU19|F3F9.11|F3F9_11|GLUTATHIONE TRANSFERASE 8|GST8|glutathione S-transferase TAU 19	glutathione S-transferase TAU 19	protein-coding
peak_198	1	29501971	29502403	promoter-TSS (AT1G78410.1)	promoter-TSS (AT1G78410.1)	-319	AT1G78410.1	AT1G78410	F3F9.8|F3F9_8	VQ motif-containing protein	protein-coding
peak_199	1	29763530	29763583	TTS (AT1G79120.1)	TTS (AT1G79120.1)	4398	AT1G79110.1	BRG2	BOI-related gene 2|YUP8H12R.27|YUP8H12R_27	zinc ion binding protein	protein-coding
peak_200	1	29765782	29766958	TTS (AT1G79120.2)	TTS (AT1G79120.2)	2419	AT1G79120.1	AT1G79120	YUP8H12R.26|YUP8H12R_26	Ubiquitin carboxyl-terminal hydrolase family protein	protein-coding
peak_201	1	29873082	29873150	intron (AT1G79420.1, intron 2 of 2)	intron (AT1G79420.1, intron 2 of 2)	1790	AT1G79420.1	AT1G79420	T8K14.16|T8K14_16	C-type mannose receptor (DUF620)	protein-coding
peak_202	1	30190403	30190408	TTS (AT1G80290.2)	TTS (AT1G80290.2)	-1133	AT1G80300.1	NTT1	AATP1|ATNTT1|F5I6.5|F5I6_5|nucleotide transporter 1	nucleotide transporter 1	protein-coding
peak_203	1	30280430	30280971	promoter-TSS (AT1G80530.1)	promoter-TSS (AT1G80530.1)	-341	AT1G80530.1	AT1G80530	T21F11.14|T21F11_14	Major facilitator superfamily protein	protein-coding
peak_204	1	30292560	30293044	promoter-TSS (AT1G80580.1)	promoter-TSS (AT1G80580.1)	-756	AT1G80580.1	AT1G80580	T21F11.9|T21F11_9	Integrase-type DNA-binding superfamily protein	protein-coding
peak_205	1	30294657	30294805	TTS (AT1G80580.1)	TTS (AT1G80580.1)	1173	AT1G80580.1	AT1G80580	T21F11.9|T21F11_9	Integrase-type DNA-binding superfamily protein	protein-coding
peak_206	1	30295237	30296162	TTS (AT1G80590.1)	TTS (AT1G80590.1)	1525	AT1G80590.1	WRKY66	ATWRKY66|T21F11.8|T21F11_8|WRKY DNA-binding protein 66	WRKY DNA-binding protein 66	protein-coding
peak_207	1	30300624	30300869	promoter-TSS (AT1G80600.1)	promoter-TSS (AT1G80600.1)	-88	AT1G80600.1	WIN1	HOPW1-1-interacting 1|T21F11.7|T21F11_7|TUMOR PRONE 5|TUP5	HOPW1-1-interacting 1	protein-coding
peak_208	1	30301824	30303314	intron (AT1G80610.1, intron 1 of 4)	intron (AT1G80610.1, intron 1 of 4)	1859	AT1G80610.1	AT1G80610	T21F11.6|T21F11_6	hypothetical protein	protein-coding
peak_209	1	30304238	30304419	promoter-TSS (AT1G80620.1)	promoter-TSS (AT1G80620.1)	100	AT1G80610.1	AT1G80610	T21F11.6|T21F11_6	hypothetical protein	protein-coding
peak_210	1	30379587	30381395	Intergenic	Intergenic	-3070	AT1G80840.1	WRKY40	ATWRKY40|F23A5.19|F23A5_19|WRKY DNA-binding protein 40	WRKY DNA-binding protein 40	protein-coding
peak_211	1	30382258	30383024	promoter-TSS (AT1G80840.1)	promoter-TSS (AT1G80840.1)	-920	AT1G80840.1	WRKY40	ATWRKY40|F23A5.19|F23A5_19|WRKY DNA-binding protein 40	WRKY DNA-binding protein 40	protein-coding
peak_212	1	30383320	30383627	promoter-TSS (AT1G80840.1)	promoter-TSS (AT1G80840.1)	-88	AT1G80840.1	WRKY40	ATWRKY40|F23A5.19|F23A5_19|WRKY DNA-binding protein 40	WRKY DNA-binding protein 40	protein-coding
peak_213	2	412355	412425	intron (AT2G01905.1, intron 8 of 8)	intron (AT2G01905.1, intron 8 of 8)	2069	AT2G01905.1	CYCJ18	cyclin J18	cyclin J18	protein-coding
peak_214	2	463977	464780	TTS (AT2G01990.2)	TTS (AT2G01990.2)	2346	AT2G01990.1	AT2G01990	F14H20.6|F14H20_6	XRI1-like protein	protein-coding
peak_215	2	503871	504469	Intergenic	Intergenic	-1205	AT2G02070.2	IDD5	AtIDD5|F5O4.16|F5O4_16|indeterminate(ID)-domain 5	indeterminate(ID)-domain 5	protein-coding
peak_216	2	520927	521643	exon (AT2G02080.3, exon 1 of 3)	exon (AT2G02080.3, exon 1 of 3)	422	AT2G02080.2	IDD4	AtIDD4|F5O4.15|F5O4_15|indeterminate(ID)-domain 4	indeterminate(ID)-domain 4	protein-coding
peak_217	2	641449	642307	Intergenic	Intergenic	3866	AT2G02440.1	AT2G02440	T16F16.23|T16F16_23	transmembrane protein	protein-coding
peak_218	2	642821	643409	Intergenic	Intergenic	-4423	AT2G02450.2	LOV1	ANAC034|ANAC035|Arabidopsis NAC domain containing protein 34|AtLOV1|LONG VEGETATIVE PHASE 1|NAC domain containing protein 35|NAC035|anac034	NAC domain containing protein 35	protein-coding
peak_219	2	799283	800181	promoter-TSS (AT2G02800.2)	promoter-TSS (AT2G02800.2)	-141	AT2G02800.1	APK2B	Kin2|PROTEIN KINASE 2B|T20F6.6|T20F6_6|kinase 2|protein kinase 2B	protein kinase 2B	protein-coding
peak_220	2	800636	801186	promoter-TSS (AT2G02810.1)	promoter-TSS (AT2G02810.1)	-616	AT2G02810.1	UTR1	ATUTR1|T20F6.5|T20F6_5|UDP-GALACTOSE TRANSPORTER 1|UDP-galactose transporter 1	UDP-galactose transporter 1	protein-coding
peak_221	2	809575	810441	promoter-TSS (AT2G04335.1)	promoter-TSS (AT2G04335.1)	-363	AT2G04335.1	AT2G04335	-	ncRNA	ncRNA
peak_222	2	833764	834747	Intergenic	Intergenic	-1636	AT2G02860.2	SUT2	ARABIDOPSIS THALIANA SUCROSE TRANSPORTER 3|ATSUC3|ATSUT2|SUC3|SUCROSE TRANSPORTER 3|T17M13.3|T17M13_3|sucrose transporter 2	sucrose transporter 2	protein-coding
peak_223	2	1136440	1136854	TTS (AT2G03730.2)	TTS (AT2G03730.2)	-2807	AT2G04575.1	AT2G04575	-	ncRNA	ncRNA
peak_224	2	2201176	2201466	exon (AT2G05790.1, exon 3 of 3)	exon (AT2G05790.1, exon 3 of 3)	2170	AT2G05790.1	AT2G05790	T25M19.1|T25M19_1	O-Glycosyl hydrolases family 17 protein	protein-coding
peak_225	2	2289488	2289712	promoter-TSS (AT2G05940.1)	promoter-TSS (AT2G05940.1)	36	AT2G05940.1	RIPK	RPM1-induced protein kinase|T6P5.14|T6P5_14	Protein kinase superfamily protein	protein-coding
peak_226	2	6207802	6214411	Intergenic	Intergenic	-1342	AT2G06185.1	AT2G06185	-	ncRNA	ncRNA
peak_227	2	6214770	6215347	TTS (AT2G14560.4)	TTS (AT2G14560.4)	1086	AT2G14560.2	LURP1	LATE UPREGULATED IN RESPONSE TO HYALOPERONOSPORA PARASITICA|T13P21.6|T13P21_6	LURP-one-like protein (DUF567)	protein-coding
peak_228	2	6215603	6216115	TTS (AT2G14560.3)	TTS (AT2G14560.3)	1887	AT2G14560.2	LURP1	LATE UPREGULATED IN RESPONSE TO HYALOPERONOSPORA PARASITICA|T13P21.6|T13P21_6	LURP-one-like protein (DUF567)	protein-coding
peak_229	2	6216363	6216500	TTS (AT2G14560.3)	TTS (AT2G14560.3)	2459	AT2G14560.2	LURP1	LATE UPREGULATED IN RESPONSE TO HYALOPERONOSPORA PARASITICA|T13P21.6|T13P21_6	LURP-one-like protein (DUF567)	protein-coding
peak_230	2	6236389	6238056	Intergenic	Intergenic	5319	AT2G14610.1	PR1	ATPR1|PATHOGENESIS-RELATED GENE 1|PATHOGENESIS-RELATED PROTEIN 1|PR 1|T6B13.15|T6B13_15|pathogenesis-related gene 1	pathogenesis-related protein 1	protein-coding
peak_231	2	6238388	6240818	Intergenic	Intergenic	2938	AT2G14610.1	PR1	ATPR1|PATHOGENESIS-RELATED GENE 1|PATHOGENESIS-RELATED PROTEIN 1|PR 1|T6B13.15|T6B13_15|pathogenesis-related gene 1	pathogenesis-related protein 1	protein-coding
peak_232	2	6241342	6241762	TTS (AT2G14610.1)	TTS (AT2G14610.1)	989	AT2G14610.1	PR1	ATPR1|PATHOGENESIS-RELATED GENE 1|PATHOGENESIS-RELATED PROTEIN 1|PR 1|T6B13.15|T6B13_15|pathogenesis-related gene 1	pathogenesis-related protein 1	protein-coding
peak_233	2	6242300	6244295	promoter-TSS (AT2G14610.1)	promoter-TSS (AT2G14610.1)	-756	AT2G14610.1	PR1	ATPR1|PATHOGENESIS-RELATED GENE 1|PATHOGENESIS-RELATED PROTEIN 1|PR 1|T6B13.15|T6B13_15|pathogenesis-related gene 1	pathogenesis-related protein 1	protein-coding
peak_234	2	6639522	6639886	promoter-TSS (AT2G15280.1)	promoter-TSS (AT2G15280.1)	-269	AT2G15280.1	AT2G15280	F27O10.7|F27O10_7	Reticulon family protein	protein-coding
peak_235	2	6797987	6798237	exon (AT2G15580.2, exon 2 of 3)	exon (AT2G15580.2, exon 2 of 3)	777	AT2G15580.2	AT2G15580	-	RING/U-box superfamily protein	protein-coding
peak_236	2	6895109	6895368	TTS (AT2G15830.1)	TTS (AT2G15830.1)	1289	AT2G15830.1	AT2G15830	F19G14.17|F19G14_17	hypothetical protein	protein-coding
peak_237	2	7223428	7224109	Intergenic	Intergenic	-1878	AT2G16660.1	AT2G16660	T24I21.7|T24I21_7	Major facilitator superfamily protein	protein-coding
peak_238	2	7230043	7230451	TTS (AT2G16676.1)	TTS (AT2G16676.1)	1976	AT2G16676.1	AT2G16676	-	Ta11-like non-LTR retrotransposon	protein-coding
peak_239	2	7238076	7238358	Intergenic	Intergenic	-5994	AT2G16676.1	AT2G16676	-	Ta11-like non-LTR retrotransposon	protein-coding
peak_240	2	7244102	7244450	promoter-TSS (AT2G16700.1)	promoter-TSS (AT2G16700.1)	-224	AT2G16700.1	ADF5	ACTIN DEPOLYMERIZING FACTOR 5|ATADF5|T24I21.11|T24I21_11|actin depolymerizing factor 5	actin depolymerizing factor 5	protein-coding
peak_241	2	7607376	7607618	exon (AT2G17500.1, exon 4 of 10)	exon (AT2G17500.1, exon 4 of 10)	592	AT2G17500.4	AT2G17500	MJB20.6|MJB20_6|PILS5|PIN-LIKES 5	Auxin efflux carrier family protein	protein-coding
peak_242	2	8118274	8118541	promoter-TSS (AT2G18730.1)	promoter-TSS (AT2G18730.1)	-329	AT2G18730.1	DGK3	ATDGK3|MSF3.11|MSF3_11|diacylglycerol kinase 3	diacylglycerol kinase 3	protein-coding
peak_243	2	8534361	8535215	Intergenic	Intergenic	-1009	AT2G19800.1	MIOX2	F6F22.17|F6F22_17|myo-inositol oxygenase 2	myo-inositol oxygenase 2	protein-coding
peak_244	2	8567140	8567453	Intergenic	Intergenic	-1273	AT2G19850.1	AT2G19850	F6F22.12|F6F22_12	transcription repressor	protein-coding
peak_245	2	8657223	8657530	Intergenic	Intergenic	-1605	AT2G20060.1	AT2G20060	T2G17.14|T2G17_14	Ribosomal protein L4/L1 family	protein-coding
peak_246	2	8853505	8853670	Intergenic	Intergenic	-1715	AT2G20570.1	GPRI1	ARABIDOPSIS GOLDEN2-LIKE 1|ATGLK1|GBF's pro-rich region-interacting factor 1|GLK1|GOLDEN2-LIKE 1|T13C7.1	GBF's pro-rich region-interacting factor 1	protein-coding
peak_247	2	9337768	9338856	Intergenic	Intergenic	-2034	AT2G21900.1	WRKY59	ATWRKY59|F7D8.22|F7D8_22|WRKY DNA-binding protein 59	WRKY DNA-binding protein 59	protein-coding
peak_248	2	9339821	9340981	Intergenic	Intergenic	-1030	AT2G21910.1	CYP96A5	''cytochrome P450|F7D8.23|F7D8_23|cytochrome P450|family 96|polypeptide 5|polypeptide 5''|subfamily A	cytochrome P450, family 96, subfamily A, polypeptide 5	protein-coding
peak_249	2	9481184	9481427	TTS (AT2G07555.1)	TTS (AT2G07555.1)	795	AT2G07555.1	AT2G07555	-	ncRNA	ncRNA
peak_250	2	9511594	9512123	TTS (AT2G22410.1)	TTS (AT2G22410.1)	-1166	AT2G22420.1	AT2G22420	F14M13.18|F14M13_18	Peroxidase superfamily protein	protein-coding
peak_251	2	9935120	9935405	Intergenic	Intergenic	-2530	AT2G23340.1	DEAR3	DREB and EAR motif protein 3|T20D16.3|T20D16_3	DREB and EAR motif protein 3	protein-coding
peak_252	2	10135180	10135691	TTS (AT2G23810.1)	TTS (AT2G23810.1)	2160	AT2G23810.1	TET8	F27L4.1|F27L4_1|tetraspanin8	tetraspanin8	protein-coding
peak_253	2	10850734	10850976	promoter-TSS (AT2G25490.1)	promoter-TSS (AT2G25490.1)	-58	AT2G25490.1	EBF1	EIN3-binding F box protein 1|F13B15.15|F13B15_15|FBL6	EIN3-binding F box protein 1	protein-coding
peak_254	2	10976410	10977015	promoter-TSS (AT2G25735.1)	promoter-TSS (AT2G25735.1)	-30	AT2G25737.1	AT2G25737	-	Sulfite exporter TauE/SafE family protein	protein-coding
peak_255	2	11233089	11233879	promoter-TSS (AT2G26400.2)	promoter-TSS (AT2G26400.2)	-96	AT2G26400.3	ARD3	ACIREDUCTONE DIOXYGENASE|ARD|ATARD3|T9J22.7|T9J22_7|acireductone dioxygenase 3	acireductone dioxygenase 3	protein-coding
peak_256	2	11683825	11684137	exon (AT2G27310.1, exon 1 of 1)	exon (AT2G27310.1, exon 1 of 1)	1361	AT2G27310.1	AT2G27310	F12K2.11|F12K2_11	F-box family protein	protein-coding
peak_257	2	11947007	11947319	Intergenic	Intergenic	-4148	at2g28056
peak_258	2	12109440	12109929	Intergenic	Intergenic	-4205	AT2G28350.1	ARF10	T1B3.13|T1B3_13|auxin response factor 10	auxin response factor 10	protein-coding
peak_259	2	12386492	12386916	Intergenic	Intergenic	-1653	AT2G28850.1	CYP710A3	F8N16.14|F8N16_14|cytochrome P450|family 710|polypeptide 3|subfamily A	cytochrome P450, family 710, subfamily A, polypeptide 3	protein-coding
peak_260	2	12419634	12420622	Intergenic	Intergenic	2111	AT2G28920.1	AT2G28920	F8N16.21|F8N16_21	RING/U-box superfamily protein	protein-coding
peak_261	2	12495573	12495872	intron (AT2G29090.3, intron 6 of 6)	intron (AT2G29090.3, intron 6 of 6)	-2393	AT2G29080.1	ftsh3	FTSH protease 3|T9I4.16|T9I4_16	FTSH protease 3	protein-coding
peak_262	2	12618712	12618977	promoter-TSS (AT2G29430.1)	promoter-TSS (AT2G29430.1)	55	AT2G29420.1	GSTU7	ATGSTU7|F16P2.20|F16P2_20|GLUTATHIONE S-TRANSFERASE 25|GST25|glutathione S-transferase tau 7	glutathione S-transferase tau 7	protein-coding
peak_263	2	12682917	12683125	intron (AT2G29670.2, intron 1 of 1)	intron (AT2G29670.2, intron 1 of 1)	2124	AT2G29670.2	AT2G29670	T27A16.23|T27A16_23	Tetratricopeptide repeat (TPR)-like superfamily protein	protein-coding
peak_264	2	12898608	12898848	TTS (AT2G30240.1)	TTS (AT2G30240.1)	1674	AT2G30230.1	AT2G30230	T9D9.4	6,7-dimethyl-8-ribityllumazine synthase	protein-coding
peak_265	2	12965199	12965628	exon (AT2G30424.2, exon 1 of 3)	exon (AT2G30424.2, exon 1 of 3)	310	AT2G30424.3	TCL2	TRICHOMELESS 2	Homeodomain-like superfamily protein	protein-coding
peak_266	2	13013275	13014615	promoter-TSS (AT2G30550.2)	promoter-TSS (AT2G30550.2)	-585	AT2G30550.2	AT2G30550	DAD1-Like Lipase 3|DALL3|T6B20.10|T6B20_10	alpha/beta-Hydrolases superfamily protein	protein-coding
peak_267	2	13106372	13106748	intron (AT2G30760.1, intron 2 of 2)	intron (AT2G30760.1, intron 2 of 2)	-1023	AT2G30766.1	AT2G30766	-	hypothetical protein	protein-coding
peak_268	2	13107116	13107730	promoter-TSS (AT2G30766.2)	promoter-TSS (AT2G30766.2)	-160	AT2G30766.1	AT2G30766	-	hypothetical protein	protein-coding
peak_269	2	13191841	13192428	Intergenic	Intergenic	-1370	AT2G31005.1	AT2G31005	-	transmembrane protein	protein-coding
peak_270	2	13193815	13194018	promoter-TSS (AT2G31010.1)	promoter-TSS (AT2G31010.1)	-38	AT2G31010.2	AT2G31010	F7F1.22|F7F1_22	Protein kinase superfamily protein	protein-coding
peak_271	2	13231322	13231611	Intergenic	Intergenic	-6555	AT2G31081.1	CLE4	CLAVATA3/ESR-RELATED 4	CLAVATA3/ESR-RELATED 4	protein-coding
peak_272	2	13232058	13232367	Intergenic	Intergenic	-5809	AT2G31081.1	CLE4	CLAVATA3/ESR-RELATED 4	CLAVATA3/ESR-RELATED 4	protein-coding
peak_273	2	13307581	13308130	promoter-TSS (AT2G31230.1)	promoter-TSS (AT2G31230.1)	-283	AT2G31230.1	ERF15	ATERF15|F16D14.7|F16D14_7|ethylene-responsive element binding factor 15	ethylene-responsive element binding factor 15	protein-coding
peak_274	2	13495366	13496307	promoter-TSS (AT2G31740.2)	promoter-TSS (AT2G31740.2)	-569	AT2G31740.1	AT2G31740	F20M17.22|F20M17_22	S-adenosyl-L-methionine-dependent methyltransferases superfamily protein	protein-coding
peak_275	2	13645991	13646351	TTS (AT2G32090.2)	TTS (AT2G32090.2)	-1528	AT2G32100.1	OFP16	ATOFP16|F22D22.15|F22D22_15|RABIDOPSIS THALIANA OVATE FAMILY PROTEIN 16|ovate family protein 16	ovate family protein 16	protein-coding
peak_276	2	13646685	13647639	promoter-TSS (AT2G32100.1)	promoter-TSS (AT2G32100.1)	-537	AT2G32100.1	OFP16	ATOFP16|F22D22.15|F22D22_15|RABIDOPSIS THALIANA OVATE FAMILY PROTEIN 16|ovate family protein 16	ovate family protein 16	protein-coding
peak_277	2	13658034	13658268	promoter-TSS (AT2G32140.1)	promoter-TSS (AT2G32140.1)	-737	AT2G32150.1	AT2G32150	F22D22.10|F22D22_10	Haloacid dehalogenase-like hydrolase (HAD) superfamily protein	protein-coding
peak_278	2	13659948	13660507	exon (AT2G32150.2, exon 7 of 7)	exon (AT2G32150.2, exon 7 of 7)	1223	AT2G32150.3	AT2G32150	F22D22.10|F22D22_10	Haloacid dehalogenase-like hydrolase (HAD) superfamily protein	protein-coding
peak_279	2	13808044	13808783	promoter-TSS (AT2G32520.1)	promoter-TSS (AT2G32520.1)	-606	AT2G32530.1	CSLB03	ATCSLB03|ATCSLB3|T26B15.9|T26B15_9|cellulose synthase-like B3	cellulose synthase-like B3	protein-coding
peak_280	2	14216816	14217037	promoter-TSS (AT2G33560.1)	promoter-TSS (AT2G33560.1)	155	AT2G33570.1	GALS1	F4P9.34|F4P9_34|galactan synthase 1	glycosyltransferase family protein (DUF23)	protein-coding
peak_281	2	14523765	14524667	promoter-TSS (AT2G34430.1)	promoter-TSS (AT2G34430.1)	-391	AT2G34430.1	LHB1B1	F13P17.29|LHCB1.4|LIGHT-HARVESTING CHLOROPHYLL-PROTEIN COMPLEX II SUBUNIT B1|light-harvesting chlorophyll-protein complex II subunit B1	light-harvesting chlorophyll-protein complex II subunit B1	protein-coding
peak_282	2	15099254	15100473	Intergenic	Intergenic	-4853	AT2G35950.2	EDA12	F11F19.14|F11F19_14|embryo sac development arrest 12	embryo sac development arrest 12	protein-coding
peak_283	2	15139705	15139778	Intergenic	Intergenic	-2729	AT2G36050.1	OFP15	ARABIDOPSIS THALIANA OVATE FAMILY PROTEIN 15|ATOFP15|F11F19.32|F11F19_32|ovate family protein 15	ovate family protein 15	protein-coding
peak_284	2	15226966	15227214	exon (AT2G36310.1, exon 1 of 9)	exon (AT2G36310.1, exon 1 of 9)	186	AT2G36310.1	URH1	F2H17.8|F2H17_8|NSH1|nucleoside hydrolase 1|uridine-ribohydrolase 1	uridine-ribohydrolase 1	protein-coding
peak_285	2	15529881	15530120	promoter-TSS (AT2G36980.3)	promoter-TSS (AT2G36980.3)	-814	AT2G36980.2	AT2G36980	T1J8.16|T1J8_16	Tetratricopeptide repeat (TPR)-like superfamily protein	protein-coding
peak_286	2	15817111	15818065	promoter-TSS (AT2G37710.1)	promoter-TSS (AT2G37710.1)	-494	AT2G37720.1	TBL15	F13M22.22|F13M22_22|TRICHOME BIREFRINGENCE-LIKE 15	TRICHOME BIREFRINGENCE-LIKE 15	protein-coding
peak_287	2	16051986	16052176	promoter-TSS (AT2G08945.1)	promoter-TSS (AT2G08945.1)	-250	AT2G08950.1	AT2G08950	-	ncRNA	ncRNA
peak_288	2	16365635	16366435	TTS (AT2G39210.1)	TTS (AT2G39210.1)	2535	AT2G39210.1	AT2G39210	T16B24.15|T16B24_15	Major facilitator superfamily protein	protein-coding
peak_289	2	16368410	16369007	promoter-TSS (AT2G39210.1)	promoter-TSS (AT2G39210.1)	-138	AT2G39210.1	AT2G39210	T16B24.15|T16B24_15	Major facilitator superfamily protein	protein-coding
peak_290	2	16371367	16371949	Intergenic	Intergenic	-3088	AT2G39210.1	AT2G39210	T16B24.15|T16B24_15	Major facilitator superfamily protein	protein-coding
peak_291	2	16662907	16663175	TTS (AT2G39920.2)	TTS (AT2G39920.2)	1390	AT2G39920.4	AT2G39920	T28M21.8|T28M21_8	HAD superfamily, subfamily IIIB acid phosphatase	protein-coding
peak_292	2	16764327	16764718	TTS (AT2G09115.1)	TTS (AT2G09115.1)	-1187	AT2G40130.1	AT2G40130	SMAX1-like 8|SMXL8|T7M7.2|T7M7_2	Double Clp-N motif-containing P-loop nucleoside triphosphate hydrolases superfamily protein	protein-coding
peak_293	2	16824941	16825484	promoter-TSS (AT2G40270.1)	promoter-TSS (AT2G40270.1)	-52	AT2G40270.1	AT2G40270	T7M7.19	Protein kinase family protein	protein-coding
peak_294	2	16999921	17000537	TTS (AT2G40740.1)	TTS (AT2G40740.1)	2299	AT2G40750.1	WRKY54	ATWRKY54|T7D17.7|T7D17_7|WRKY DNA-BINDING PROTEIN 54|WRKY DNA-binding protein 54	WRKY DNA-binding protein 54	protein-coding
peak_295	2	17002258	17003860	promoter-TSS (AT2G40750.1)	promoter-TSS (AT2G40750.1)	-531	AT2G40750.1	WRKY54	ATWRKY54|T7D17.7|T7D17_7|WRKY DNA-BINDING PROTEIN 54|WRKY DNA-binding protein 54	WRKY DNA-binding protein 54	protein-coding
peak_296	2	17113363	17113538	TTS (AT2G41000.2)	TTS (AT2G41000.2)	1597	AT2G41010.1	CAMBP25	ATCAMBP25|T3K9.22|T3K9_22|calmodulin (CAM)-binding protein of 25 kDa	calmodulin (CAM)-binding protein of 25 kDa	protein-coding
peak_297	2	17114933	17115615	promoter-TSS (AT2G41010.1)	promoter-TSS (AT2G41010.1)	-227	AT2G41010.1	CAMBP25	ATCAMBP25|T3K9.22|T3K9_22|calmodulin (CAM)-binding protein of 25 kDa	calmodulin (CAM)-binding protein of 25 kDa	protein-coding
peak_298	2	17116422	17117232	promoter-TSS (AT2G41020.1)	promoter-TSS (AT2G41020.1)	298	AT2G09210.1	AT2G09210	-	ncRNA	ncRNA
peak_299	2	17163365	17165028	promoter-TSS (AT2G41180.1)	promoter-TSS (AT2G41180.1)	-995	AT2G41180.1	SIB2	T3K9.5|T3K9_5|sigma factor binding protein 2	VQ motif-containing protein	protein-coding
peak_300	2	17368863	17369457	TTS (AT2G09295.1)	TTS (AT2G09295.1)	618	AT2G09295.1	AT2G09295	-	ncRNA	ncRNA
peak_301	2	17472836	17473420	promoter-TSS (AT2G41870.1)	promoter-TSS (AT2G41870.1)	-144	AT2G41870.1	AT2G41870	AtREM4.2|REM4.2|remorin group 4 2	Remorin family protein	protein-coding
peak_302	2	17506009	17506042	Intergenic	Intergenic	-1093	AT2G09320.1	AT2G09320	-	ncRNA	ncRNA
peak_303	2	17510012	17510247	TTS (AT2G41945.1)	TTS (AT2G41945.1)	2786	AT2G41940.1	ZFP8	T6D20.16|T6D20_16|ZINC FINGER PROTEIN8|zinc finger protein 8	zinc finger protein 8	protein-coding
peak_304	2	17613793	17614031	promoter-TSS (AT2G42280.3)	promoter-TSS (AT2G42280.3)	-252	AT2G42280.1	FBH4	ABA-responsive kinase substrate 3|AKS3|FLOWERING BHLH 4|T24P15.19|T24P15_19	basic helix-loop-helix (bHLH) DNA-binding superfamily protein	protein-coding
peak_305	2	17614929	17615070	promoter-TSS (AT2G09360.1)	promoter-TSS (AT2G09360.1)	-844	AT2G09360.1	AT2G09360	-	ncRNA	ncRNA
peak_306	2	17885875	17886269	promoter-TSS (AT2G43010.4)	promoter-TSS (AT2G43010.4)	-29	AT2G43010.1	PIF4	AtPIF4|MFL8.13|MFL8_13|SRL2|phytochrome interacting factor 4	phytochrome interacting factor 4	protein-coding
peak_307	2	17926542	17926717	promoter-TSS (AT2G43120.2)	promoter-TSS (AT2G43120.2)	-552	AT2G43120.2	AT2G43120	PIRIN2|PRN2	RmlC-like cupins superfamily protein	protein-coding
peak_308	2	18119472	18119807	promoter-TSS (AT2G43710.1)	promoter-TSS (AT2G43710.1)	-234	AT2G43710.1	SSI2	AtSSI2|F18O19.18|FAB2|FATTY ACID BIOSYNTHESIS 2|LDW1|lesion dwarf mimic 1|suppressor of SA insensitive 2	Plant stearoyl-acyl-carrier-protein desaturase family protein	protein-coding
peak_309	2	18150864	18151892	promoter-TSS (AT2G43820.1)	promoter-TSS (AT2G43820.1)	-700	AT2G43820.1	UGT74F2	ATSAGT1|Arabidopsis thaliana salicylic acid glucosyltransferase 1|F18O19.7|GT|SAGT1|SGT1|UDP-glucose:salicylic acid glucosyltransferase 1|UDP-glucosyltransferase 74F2|salicylic acid glucosyltransferase 1	UDP-glucosyltransferase 74F2	protein-coding
peak_310	2	18187286	18187766	promoter-TSS (AT2G43910.1)	promoter-TSS (AT2G43910.1)	-168	AT2G43910.1	HOL1	ATHOL1|F6E13.4|HARMLESS TO OZONE LAYER 1	HARMLESS TO OZONE LAYER 1	protein-coding
peak_311	2	18278696	18278874	TTS (AT2G44200.1)	TTS (AT2G44200.1)	-1795	AT2G44210.1	AT2G44210	F4I1.2	carboxyl-terminal peptidase (DUF239)	protein-coding
peak_312	2	18369287	18369526	promoter-TSS (AT2G09530.1)	promoter-TSS (AT2G09530.1)	-354	AT2G09530.1	AT2G09530	-	ncRNA	ncRNA
peak_313	2	18493626	18494549	TTS (AT2G44830.2)	TTS (AT2G44830.2)	-1128	AT2G44840.1	ERF13	ATERF13|EREBP|ETHYLENE-RESPONSIVE ELEMENT BINDING FACTOR 13|T13E15.15|ethylene-responsive element binding factor 13	ethylene-responsive element binding factor 13	protein-coding
peak_314	2	18494887	18495319	promoter-TSS (AT2G44840.1)	promoter-TSS (AT2G44840.1)	-112	AT2G44840.1	ERF13	ATERF13|EREBP|ETHYLENE-RESPONSIVE ELEMENT BINDING FACTOR 13|T13E15.15|ethylene-responsive element binding factor 13	ethylene-responsive element binding factor 13	protein-coding
peak_315	2	18624074	18624378	promoter-TSS (AT2G45170.1)	promoter-TSS (AT2G45170.1)	-38	AT2G45170.1	ATG8E	ATATG8E|AUTOPHAGY 8E|T14P1.2	AUTOPHAGY 8E	protein-coding
peak_316	2	18625956	18626228	promoter-TSS (AT2G45180.1)	promoter-TSS (AT2G45180.1)	-96	AT2G45180.1	AT2G45180	F4L23.31	Bifunctional inhibitor/lipid-transfer protein/seed storage 2S albumin superfamily protein	protein-coding
peak_317	2	18785986	18786014	promoter-TSS (AT2G45590.1)	promoter-TSS (AT2G45590.1)	10	AT2G45590.1	AT2G45590	F17K2.12	Protein kinase superfamily protein	protein-coding
peak_318	2	18819660	18819961	promoter-TSS (AT2G45685.1)	promoter-TSS (AT2G45685.1)	-455	AT2G45685.1	AT2G45685	-	ncRNA	ncRNA
peak_319	2	18820209	18820482	promoter-TSS (AT2G45685.1)	promoter-TSS (AT2G45685.1)	80	AT2G45685.1	AT2G45685	-	ncRNA	ncRNA
peak_320	2	18822148	18822692	promoter-TSS (AT2G45680.1)	promoter-TSS (AT2G45680.1)	-531	AT2G45680.1	TCP9	F17K2.21|TCP domain protein 9	TCP family transcription factor	protein-coding
peak_321	2	18849691	18850859	promoter-TSS (AT2G45770.1)	promoter-TSS (AT2G45770.1)	-813	AT2G45770.1	CPFTSY	ALPHA SUBUNIT CPFTSY|CHLOROPLAST SRP RECEPTOR HOMOLOG|F4I18.25|FERRIC CHELATE REDUCTASE DEFECTIVE 4|FRD4	signal recognition particle receptor protein, chloroplast (FTSY)	protein-coding
peak_322	2	18999013	18999416	promoter-TSS (AT2G46270.3)	promoter-TSS (AT2G46270.3)	-966	AT2G46270.1	GBF3	BZIP TRANSCRIPTION FACTOR|G-box binding factor 3|T3F17.8	G-box binding factor 3	protein-coding
peak_323	2	18999724	18999973	promoter-TSS (AT2G46270.3)	promoter-TSS (AT2G46270.3)	-332	AT2G46270.1	GBF3	BZIP TRANSCRIPTION FACTOR|G-box binding factor 3|T3F17.8	G-box binding factor 3	protein-coding
peak_324	2	19031021	19031629	Intergenic	Intergenic	-2261	AT2G46370.2	JAR1	AtGH3.11|F11C10.6|FAR-RED INSENSITIVE 219|FIN219|JASMONATE RESISTANT 1	Auxin-responsive GH3 family protein	protein-coding
peak_325	2	19044923	19045853	promoter-TSS (AT2G46400.1)	promoter-TSS (AT2G46400.1)	-433	AT2G46400.1	WRKY46	ATWRKY46|F11C10.9|WRKY DNA-BINDING PROTEIN 46|WRKY DNA-binding protein 46	WRKY DNA-binding protein 46	protein-coding
peak_326	2	19057339	19057892	promoter-TSS (AT2G46430.2)	promoter-TSS (AT2G46430.2)	-384	AT2G46430.2	CNGC3	ATCNGC3|CNGC3.C|F11C10.12|cyclic nucleotide gated channel 3	cyclic nucleotide gated channel 3	protein-coding
peak_327	2	19095796	19096465	promoter-TSS (AT2G46520.1)	promoter-TSS (AT2G46520.1)	-283	AT2G46520.1	AT2G46520	F11C10.33	cellular apoptosis susceptibility protein, putative / importin-alpha re-exporter	protein-coding
peak_328	2	19100597	19100884	TTS (AT2G46520.1)	TTS (AT2G46520.1)	520	AT2G09730.1	AT2G09730	-	ncRNA	ncRNA
peak_329	2	19372718	19373433	Intergenic	Intergenic	1800	AT2G09825.1	AT2G09825	-	ncRNA	ncRNA
peak_330	2	19465424	19465633	Intergenic	Intergenic	-1441	AT2G47430.1	CKI1	CYTOKININ-INDEPENDENT 1|HISTIDINE KINASE|T30B22.27	Signal transduction histidine kinase	protein-coding
peak_331	2	19557861	19558107	TTS (AT2G47720.1)	TTS (AT2G47720.1)	508	AT2G47730.2	GSTF8	ATGSTF5|ATGSTF8|Arabidopsis thaliana glutathione S-transferase phi 8|F17A22.12|GLUTATHIONE S-TRANSFERASE (CLASS PHI) 5|GLUTATHIONE S-TRANSFERASE 16|GST6|glutathione S-transferase phi 8	glutathione S-transferase phi 8	protein-coding
peak_332	3	336945	337096	promoter-TSS (AT3G02010.1)	promoter-TSS (AT3G02010.1)	-886	AT3G02010.1	AT3G02010	F1C9.21	Pentatricopeptide repeat (PPR) superfamily protein	protein-coding
peak_333	3	812139	812601	promoter-TSS (AT3G03410.1)	promoter-TSS (AT3G03410.1)	-26	AT3G03420.1	AT3G03420	T21P5.16|T21P5_16	Ku70-binding family protein	protein-coding
peak_334	3	1054967	1055650	promoter-TSS (AT3G04060.1)	promoter-TSS (AT3G04060.1)	-112	AT3G04060.1	NAC046	NAC domain containing protein 46|T11I18.17|T11I18_17|anac046	NAC domain containing protein 46	protein-coding
peak_335	3	1057174	1057352	Intergenic	Intergenic	-2067	AT3G04060.1	NAC046	NAC domain containing protein 46|T11I18.17|T11I18_17|anac046	NAC domain containing protein 46	protein-coding
peak_336	3	1057663	1058598	Intergenic	Intergenic	-2934	AT3G04060.1	NAC046	NAC domain containing protein 46|T11I18.17|T11I18_17|anac046	NAC domain containing protein 46	protein-coding
peak_337	3	1058906	1059166	Intergenic	Intergenic	-3840	AT3G04060.1	NAC046	NAC domain containing protein 46|T11I18.17|T11I18_17|anac046	NAC domain containing protein 46	protein-coding
peak_338	3	1063546	1064294	promoter-TSS (AT3G04070.2)	promoter-TSS (AT3G04070.2)	-686	AT3G04070.1	NAC047	ANAC047|NAC domain containing protein 47|SHG|SPEEDY HYPONASTIC GROWTH|T11I18.18|T11I18_18|anac047	NAC domain containing protein 47	protein-coding
peak_339	3	1066478	1066498	Intergenic	Intergenic	-3254	AT3G04070.1	NAC047	ANAC047|NAC domain containing protein 47|SHG|SPEEDY HYPONASTIC GROWTH|T11I18.18|T11I18_18|anac047	NAC domain containing protein 47	protein-coding
peak_340	3	1290710	1291282	promoter-TSS (AT3G04730.1)	promoter-TSS (AT3G04730.1)	-105	AT3G04730.1	IAA16	F7O18.22|F7O18_22|indoleacetic acid-induced protein 16	indoleacetic acid-induced protein 16	protein-coding
peak_341	3	1358360	1358986	TTS (AT3G04910.2)	TTS (AT3G04910.2)	-2164	AT3G04920.2	AT3G04920	T9J14.13|T9J14_13	Ribosomal protein S24e family protein	protein-coding
peak_342	3	1634642	1635040	promoter-TSS (AT3G05630.1)	promoter-TSS (AT3G05630.1)	-353	AT3G05630.1	PLDP2	F18C1.10|F18C1_10|PDLZ2|PHOSPHOLIPASE D|PHOSPHOLIPASE D ZETA 2|PLDZETA2|phospholipase D P2	phospholipase D P2	protein-coding
peak_343	3	1831692	1833562	promoter-TSS (AT3G06070.1)	promoter-TSS (AT3G06070.1)	-437	AT3G06070.1	AT3G06070	F24F17.5|F24F17_5	hypothetical protein	protein-coding
peak_344	3	1838084	1838344	promoter-TSS (AT3G06080.2)	promoter-TSS (AT3G06080.2)	-226	AT3G06080.1	TBL10	F24F17.6|F24F17_6|TRICHOME BIREFRINGENCE-LIKE 10	trichome birefringence-like protein (DUF828)	protein-coding
peak_345	3	1849576	1849955	TTS (AT3G06125.2)	TTS (AT3G06125.2)	882	AT3G06125.1	AT3G06125	-	ncRNA	ncRNA
peak_346	3	2169518	2169853	promoter-TSS (AT3G06870.1)	promoter-TSS (AT3G06870.1)	-725	AT3G06870.1	AT3G06870	-	proline-rich family protein	protein-coding
peak_347	3	2363878	2364753	promoter-TSS (AT3G07390.2)	promoter-TSS (AT3G07390.2)	-986	AT3G07390.1	AIR12	Auxin-Induced in Root cultures 12	auxin-induced in root cultures-like protein	protein-coding
peak_348	3	2365000	2365323	promoter-TSS (AT3G07390.2)	promoter-TSS (AT3G07390.2)	-140	AT3G07390.1	AIR12	Auxin-Induced in Root cultures 12	auxin-induced in root cultures-like protein	protein-coding
peak_349	3	2550905	2551388	promoter-TSS (AT3G07980.3)	promoter-TSS (AT3G07980.3)	178	AT3G07980.2	MAPKKK6	MAP3K EPSILON PROTEIN KINASE 2|MAP3KE2|mitogen-activated protein kinase kinase kinase 6	mitogen-activated protein kinase kinase kinase 6	protein-coding
peak_350	3	2748816	2748820	TTS (AT3G09000.1)	TTS (AT3G09000.1)	-1090	AT3G09010.1	AT3G09010	T16O11.3	Protein kinase superfamily protein	protein-coding
peak_351	3	2749091	2750119	promoter-TSS (AT3G09010.2)	promoter-TSS (AT3G09010.2)	-303	AT3G09010.1	AT3G09010	T16O11.3	Protein kinase superfamily protein	protein-coding
peak_352	3	3531895	3532017	TTS (AT3G11270.1)	TTS (AT3G11270.1)	3002	AT3G11280.2	AT3G11280	MYB-LIKE PROTEIN|TF2	Duplicated homeodomain-like superfamily protein	protein-coding
peak_353	3	3555403	3557012	promoter-TSS (AT3G11340.1)	promoter-TSS (AT3G11340.1)	-347	AT3G11340.1	UGT76B1	UDP-dependent glycosyltransferase 76B1	UDP-Glycosyltransferase superfamily protein	protein-coding
peak_354	3	3692635	3692889	Intergenic	Intergenic	-2194	AT3G11690.1	AT3G11690	-	hypothetical protein	protein-coding
peak_355	3	3985971	3986101	promoter-TSS (AT3G12560.2)	promoter-TSS (AT3G12560.2)	-411	AT3G12560.1	TRFL9	ATTBP2|TELOMERIC DNA-BINDING PROTEIN 2|TRF-like 9	TRF-like 9	protein-coding
peak_356	3	4106539	4107223	TTS (AT3G12900.1)	TTS (AT3G12900.1)	2418	AT3G12900.1	AT3G12900	-	2-oxoglutarate (2OG) and Fe(II)-dependent oxygenase superfamily protein	protein-coding
peak_357	3	4124047	4124277	promoter-TSS (AT3G12920.1)	promoter-TSS (AT3G12920.1)	502	AT3G02605.1	AT3G02605	-	ncRNA	ncRNA
peak_358	3	4202256	4202499	promoter-TSS (AT3G13080.5)	promoter-TSS (AT3G13080.5)	-643	AT3G13080.1	ABCC3	ATMRP3|ATP-binding cassette C3|MJG19.26|MJG19_26|MULTIDRUG RESISTANCE PROTEIN 3|multidrug resistance-associated protein 3	multidrug resistance-associated protein 3	protein-coding
peak_359	3	4311534	4312391	promoter-TSS (AT3G13310.1)	promoter-TSS (AT3G13310.1)	-333	AT3G13310.1	AT3G13310	DJC66|DNA J protein C66	Chaperone DnaJ-domain superfamily protein	protein-coding
peak_360	3	4506576	4507295	TTS (AT3G13740.3)	TTS (AT3G13740.3)	-1866	AT3G02745.1	AT3G02745	-	ncRNA	ncRNA
peak_361	3	4541893	4542135	TTS (AT3G13800.1)	TTS (AT3G13800.1)	-2350	AT3G13810.3	IDD11	AtIDD11|indeterminate(ID)-domain 11	indeterminate(ID)-domain 11	protein-coding
peak_362	3	4571778	4571936	promoter-TSS (AT3G13870.2)	promoter-TSS (AT3G13870.2)	-218	AT3G13880.1	AT3G13880	-	Tetratricopeptide repeat (TPR)-like superfamily protein	protein-coding
peak_363	3	4654829	4656702	Intergenic	Intergenic	-1719	AT3G14050.1	RSH2	AT-RSH2|ATRSH2|RELA-SPOT HOMOLOG 2|RELA/SPOT HOMOLOG 2|RELA/SPOT homolog 2	RELA/SPOT homolog 2	protein-coding
peak_364	3	4740265	4740516	TTS (AT3G14240.1)	TTS (AT3G14240.1)	-1092	AT3G14230.2	RAP2.2	related to AP2 2	related to AP2 2	protein-coding
peak_365	3	4988156	4988301	exon (AT3G14840.1, exon 1 of 2)	exon (AT3G14840.1, exon 1 of 2)	121	AT3G14840.1	AT3G14840	LIK1|LysM RLK1-interacting kinase 1	Leucine-rich repeat transmembrane protein kinase	protein-coding
peak_366	3	5080316	5080537	Intergenic	Intergenic	-1354	AT3G15095.1	HCF243	high chlorophyll fluorescence 243	Serine/Threonine-kinase pakA-like protein	protein-coding
peak_367	3	5119593	5120081	promoter-TSS (AT3G15200.1)	promoter-TSS (AT3G15200.1)	-777	AT3G15200.1	AT3G15200	-	Tetratricopeptide repeat (TPR)-like superfamily protein	protein-coding
peak_368	3	5122848	5123126	TTS (AT3G15210.1)	TTS (AT3G15210.1)	1684	AT3G15210.1	ERF4	ATERF-4|ATERF4|ETHYLENE RESPONSIVE ELEMENT BINDING FACTOR 4|RAP2.5|RELATED TO AP2 5|ethylene responsive element binding factor 4	ethylene responsive element binding factor 4	protein-coding
peak_369	3	5123486	5124807	Intergenic	Intergenic	-1263	AT3G03035.1	AT3G03035	-	ncRNA	ncRNA
peak_370	3	5125319	5125883	TTS (AT3G15220.1)	TTS (AT3G15220.1)	192	AT3G03035.1	AT3G03035	-	ncRNA	ncRNA
peak_371	3	5165637	5165904	promoter-TSS (AT3G15350.1)	promoter-TSS (AT3G15350.1)	-405	AT3G15350.2	AT3G15350	-	Core-2/I-branching beta-1,6-N-acetylglucosaminyltransferase family protein	protein-coding
peak_372	3	5242013	5242266	Intergenic	Intergenic	-1293	AT3G15510.1	NAC2	ANAC056|ATNAC2|Arabidopsis NAC domain containing protein 56|NAC domain containing protein 2|NAC domain containing protein 2|NAC-REGULATED SEED MORPHOLOGY 1|NARS1	NAC domain containing protein 2	protein-coding
peak_373	3	5731006	5731311	promoter-TSS (AT3G16830.1)	promoter-TSS (AT3G16830.1)	110	AT3G03375.1	AT3G03375	-	ncRNA	ncRNA
peak_374	3	5796912	5797035	promoter-TSS (AT3G17000.1)	promoter-TSS (AT3G17000.1)	43	AT3G17000.1	UBC32	ubiquitin-conjugating enzyme 32	ubiquitin-conjugating enzyme 32	protein-coding
peak_375	3	5861220	5861298	promoter-TSS (AT3G17185.2)	promoter-TSS (AT3G17185.2)	-232	AT3G17185.2	TAS3	ATTAS3|TASIR-ARF|trans-acting siRNA3	ncRNA	ncRNA
peak_376	3	5862253	5862431	TTS (AT3G17185.2)	TTS (AT3G17185.2)	851	AT3G17185.1	TAS3	ATTAS3|TASIR-ARF|trans-acting siRNA3	ncRNA	ncRNA
peak_377	3	6093325	6093978	promoter-TSS (AT3G17810.1)	promoter-TSS (AT3G17810.1)	-339	AT3G17810.1	PYD1	pyrimidine 1	pyrimidine 1	protein-coding
peak_378	3	6493486	6493543	Intergenic	Intergenic	-2085	AT3G18830.1	PMT5	ARABIDOPSIS THALIANA POLYOL/MONOSACCHARIDE TRANSPORTER 5|ATPLT5|ATPMT5|POLYOL TRANSPORTER 5|polyol/monosaccharide transporter 5	polyol/monosaccharide transporter 5	protein-coding
peak_379	3	6494566	6495771	promoter-TSS (AT3G18840.2)	promoter-TSS (AT3G18840.2)	-967	AT3G18840.2	AT3G18840	-	LOW protein: PPR containing-like protein	protein-coding
peak_380	3	6672090	6672444	promoter-TSS (AT3G19260.1)	promoter-TSS (AT3G19260.1)	-629	AT3G19260.1	LOH2	LAG1 HOMOLOG 2|LAG1 homologue 2|LONGEVITY ASSURANCE GENE1 HOMOLOG 2	LAG1 homologue 2	protein-coding
peak_381	3	6801830	6802292	TTS (AT3G19570.2)	TTS (AT3G19570.2)	2053	AT3G19580.2	ZF2	AZF2|MMB12.27|zinc-finger protein 2	zinc-finger protein 2	protein-coding
peak_382	3	6804358	6805209	promoter-TSS (AT3G19590.1)	promoter-TSS (AT3G19590.1)	-487	AT3G19580.1	ZF2	AZF2|MMB12.27|zinc-finger protein 2	zinc-finger protein 2	protein-coding
peak_383	3	6922165	6922192	promoter-TSS (AT3G19895.1)	promoter-TSS (AT3G19895.1)	271	AT3G03925.1	AT3G03925	-	ncRNA	ncRNA
peak_384	3	7593692	7593838	Intergenic	Intergenic	-1392	AT3G21550.1	DMP2	Arabidopsis thaliana DUF679 domain membrane protein 2|AtDMP2|DUF679 domain membrane protein 2	transmembrane protein, putative (DUF679 domain membrane protein 2)	protein-coding
peak_385	3	7657565	7657830	Intergenic	Intergenic	-1644	AT3G21720.1	ICL	isocitrate lyase	isocitrate lyase	protein-coding
peak_386	3	7797277	7798087	Intergenic	Intergenic	-1222	AT3G22120.2	CWLP	cell wall-plasma membrane linker protein	cell wall-plasma membrane linker protein	protein-coding
peak_387	3	7818839	7819407	promoter-TSS (AT3G22160.1)	promoter-TSS (AT3G22160.1)	-138	AT3G22160.1	AT3G22160	JAV1|jasmonate-associated VQ motif gene 1	VQ motif-containing protein	protein-coding
peak_388	3	7819753	7820290	promoter-TSS (AT3G04245.1)	promoter-TSS (AT3G04245.1)	-425	AT3G04245.1	AT3G04245	-	ncRNA	ncRNA
peak_389	3	7844783	7845542	promoter-TSS (AT3G22230.1)	promoter-TSS (AT3G22230.1)	-565	AT3G22230.1	AT3G22230	-	Ribosomal L27e protein family	protein-coding
peak_390	3	7846453	7847650	promoter-TSS (AT3G22231.1)	promoter-TSS (AT3G22231.1)	-218	AT3G22231.1	PCC1	PATHOGEN AND CIRCADIAN CONTROLLED 1	pathogen and circadian controlled 1	protein-coding
peak_391	3	7847896	7848022	Intergenic	Intergenic	-1126	AT3G22231.1	PCC1	PATHOGEN AND CIRCADIAN CONTROLLED 1	pathogen and circadian controlled 1	protein-coding
peak_392	3	7852393	7852892	Intergenic	Intergenic	3149	AT3G22235.1	AT3G22235	-	cysteine-rich TM module stress tolerance protein	protein-coding
peak_393	3	7853639	7854018	TTS (AT3G22235.2)	TTS (AT3G22235.2)	1963	AT3G22235.1	AT3G22235	-	cysteine-rich TM module stress tolerance protein	protein-coding
peak_394	3	7855540	7857734	promoter-TSS (AT3G22235.2)	promoter-TSS (AT3G22235.2)	-823	AT3G22235.2	AT3G22235	-	cysteine-rich TM module stress tolerance protein	protein-coding
peak_395	3	7860790	7861106	Intergenic	Intergenic	3947	AT3G22240.1	AT3G22240	-	cysteine-rich/transmembrane domain PCC1-like protein	protein-coding
peak_396	3	7861473	7861943	Intergenic	Intergenic	3187	AT3G22240.1	AT3G22240	-	cysteine-rich/transmembrane domain PCC1-like protein	protein-coding
peak_397	3	7912265	7912718	promoter-TSS (AT3G22380.2)	promoter-TSS (AT3G22380.2)	-414	AT3G22380.2	TIC	TIME FOR COFFEE	time for coffee	protein-coding
peak_398	3	8105450	8106085	Intergenic	Intergenic	-1118	AT3G04325.1	AT3G04325	-	ncRNA	ncRNA
peak_399	3	8120701	8121500	Intergenic	Intergenic	-1610	AT3G22910.1	AT3G22910	ACA13|auto-inhibited Ca2+ ATPase 13	ATPase E1-E2 type family protein / haloacid dehalogenase-like hydrolase family protein	protein-coding
peak_400	3	8167430	8167626	Intergenic	Intergenic	3587	AT3G22990.1	LFR	LEAF AND FLOWER RELATED	ARM repeat superfamily protein	protein-coding
peak_401	3	8229901	8230249	promoter-TSS (AT3G23120.1)	promoter-TSS (AT3G23120.1)	-456	AT3G23120.1	RLP38	AtRLP38|receptor like protein 38	receptor like protein 38	protein-coding
peak_402	3	8477195	8477669	promoter-TSS (AT3G23610.2)	promoter-TSS (AT3G23610.2)	272	AT3G04555.1	AT3G04555	-	ncRNA	ncRNA
peak_403	3	9315408	9316037	TTS (AT3G25620.1)	TTS (AT3G25620.1)	-2123	AT3G25610.1	AT3G25610	T5M7.10	ATPase E1-E2 type family protein / haloacid dehalogenase-like hydrolase family protein	protein-coding
peak_404	3	9408064	9408631	promoter-TSS (AT3G25780.1)	promoter-TSS (AT3G25780.1)	-813	AT3G25780.1	AOC3	allene oxide cyclase 3	allene oxide cyclase 3	protein-coding
peak_405	3	9467988	9468224	TTS (AT3G25880.2)	TTS (AT3G25880.2)	1927	AT3G25880.1	AT3G25880	-	NAD(P)-binding Rossmann-fold superfamily protein	protein-coding
peak_406	3	9470467	9471473	promoter-TSS (AT3G25882.1)	promoter-TSS (AT3G25882.1)	69	AT3G25882.1	NIMIN-2	NIM1-interacting 2	NIM1-interacting 2	protein-coding
peak_407	3	9471893	9472678	Intergenic	Intergenic	-1246	AT3G25882.1	NIMIN-2	NIM1-interacting 2	NIM1-interacting 2	protein-coding
peak_408	3	9487438	9487590	promoter-TSS (AT3G25905.1)	promoter-TSS (AT3G25905.1)	-590	AT3G25905.1	CLE27	CLAVATA3/ESR-RELATED 27	CLAVATA3/ESR-RELATED 27	protein-coding
peak_409	3	9575247	9576191	promoter-TSS (AT3G26170.1)	promoter-TSS (AT3G26170.1)	-504	AT3G26170.1	CYP71B19	''cytochrome P450|cytochrome P450|family 71|polypeptide 19|polypeptide 19''|subfamily B	cytochrome P450, family 71, subfamily B, polypeptide 19	protein-coding
peak_410	3	9576758	9578077	TTS (AT3G26180.1)	TTS (AT3G26180.1)	-2202	AT3G26170.1	CYP71B19	''cytochrome P450|cytochrome P450|family 71|polypeptide 19|polypeptide 19''|subfamily B	cytochrome P450, family 71, subfamily B, polypeptide 19	protein-coding
peak_411	3	9714148	9714460	Intergenic	Intergenic	-1404	AT3G26510.6	AT3G26510	-	Octicosapeptide/Phox/Bem1p family protein	protein-coding
peak_412	3	9866521	9866858	promoter-TSS (AT3G26810.1)	promoter-TSS (AT3G26810.1)	-963	AT3G26810.1	AFB2	auxin signaling F-box 2	auxin signaling F-box 2	protein-coding
peak_413	3	10202793	10203922	Intergenic	Intergenic	-1717	AT3G27540.1	AT3G27540	-	beta-1,4-N-acetylglucosaminyltransferase family protein	protein-coding
peak_414	3	10204650	10205044	promoter-TSS (AT3G27540.1)	promoter-TSS (AT3G27540.1)	-227	AT3G27540.1	AT3G27540	-	beta-1,4-N-acetylglucosaminyltransferase family protein	protein-coding
peak_415	3	10336865	10337044	Intergenic	Intergenic	-1194	AT3G27880.1	AT3G27880	-	hypothetical protein (DUF1645)	protein-coding
peak_416	3	10384026	10384292	promoter-TSS (AT3G27960.2)	promoter-TSS (AT3G27960.2)	-910	AT3G27960.2	KLCR2	kinesin light chain-related 2	Tetratricopeptide repeat (TPR)-like superfamily protein	protein-coding
peak_417	3	10684168	10685444	promoter-TSS (AT3G28510.1)	promoter-TSS (AT3G28510.1)	-664	AT3G28510.1	AT3G28510	-	P-loop containing nucleoside triphosphate hydrolases superfamily protein	protein-coding
peak_418	3	10693013	10693290	Intergenic	Intergenic	-1024	AT3G28540.1	AT3G28540	-	P-loop containing nucleoside triphosphate hydrolases superfamily protein	protein-coding
peak_419	3	10910379	10910791	promoter-TSS (AT3G28910.1)	promoter-TSS (AT3G28910.1)	-547	AT3G28910.1	MYB30	ATMYB30|myb domain protein 30	myb domain protein 30	protein-coding
peak_420	3	11190408	11191818	promoter-TSS (AT3G29240.2)	promoter-TSS (AT3G29240.2)	-150	AT3G29240.2	AT3G29240	-	PPR containing protein (DUF179)	protein-coding
peak_421	3	11195109	11195480	promoter-TSS (AT3G29250.3)	promoter-TSS (AT3G29250.3)	-123	AT3G29250.3	SDR4	AtSDR4|short-chain dehydrogenase reductase 4	NAD(P)-binding Rossmann-fold superfamily protein	protein-coding
peak_422	3	15903216	15903586	exon (AT3G44190.1, exon 1 of 4)	exon (AT3G44190.1, exon 1 of 4)	207	AT3G44190.2	AT3G44190	-	FAD/NAD(P)-binding oxidoreductase family protein	protein-coding
peak_423	3	15986308	15986565	promoter-TSS (AT3G44310.1)	promoter-TSS (AT3G44310.1)	-188	AT3G44310.1	NIT1	A. THALIANA NITRILASE 1|ATNIT1|NITI|NITRILE AMINOHYDROLASE|nitrilase 1	nitrilase 1	protein-coding
peak_424	3	16074789	16075062	promoter-TSS (AT3G44450.1)	promoter-TSS (AT3G44450.1)	4	AT3G44450.1	AT3G44450	F14L2.1	hypothetical protein	protein-coding
peak_425	3	16075331	16076410	promoter-TSS (AT3G44450.1)	promoter-TSS (AT3G44450.1)	-941	AT3G44450.1	AT3G44450	F14L2.1	hypothetical protein	protein-coding
peak_426	3	16598657	16598810	promoter-TSS (AT3G45260.2)	promoter-TSS (AT3G45260.2)	-6	AT3G45260.2	AT3G45260	-	C2H2-like zinc finger protein	protein-coding
peak_427	3	16926918	16927457	promoter-TSS (AT3G46090.1)	promoter-TSS (AT3G46090.1)	-304	AT3G46090.1	ZAT7	-	C2H2 and C2HC zinc fingers superfamily protein	protein-coding
peak_428	3	17177694	17178762	promoter-TSS (ENSRNA049757954-T1)	promoter-TSS (ENSRNA049757954-T1)	-219	ENSRNA049757954-T1
peak_429	3	17223434	17223664	promoter-TSS (AT3G46770.1)	promoter-TSS (AT3G46770.1)	-260	AT3G46770.1	AT3G46770	-	AP2/B3-like transcriptional factor family protein	protein-coding
peak_430	3	17551438	17552229	TTS (AT3G47610.1)	TTS (AT3G47610.1)	2722	AT3G47610.1	AT3G47610	-	transcription regulator/ zinc ion binding protein	protein-coding
peak_431	3	17567163	17567431	promoter-TSS (AT3G47640.1)	promoter-TSS (AT3G47640.1)	171	AT3G47640.3	PYE	POPEYE	basic helix-loop-helix (bHLH) DNA-binding superfamily protein	protein-coding
peak_432	3	17645925	17646836	promoter-TSS (AT3G47830.1)	promoter-TSS (AT3G47830.1)	-624	AT3G47830.1	AT3G47830	T23J7.2	DNA glycosylase superfamily protein	protein-coding
peak_433	3	17704200	17705075	Intergenic	Intergenic	1914	AT3G07845.1	AT3G07845	-	ncRNA	ncRNA
peak_434	3	17739670	17740129	promoter-TSS (AT3G48050.2)	promoter-TSS (AT3G48050.2)	-29	AT3G48050.2	SUO	'shuttle' in chinese	protein SUO	protein-coding
peak_435	3	17908324	17909083	exon (AT3G48360.2, exon 4 of 4)	exon (AT3G48360.2, exon 4 of 4)	2033	AT3G48360.3	BT2	ATBT2|BTB and TAZ domain protein 2	BTB and TAZ domain protein 2	protein-coding
peak_436	3	18205988	18206585	TTS (AT3G49115.1)	TTS (AT3G49115.1)	511	AT3G49115.1	AT3G49115	-	hypothetical protein	protein-coding
peak_437	3	18372856	18372968	TTS (AT3G49560.1)	TTS (AT3G49560.1)	235	AT3G49570.1	LSU3	RESPONSE TO LOW SULFUR 3	response to low sulfur 3	protein-coding
peak_438	3	18373216	18374316	promoter-TSS (AT3G49570.1)	promoter-TSS (AT3G49570.1)	-619	AT3G49570.1	LSU3	RESPONSE TO LOW SULFUR 3	response to low sulfur 3	protein-coding
peak_439	3	18805848	18806123	TTS (AT3G50650.1)	TTS (AT3G50650.1)	-1254	AT3G50640.1	AT3G50640	-	hypothetical protein	protein-coding
peak_440	3	18808217	18810522	Intergenic	Intergenic	-1126	AT3G50650.1	AT3G50650	-	GRAS family transcription factor	protein-coding
peak_441	3	18814675	18814921	TTS (AT3G08135.1)	TTS (AT3G08135.1)	1142	AT3G08135.1	AT3G08135	-	ncRNA	ncRNA
peak_442	3	18819225	18819530	Intergenic	Intergenic	-1972	AT3G50660.2	DWF4	AtDWF4|CLM|CLOMAZONE-RESISTANT|CYP90B1|CYTOCHROME P450 90B1|DWARF 4|PARTIALLY SUPPRESSING COI1 INSENSITIVITY TO JA 1|PARTIALLY SUPPRESSING COI1 INSENSITIVITY TO JA 1|PSC1|SAV1|SHADE AVOIDANCE 1|SNP2|STEROID 22-ALPHA-HYDROXYLASE|SUPPRESSOR OF NPH4 2	Cytochrome P450 superfamily protein	protein-coding
peak_443	3	18859422	18859665	Intergenic	Intergenic	-2503	AT3G50740.1	UGT72E1	F18B3.20|UDP-glucosyl transferase 72E1	UDP-glucosyl transferase 72E1	protein-coding
peak_444	3	18883159	18883380	promoter-TSS (AT3G50800.1)	promoter-TSS (AT3G50800.1)	-236	AT3G50800.1	AT3G50800	-	hypothetical protein	protein-coding
peak_445	3	18909709	18909974	Intergenic	Intergenic	-1106	AT3G50870.1	MNP	AtGATA18|GATA TRANSCRIPTION FACTOR 18|GATA18|HAN|HANABA TANARU|MONOPOLE	GATA type zinc finger transcription factor family protein	protein-coding
peak_446	3	19469062	19469566	TTS (AT3G52510.2)	TTS (AT3G52510.2)	1064	AT3G52510.1	AT3G52510	-	F-box associated ubiquitination effector family protein	protein-coding
peak_447	3	19640905	19641383	TTS (AT3G52970.2)	TTS (AT3G52970.2)	1595	AT3G52960.1	AT3G52960	-	Thioredoxin superfamily protein	protein-coding
peak_448	3	19699151	19699979	promoter-TSS (AT3G08330.1)	promoter-TSS (AT3G08330.1)	-173	AT3G53150.1	UGT73D1	UDP-glucosyl transferase 73D1	UDP-glucosyl transferase 73D1	protein-coding
peak_449	3	19700224	19700231	promoter-TSS (AT3G53150.1)	promoter-TSS (AT3G53150.1)	484	AT3G08330.1	AT3G08330	-	ncRNA	ncRNA
peak_450	3	19798032	19798286	promoter-TSS (AT3G53400.1)	promoter-TSS (AT3G53400.1)	52	AT3G53400.1	AT3G53400	-	peptide upstream protein	protein-coding
peak_451	3	19807151	19807522	Intergenic	Intergenic	-1606	AT3G53420.1	PIP2A	AtPIP2;1|PIP2|PIP2;1|PLASMA MEMBRANE INTRINSIC PROTEIN 2|PLASMA MEMBRANE INTRINSIC PROTEIN 2;1|plasma membrane intrinsic protein 2A	plasma membrane intrinsic protein 2A	protein-coding
peak_452	3	20038233	20038612	promoter-TSS (AT3G54110.1)	promoter-TSS (AT3G54110.1)	-222	AT3G54100.1	AT3G54100	-	O-fucosyltransferase family protein	protein-coding
peak_453	3	20066335	20066582	exon (AT3G54200.1, exon 1 of 1)	exon (AT3G54200.1, exon 1 of 1)	851	AT3G54200.1	AT3G54200	-	Late embryogenesis abundant (LEA) hydroxyproline-rich glycoprotein family	protein-coding
peak_454	3	20476090	20476665	promoter-TSS (AT3G08455.1)	promoter-TSS (AT3G08455.1)	-239	AT3G08455.1	AT3G08455	-	ncRNA	ncRNA
peak_455	3	20477631	20478254	promoter-TSS (AT3G08460.1)	promoter-TSS (AT3G08460.1)	-47	AT3G08460.1	AT3G08460	-	ncRNA	ncRNA
peak_456	3	20775290	20776094	promoter-TSS (AT3G55980.2)	promoter-TSS (AT3G55980.2)	-528	AT3G55980.2	SZF1	ATSZF1|salt-inducible zinc finger 1	salt-inducible zinc finger 1	protein-coding
peak_457	3	20849518	20849981	promoter-TSS (AT3G56200.1)	promoter-TSS (AT3G56200.1)	-13	AT3G56200.1	AT3G56200	-	Transmembrane amino acid transporter family protein	protein-coding
peak_458	3	20908037	20908769	TTS (AT3G56390.1)	TTS (AT3G56390.1)	1049	AT3G56390.1	AT3G56390	-	WRKY transcription factor-like protein	protein-coding
peak_459	3	20910451	20911924	promoter-TSS (AT3G56400.1)	promoter-TSS (AT3G56400.1)	-564	AT3G56400.1	WRKY70	ARABIDOPSIS THALIANA WRKY DNA-BINDING PROTEIN 70|ATWRKY70|WRKY DNA-binding protein 70	WRKY DNA-binding protein 70	protein-coding
peak_460	3	20912372	20914699	Intergenic	Intergenic	-1937	AT3G56408.1	AT3G56408	-	ncRNA	ncRNA
peak_461	3	21007563	21011001	Intergenic	Intergenic	-1214	AT3G56710.2	SIB1	sigma factor binding protein 1	sigma factor binding protein 1	protein-coding
peak_462	3	21055727	21056826	promoter-TSS (AT3G08745.1)	promoter-TSS (AT3G08745.1)	-157	AT3G08745.1	AT3G08745	-	ncRNA	ncRNA
peak_463	3	21061187	21061927	promoter-TSS (AT3G08765.1)	promoter-TSS (AT3G08765.1)	-385	AT3G08765.1	AT3G08765	-	ncRNA	ncRNA
peak_464	3	21100738	21101577	promoter-TSS (AT3G57020.2)	promoter-TSS (AT3G57020.2)	-638	AT3G57020.1	AT3G57020	-	Calcium-dependent phosphotriesterase superfamily protein	protein-coding
peak_465	3	21312112	21312352	promoter-TSS (AT3G57570.1)	promoter-TSS (AT3G57570.1)	146	AT3G57560.1	NAGK	N-acetyl-l-glutamate kinase	N-acetyl-l-glutamate kinase	protein-coding
peak_466	3	21343781	21343833	promoter-TSS (AT3G57630.2)	promoter-TSS (AT3G57630.2)	122	AT3G57630.3	AT3G57630	-	exostosin family protein	protein-coding
peak_467	3	21830580	21830602	promoter-TSS (AT3G59060.3)	promoter-TSS (AT3G59060.3)	39	AT3G59060.4	PIL6	PHYTOCHROME-INTERACTING FACTOR 5|PIF5|phytochrome interacting factor 3-like 6	phytochrome interacting factor 3-like 6	protein-coding
peak_468	3	21831294	21831679	promoter-TSS (AT3G59060.2)	promoter-TSS (AT3G59060.2)	229	AT3G09185.1	AT3G09185	-	ncRNA	ncRNA
peak_469	3	22142418	22142458	promoter-TSS (AT3G59940.1)	promoter-TSS (AT3G59940.1)	-418	AT3G59940.1	AT3G59940	KFB50|KISS ME DEADLY 4|KMD4|Kelch repeat F-box 50	Galactose oxidase/kelch repeat superfamily protein	protein-coding
peak_470	3	22248556	22249153	promoter-TSS (AT3G60190.1)	promoter-TSS (AT3G60190.1)	-38	AT3G60200.1	AT3G60200	F27H5.7	hypothetical protein	protein-coding
peak_471	3	22340571	22340813	promoter-TSS (AT3G09395.1)	promoter-TSS (AT3G09395.1)	-167	AT3G60450.2	AT3G60450	-	Phosphoglycerate mutase family protein	protein-coding
peak_472	3	22650018	22650699	TTS (AT3G61190.1)	TTS (AT3G61190.1)	1240	AT3G61190.2	BAP1	BON association protein 1	BON association protein 1	protein-coding
peak_473	3	22651695	22651791	promoter-TSS (AT3G61190.2)	promoter-TSS (AT3G61190.2)	-107	AT3G61190.1	BAP1	BON association protein 1	BON association protein 1	protein-coding
peak_474	3	22652950	22655626	Intergenic	Intergenic	2311	AT3G61198.1	AT3G61198	-	ncRNA	ncRNA
peak_475	3	22745325	22745523	promoter-TSS (AT3G61470.1)	promoter-TSS (AT3G61470.1)	-90	AT3G61470.1	LHCA2	LHCI-680|photosystem I light harvesting complex gene 2	photosystem I light harvesting complex protein	protein-coding
peak_476	3	22785347	22785821	promoter-TSS (AT3G61580.1)	promoter-TSS (AT3G61580.1)	-438	AT3G61580.1	SLD1	AtSLD1|sphingoid LCB desaturase 1	Fatty acid/sphingolipid desaturase	protein-coding
peak_477	3	22826969	22827409	promoter-TSS (AT3G61690.3)	promoter-TSS (AT3G61690.3)	-350	AT3G61690.2	AT3G61690	-	nucleotidyltransferase	protein-coding
peak_478	3	22929483	22929870	exon (AT3G61910.1, exon 2 of 2)	exon (AT3G61910.1, exon 2 of 2)	780	AT3G61910.1	NAC066	ANAC066|NAC SECONDARY WALL THICKENING PROMOTING FACTOR2|NAC SECONDARY WALL THICKENING PROMOTING FACTOR2|NAC domain protein 66|NST2	NAC domain protein 66	protein-coding
peak_479	3	23163059	23163662	TTS (AT3G62630.1)	TTS (AT3G62630.1)	2027	AT3G62630.1	AT3G62630	-	stress response NST1-like protein (DUF1645)	protein-coding
peak_480	3	23167839	23168324	promoter-TSS (AT3G62650.2)	promoter-TSS (AT3G62650.2)	20	AT3G62650.2	AT3G62650	-	hypothetical protein	protein-coding
peak_481	3	23264943	23265739	promoter-TSS (AT3G62940.3)	promoter-TSS (AT3G62940.3)	-610	AT3G62940.3	AT3G62940	OTU5|ovarian tumor domain (OTU)-containing DUB (deubiquitilating enzyme) 5	Cysteine proteinases superfamily protein	protein-coding
peak_482	3	23281666	23281714	promoter-TSS (AT3G62990.1)	promoter-TSS (AT3G62990.1)	-893	AT3G62990.1	AT3G62990	-	myelin transcription factor-like protein	protein-coding
peak_483	3	23286358	23286935	promoter-TSS (ENSRNA049492745-T1)	promoter-TSS (ENSRNA049492745-T1)	-820	ENSRNA049492745-T1
peak_484	3	23287833	23288450	Intergenic	Intergenic	-1102	AT3G63010.1	GID1B	ATGID1B|GA INSENSITIVE DWARF1B	alpha/beta-Hydrolases superfamily protein	protein-coding
peak_485	3	23288956	23289181	promoter-TSS (AT3G63010.1)	promoter-TSS (AT3G63010.1)	-175	AT3G63010.1	GID1B	ATGID1B|GA INSENSITIVE DWARF1B	alpha/beta-Hydrolases superfamily protein	protein-coding
peak_486	3	23340532	23340993	promoter-TSS (AT3G63180.2)	promoter-TSS (AT3G63180.2)	-422	AT3G63180.1	TKL	ATTKL|TIC-like|TICKLE	TIC-like protein	protein-coding
peak_487	4	59408	59472	promoter-TSS (AT4G00150.1)	promoter-TSS (AT4G00150.1)	55	AT4G00150.1	HAM3	ARABIDOPSIS THALIANA HAIRY MERISTEM 3|ATHAM3|F6N15.20|F6N15_20|HAIRY MERISTEM 3|LOM3|LOST MERISTEMS 3|SCL6-IV	GRAS family transcription factor	protein-coding
peak_488	4	361952	362170	exon (AT4G00870.1, exon 2 of 2)	exon (AT4G00870.1, exon 2 of 2)	-1556	AT4G00860.1	ATOZI1	AT0ZI1|Arabidopsis thaliana ozone-induced protein 1|T18A10.16|T18A10_16	monopolar spindle protein (DUF1138)	protein-coding
peak_489	4	463477	464225	promoter-TSS (AT4G01070.1)	promoter-TSS (AT4G01070.1)	-295	AT4G01070.2	GT72B1	F2N1.15|F2N1_15|UDP-GLUCOSE-DEPENDENT GLUCOSYLTRANSFERASE 72 B1|UGT72B1	UDP-Glycosyltransferase superfamily protein	protein-coding
peak_490	4	464956	465865	TTS (AT4G01080.1)	TTS (AT4G01080.1)	-1854	AT4G01070.2	GT72B1	F2N1.15|F2N1_15|UDP-GLUCOSE-DEPENDENT GLUCOSYLTRANSFERASE 72 B1|UGT72B1	UDP-Glycosyltransferase superfamily protein	protein-coding
peak_491	4	473729	474071	promoter-TSS (AT4G01090.1)	promoter-TSS (AT4G01090.1)	-21	AT4G01090.1	AT4G01090	F2N1.13|F2N1_13	hypothetical protein (DUF3133)	protein-coding
peak_492	4	484833	484958	promoter-TSS (AT4G01130.1)	promoter-TSS (AT4G01130.1)	-371	AT4G01120.1	GBF2	ATBZIP54|BASIC REGION/LEUCINE ZIPPER MOTIF 5|F2N1.12|F2N1_12|G-box binding factor 2	G-box binding factor 2	protein-coding
peak_493	4	1043907	1044680	Intergenic	Intergenic	2058	AT4G02370.1	AT4G02370	T14P8.18|T14P8_18	pectinesterase (Protein of unknown function, DUF538)	protein-coding
peak_494	4	1304341	1304548	Intergenic	Intergenic	-1869	AT4G02940.1	AT4G02940	T4I9.18|T4I9_18	oxidoreductase, 2OG-Fe(II) oxygenase family protein	protein-coding
peak_495	4	1495297	1495886	promoter-TSS (AT4G03390.2)	promoter-TSS (AT4G03390.2)	30	AT4G04625.1	AT4G04625	-	ncRNA	ncRNA
peak_496	4	1499997	1500468	promoter-TSS (AT4G03410.1)	promoter-TSS (AT4G03410.1)	-132	AT4G03400.2	DFL2	DWARF IN LIGHT 2|F9H3.1|GH3-10	Auxin-responsive GH3 family protein	protein-coding
peak_497	4	5723418	5723462	promoter-TSS (AT4G08920.1)	promoter-TSS (AT4G08920.1)	-211	AT4G08920.1	CRY1	ATCRY1|BLU1|BLUE LIGHT UNINHIBITED 1|CRYPTOCHROME 1 APOPROTEIN (BLUE LIGHT PHOTORECEPTOR|ELONGATED HYPOCOTYL 4|HY4|OOP2|OUT OF PHASE 2|T3H13.14|T3H13_14|cryptochrome 1	cryptochrome 1	protein-coding
peak_498	4	5792884	5793301	promoter-TSS (AT4G09035.1)	promoter-TSS (AT4G09035.1)	-467	AT4G09035.1	AT4G09035	-	hypothetical protein	protein-coding
peak_499	4	5843128	5843340	TTS (AT4G09160.1)	TTS (AT4G09160.1)	549	AT4G09170.1	AT4G09170	T8A17.80|T8A17_80	transmembrane protein	protein-coding
peak_500	4	7303927	7304239	promoter-TSS (AT4G12290.1)	promoter-TSS (AT4G12290.1)	98	AT4G12290.1	AT4G12290	T4C9.130|T4C9_130	Copper amine oxidase family protein	protein-coding
peak_501	4	7305564	7306487	intron (AT4G12290.2, intron 2 of 2)	intron (AT4G12290.2, intron 2 of 2)	1702	AT4G12290.2	AT4G12290	T4C9.130|T4C9_130	Copper amine oxidase family protein	protein-coding
peak_502	4	7307506	7308015	TTS (AT4G12290.1)	TTS (AT4G12290.1)	2135	AT4G12300.1	CYP706A4	''cytochrome P450|T4C9.140|T4C9_140|cytochrome P450|family 706|polypeptide 4|polypeptide 4''|subfamily A	cytochrome P450, family 706, subfamily A, polypeptide 4	protein-coding
peak_503	4	7658053	7658546	promoter-TSS (AT4G13180.1)	promoter-TSS (AT4G13180.1)	3	AT4G13180.1	AT4G13180	F17N18.70|F17N18_70	NAD(P)-binding Rossmann-fold superfamily protein	protein-coding
peak_504	4	7842448	7842742	promoter-TSS (AT4G13495.1)	promoter-TSS (AT4G13495.1)	-372	AT4G13495.2	AT4G13495	-	ncRNA	ncRNA
peak_505	4	8292940	8292955	TTS (AT4G14390.3)	TTS (AT4G14390.3)	-1218	AT4G14400.1	ACD6	ACCELERATED CELL DEATH 6|DL3240W|FCAALL.190	ankyrin repeat family protein	protein-coding
peak_506	4	8415531	8415879	promoter-TSS (AT4G14680.1)	promoter-TSS (AT4G14680.1)	-55	AT4G14680.1	APS3	DL3380C|FCAALL.128	Pseudouridine synthase/archaeosine transglycosylase-like family protein	protein-coding
peak_507	4	8523868	8524154	exon (AT4G14900.1, exon 1 of 3)	exon (AT4G14900.1, exon 1 of 3)	206	AT4G14900.1	AT4G14900	DL3490C|FCAALL.410	FRIGIDA-like protein	protein-coding
peak_508	4	8575365	8575614	promoter-TSS (AT4G15010.3)	promoter-TSS (AT4G15010.3)	80	AT4G15020.1	AT4G15020	DL3551W|FCAALL.174	hAT transposon superfamily	protein-coding
peak_509	4	8879229	8880114	promoter-TSS (AT4G15550.1)	promoter-TSS (AT4G15550.1)	-344	AT4G15550.1	IAGLU	DL3815C|FCAALL.103|UDP-GLUCOSE:INDOLE-3-ACETATE BETA-D-GLUCOSYLTRANSFERASE|indole-3-acetate beta-D-glucosyltransferase	indole-3-acetate beta-D-glucosyltransferase	protein-coding
peak_510	4	8880710	8881388	Intergenic	Intergenic	-1722	AT4G15550.1	IAGLU	DL3815C|FCAALL.103|UDP-GLUCOSE:INDOLE-3-ACETATE BETA-D-GLUCOSYLTRANSFERASE|indole-3-acetate beta-D-glucosyltransferase	indole-3-acetate beta-D-glucosyltransferase	protein-coding
peak_511	4	8883420	8884075	promoter-TSS (AT4G15560.1)	promoter-TSS (AT4G15560.1)	-78	AT4G15560.1	CLA1	1-DEOXY-D-XYLULOSE 5-PHOSPHATE SYNTHASE|1-DEOXY-D-XYLULOSE 5-PHOSPHATE SYNTHASE 2|1-deoxy-D-xylulose 5-phosphate (DXP) synthase 1|AtCLA1|CLA|CLOROPLASTOS ALTERADOS 1|DEF|DL3821W|DXPS2|DXS|DXS1|FCAALL.24	Deoxyxylulose-5-phosphate synthase	protein-coding
peak_512	4	8965946	8966275	exon (AT4G15740.1, exon 1 of 1)	exon (AT4G15740.1, exon 1 of 1)	241	AT4G15740.1	AT4G15740	DL3910C|FCAALL.373	Calcium-dependent lipid-binding (CaLB domain) family protein	protein-coding
peak_513	4	8974815	8974968	promoter-TSS (AT4G15760.2)	promoter-TSS (AT4G15760.2)	-122	AT4G15760.1	MO1	DL3920C|FCAALL.376|monooxygenase 1	monooxygenase 1	protein-coding
peak_514	4	9495941	9496263	promoter-TSS (AT4G16860.1)	promoter-TSS (AT4G16860.1)	-265	AT4G16860.1	RPP4	DL4460C|FCAALL.47|recognition of peronospora parasitica 4	Disease resistance protein (TIR-NBS-LRR class) family	protein-coding
peak_515	4	9505804	9506235	promoter-TSS (AT4G16890.5)	promoter-TSS (AT4G16890.5)	-47	AT4G16890.2	SNC1	BAL|BALL|CONSTITUTIVE 1|DL4475C|FCAALL.51|SUPPRESSOR OF NPR1-1	TIR-NBS-LRR class disease resistance protein	protein-coding
peak_516	4	9608077	9608281	promoter-TSS (AT4G17098.2)	promoter-TSS (AT4G17098.2)	-453	AT4G17098.1	AT4G17098	-	ncRNA	ncRNA
peak_517	4	10002995	10003992	TTS (AT4G18020.11)	TTS (AT4G18020.11)	3725	AT4G18020.9	APRR2	PRR2|PSEUDO-RESPONSE REGULATOR 2|T6K21.200|T6K21_200	CheY-like two-component responsive regulator family protein	protein-coding
peak_518	4	10090862	10091648	promoter-TSS (AT4G18250.1)	promoter-TSS (AT4G18250.1)	969	AT4G18253.1	AT4G18253	-	receptor Serine/Threonine kinase-like protein	protein-coding
peak_519	4	10234951	10235225	TTS (AT4G18570.1)	TTS (AT4G18570.1)	953	AT4G18580.2	AT4G18580	F28J12.240|F28J12_240	hypothetical protein	protein-coding
peak_520	4	10398456	10398717	promoter-TSS (AT4G18980.1)	promoter-TSS (AT4G18980.1)	-271	AT4G18980.1	AtS40-3	F13C5.150|F13C5_150	AtS40-3	protein-coding
peak_521	4	10437645	10437811	promoter-TSS (AT4G19040.1)	promoter-TSS (AT4G19040.1)	-164	AT4G19040.2	EDR2	ENHANCED DISEASE RESISTANCE 2|F13C5.210|F13C5_210	ENHANCED DISEASE RESISTANCE 2	protein-coding
peak_522	4	10484396	10484441	TTS (AT4G19180.1)	TTS (AT4G19180.1)	2799	AT4G19170.1	NCED4	CCD4|T18B16.140|T18B16_140|carotenoid cleavage dioxygenase 4|nine-cis-epoxycarotenoid dioxygenase 4	nine-cis-epoxycarotenoid dioxygenase 4	protein-coding
peak_523	4	10578230	10578450	promoter-TSS (at4g19395)	promoter-TSS (at4g19395)	-295	ENSRNA049758034-T1
peak_524	4	10649232	10649463	Intergenic	Intergenic	-2067	AT4G19520.4	AT4G19520	F24J7.80|F24J7_80	disease resistance protein (TIR-NBS-LRR class) family	protein-coding
peak_525	4	10649725	10650165	Intergenic	Intergenic	-1799	AT4G19530.2	AT4G19530	F24J7.90|F24J7_90	disease resistance protein (TIR-NBS-LRR class) family	protein-coding
peak_526	4	10698446	10699226	promoter-TSS (AT4G19660.2)	promoter-TSS (AT4G19660.2)	-25	AT4G19660.1	NPR4	ATNPR4|NPR1-like protein 4|T16H5.20|T16H5_20	NPR1-like protein 4	protein-coding
peak_527	4	10717550	10717866	Intergenic	Intergenic	-2963	AT4G19700.1	RING	AtILP|BOI|Botrytis Susceptible1 Interactor|IAP-like protein|ILP|T16H5.60|T16H5_60	SBP (S-ribonuclease binding protein) family protein	protein-coding
peak_528	4	11271666	11271904	exon (AT4G21120.2, exon 1 of 3)	exon (AT4G21120.2, exon 1 of 3)	1745	AT4G21120.2	AAT1	AtCAT1|CAT1|CATIONIC AMINO ACID TRANSPORTER 1|F7J7.60|F7J7_60|amino acid transporter 1	amino acid transporter 1	protein-coding
peak_529	4	11621639	11621948	exon (AT4G21903.1, exon 4 of 7)	exon (AT4G21903.1, exon 4 of 7)	2004	AT4G21903.2	AT4G21903	-	MATE efflux family protein	protein-coding
peak_530	4	11745597	11745796	TTS (AT4G22200.2)	TTS (AT4G22200.2)	-2378	AT4G22190.1	AT4G22190	T10I14.20|T10I14_20	serine/arginine repetitive matrix-like protein	protein-coding
peak_531	4	11896502	11898140	promoter-TSS (AT4G22590.1)	promoter-TSS (AT4G22590.1)	-841	AT4G22590.1	TPPG	F7K2.170|F7K2_170|trehalose-6-phosphate phosphatase G	Haloacid dehalogenase-like hydrolase (HAD) superfamily protein	protein-coding
peak_532	4	11967838	11968309	TTS (AT4G22780.2)	TTS (AT4G22780.2)	-2304	AT4G22770.1	AT4G22770	AHL2|AT-hook motif nuclear localized protein 2|T12H17.160|T12H17_160	AT hook motif DNA-binding family protein	protein-coding
peak_533	4	12086536	12087124	promoter-TSS (AT4G23060.1)	promoter-TSS (AT4G23060.1)	-68	AT4G23060.1	IQD22	F7H19.250|F7H19_250|IQ-domain 22	IQ-domain 22	protein-coding
peak_534	4	12278569	12278824	promoter-TSS (AT4G23530.1)	promoter-TSS (AT4G23530.1)	-219	AT4G23530.1	AT4G23530	F16G20.230|F16G20_230	ROH1, putative (DUF793)	protein-coding
peak_535	4	12317309	12317761	promoter-TSS (AT4G23620.2)	promoter-TSS (AT4G23620.2)	362	AT4G23630.2	BTI1	F9D16.100|F9D16_100|RTNLB1|Reticulan like protein B1|VIRB2-interacting protein 1	VIRB2-interacting protein 1	protein-coding
peak_536	4	12393983	12394456	promoter-TSS (AT4G23810.1)	promoter-TSS (AT4G23810.1)	-237	AT4G23810.1	WRKY53	ATWRKY53|T32A16.2	WRKY family transcription factor	protein-coding
peak_537	4	12395182	12395627	Intergenic	Intergenic	-1422	AT4G23810.1	WRKY53	ATWRKY53|T32A16.2	WRKY family transcription factor	protein-coding
peak_538	4	12395907	12396761	TTS (AT4G23820.1)	TTS (AT4G23820.1)	-2352	AT4G23810.1	WRKY53	ATWRKY53|T32A16.2	WRKY family transcription factor	protein-coding
peak_539	4	12398597	12398945	intron (AT4G23820.1, intron 1 of 4)	intron (AT4G23820.1, intron 1 of 4)	-1406	AT4G23840.1	AT4G23840	AT4G23830|T32A16.10|T32A16_10	Leucine-rich repeat (LRR) family protein	protein-coding
peak_540	4	12573130	12573469	exon (AT4G24240.1, exon 3 of 3)	exon (AT4G24240.1, exon 3 of 3)	1564	AT4G24240.2	WRKY7	ATWRKY7|T22A6.70|T22A6_70|WRKY DNA-binding protein 7	WRKY DNA-binding protein 7	protein-coding
peak_541	4	13139011	13139363	exon (AT4G25840.1, exon 1 of 6)	exon (AT4G25840.1, exon 1 of 6)	230	AT4G25840.1	GPP1	F14M19.120|F14M19_120|glycerol-3-phosphatase 1	glycerol-3-phosphatase 1	protein-coding
peak_542	4	13749340	13749598	promoter-TSS (AT4G27510.2)	promoter-TSS (AT4G27510.2)	141	AT4G07865.1	AT4G07865	-	ncRNA	ncRNA
peak_543	4	13890078	13890350	promoter-TSS (AT4G27900.2)	promoter-TSS (AT4G27900.2)	-258	AT4G27900.2	AT4G27900	T13J8.10|T13J8_10	CCT motif family protein	protein-coding
peak_544	4	13939400	13939768	promoter-TSS (AT4G28040.1)	promoter-TSS (AT4G28040.1)	-413	AT4G28030.1	AT4G28030	T13J8.140|T13J8_140	Acyl-CoA N-acyltransferases (NAT) superfamily protein	protein-coding
peak_545	4	14007303	14007474	TTS (AT4G28270.1)	TTS (AT4G28270.1)	1899	AT4G28270.1	RMA2	ATRMA2|F26K10.150|F26K10_150|RING membrane-anchor 2	RING membrane-anchor 2	protein-coding
peak_546	4	14013071	14013195	promoter-TSS (AT4G28290.1)	promoter-TSS (AT4G28290.1)	-436	AT4G28290.2	AT4G28290	F26K10.170|F26K10_170	hypothetical protein	protein-coding
peak_547	4	14076611	14077510	promoter-TSS (AT4G28490.1)	promoter-TSS (AT4G28490.1)	-616	AT4G28490.1	HAE	F20O9.180|F20O9_180|HAESA|RECEPTOR-LIKE PROTEIN KINASE 5|RLK5	Leucine-rich receptor-like protein kinase family protein	protein-coding
peak_548	4	14332902	14333050	promoter-TSS (AT4G29090.1)	promoter-TSS (AT4G29090.1)	-552	AT4G29090.1	AT4G29090	F19B15.120|F19B15_120	Ribonuclease H-like superfamily protein	protein-coding
peak_549	4	14363934	14364390	promoter-TSS (AT4G08065.1)	promoter-TSS (AT4G08065.1)	20	AT4G08065.1	AT4G08065	-	ncRNA	ncRNA
peak_550	4	14444225	14444463	promoter-TSS (AT4G29330.1)	promoter-TSS (AT4G29330.1)	-209	AT4G29330.1	DER1	DERLIN-1|F17A13.150|F17A13_150	DERLIN-1	protein-coding
peak_551	4	14564773	14564989	promoter-TSS (AT4G29735.2)	promoter-TSS (AT4G29735.2)	-369	AT4G29735.1	AT4G29735	-	transmembrane protein	protein-coding
peak_552	4	14655471	14655906	Intergenic	Intergenic	-1266	AT4G29950.1	AT4G29950	-	Ypt/Rab-GAP domain of gyp1p superfamily protein	protein-coding
peak_553	4	14805120	14805490	promoter-TSS (AT4G30230.1)	promoter-TSS (AT4G30230.1)	-844	AT4G30220.1	RUXF	F9N11.70|F9N11_70|small nuclear ribonucleoprotein F	small nuclear ribonucleoprotein F	protein-coding
peak_554	4	14807490	14807784	TTS (AT4G30230.1)	TTS (AT4G30230.1)	1386	AT4G30230.1	AT4G30230	F9N11.80|F9N11_80	hypothetical protein	protein-coding
peak_555	4	14902180	14903081	promoter-TSS (AT4G30500.1)	promoter-TSS (AT4G30500.1)	-486	AT4G30490.1	AT4G30490	F17I23.170|F17I23_170	AFG1-like ATPase family protein	protein-coding
peak_556	4	15060776	15060905	promoter-TSS (AT4G30950.1)	promoter-TSS (AT4G30950.1)	-994	AT4G30950.1	FAD6	CHLOROPLAST PRECURSOR|F6I18.140|F6I18_140|FADC|FATTY ACID DESATURASE C|OMEGA-6 FATTY ACID DESATURASE|SFD4|STEAROYL DESATURASE DEFICIENCY 4|fatty acid desaturase 6	fatty acid desaturase 6	protein-coding
peak_557	4	15378551	15383178	Intergenic	Intergenic	-1498	AT4G08565.1	AT4G08565	-	ncRNA	ncRNA
peak_558	4	15486112	15486344	TTS (AT4G32010.1)	TTS (AT4G32010.1)	-1686	AT4G32020.1	AT4G32020	F10N7.170|F10N7_170	serine/arginine repetitive matrix-like protein	protein-coding
peak_559	4	15612604	15612671	TTS (AT4G32330.2)	TTS (AT4G32330.2)	1907	AT4G32340.1	AT4G32340	F8B4.40	Tetratricopeptide repeat (TPR)-like superfamily protein	protein-coding
peak_560	4	15904033	15904640	promoter-TSS (AT4G32940.1)	promoter-TSS (AT4G32940.1)	-813	AT4G32940.1	GAMMA-VPE	F26P21.60|F26P21_60|GAMMAVPE|gamma vacuolar processing enzyme	gamma vacuolar processing enzyme	protein-coding
peak_561	4	15939813	15940096	TTS (AT4G33040.1)	TTS (AT4G33040.1)	1539	AT4G33040.1	AT4G33040	F4I10.5	Thioredoxin superfamily protein	protein-coding
peak_562	4	15941199	15941571	exon (AT4G33040.1, exon 1 of 1)	exon (AT4G33040.1, exon 1 of 1)	108	AT4G33040.1	AT4G33040	F4I10.5	Thioredoxin superfamily protein	protein-coding
peak_563	4	16255777	16256536	promoter-TSS (AT4G33905.1)	promoter-TSS (AT4G33905.1)	-396	AT4G33905.1	AT4G33905	-	Peroxisomal membrane 22 kDa (Mpv17/PMP22) family protein	protein-coding
peak_564	4	16310205	16310632	promoter-TSS (AT4G34050.3)	promoter-TSS (AT4G34050.3)	9	AT4G34050.3	CCoAOMT1	F28A23.190|F28A23_190|caffeoyl coenzyme A O-methyltransferase 1	S-adenosyl-L-methionine-dependent methyltransferases superfamily protein	protein-coding
peak_565	4	16344785	16345172	promoter-TSS (AT4G34131.1)	promoter-TSS (AT4G34131.1)	-160	AT4G34131.1	UGT73B3	F28A23.2|UDP-glucosyl transferase 73B3	UDP-glucosyl transferase 73B3	protein-coding
peak_566	4	16347254	16347918	promoter-TSS (AT4G34135.1)	promoter-TSS (AT4G34135.1)	-152	AT4G34135.2	UGT73B2	UDP-glucosyltransferase 73B2	UDP-glucosyltransferase 73B2	protein-coding
peak_567	4	16350349	16350657	promoter-TSS (AT4G34140.9)	promoter-TSS (AT4G34140.9)	27	AT4G34140.1	AT4G34140	F28A23.100|F28A23_100	D111/G-patch domain-containing protein	protein-coding
peak_568	4	16586561	16588348	Intergenic	Intergenic	-1411	AT4G09045.1	AT4G09045	-	ncRNA	ncRNA
peak_569	4	16739869	16743388	promoter-TSS (AT4G09115.1)	promoter-TSS (AT4G09115.1)	-521	AT4G09115.1	AT4G09115	-	ncRNA	ncRNA
peak_570	4	16799059	16799735	promoter-TSS (AT4G09145.1)	promoter-TSS (AT4G09145.1)	156	AT4G35300.11	TMT2	F23E12.140|F23E12_140|tonoplast monosaccharide transporter2	tonoplast monosaccharide transporter2	protein-coding
peak_571	4	16801096	16801837	promoter-TSS (AT4G35310.2)	promoter-TSS (AT4G35310.2)	-139	AT4G35310.1	CPK5	ATCPK5|CALMODULIN-DOMAIN PROTEIN KINASE 5|F23E12.130|F23E12_130|calmodulin-domain protein kinase 5	calmodulin-domain protein kinase 5	protein-coding
peak_572	4	16855473	16855714	promoter-TSS (AT4G35490.1)	promoter-TSS (AT4G35490.1)	-232	AT4G35490.1	MRPL11	F15J1.60|F15J1_60|mitochondrial ribosomal protein L11	mitochondrial ribosomal protein L11	protein-coding
peak_573	4	16913771	16914329	promoter-TSS (AT4G09235.1)	promoter-TSS (AT4G09235.1)	23	AT4G09235.1	AT4G09235	-	ncRNA	ncRNA
peak_574	4	16950882	16951215	promoter-TSS (AT4G35780.1)	promoter-TSS (AT4G35780.1)	-428	AT4G35780.1	STY17	F4B14.1|serine/threonine/tyrosine kinase 17	ACT-like protein tyrosine kinase family protein	protein-coding
peak_575	4	16951465	16951831	promoter-TSS (AT4G35783.1)	promoter-TSS (AT4G35783.1)	-758	AT4G35783.1	RTFL6	DEVIL 17|DVL17|ROTUNDIFOLIA like 6	ROTUNDIFOLIA like 6	protein-coding
peak_576	4	17050928	17051234	promoter-TSS (AT4G36040.1)	promoter-TSS (AT4G36040.1)	-473	AT4G36040.1	J11	DJC23|DNA J protein C23|DnaJ11|T19K4.170|T19K4_170	Chaperone DnaJ-domain superfamily protein	protein-coding
peak_577	4	17051588	17052078	promoter-TSS (AT4G36052.2)	promoter-TSS (AT4G36052.2)	-514	AT4G36052.2	AT4G36052	-	ncRNA	ncRNA
peak_578	4	17242797	17243516	promoter-TSS (AT4G36540.2)	promoter-TSS (AT4G36540.2)	-427	AT4G36540.2	BEE2	AP22.3|AP22_3|BR enhanced expression 2	BR enhanced expression 2	protein-coding
peak_579	4	17397637	17398084	Intergenic	Intergenic	-1418	AT4G09445.1	AT4G09445	-	ncRNA	ncRNA
peak_580	4	17398478	17398883	Intergenic	Intergenic	-1930	AT4G36920.2	AP2	AP22.49|AP22_49|APETALA 2|AtAP2|FL1|FLO2|FLORAL HOMEOTIC PROTEIN APETALA 2|FLORAL MUTANT 2|FLOWER 1	Integrase-type DNA-binding superfamily protein	protein-coding
peak_581	4	17518364	17518671	TTS (AT4G37230.1)	TTS (AT4G37230.1)	774	AT4G37235.1	AT4G37235	CASP-like protein 5C1|CASPL5C1	Uncharacterized protein family (UPF0497)	protein-coding
peak_582	4	17634202	17634599	promoter-TSS (AT4G37530.1)	promoter-TSS (AT4G37530.1)	-296	AT4G37530.1	AT4G37530	F19F18.20|F19F18_20	Peroxidase superfamily protein	protein-coding
peak_583	4	17684526	17686269	exon (AT4G37640.1, exon 3 of 7)	exon (AT4G37640.1, exon 3 of 7)	1708	AT4G37640.1	ACA2	CALCIUM ATPASE 2|F19F18.130|F19F18_130|calcium ATPase 2	calcium ATPase 2	protein-coding
peak_584	4	17762003	17762894	Intergenic	Intergenic	-2702	AT4G37780.1	MYB87	ATMYB87|T28I19.60|T28I19_60|myb domain protein 87	myb domain protein 87	protein-coding
peak_585	4	17770467	17770664	TTS (AT4G37790.1)	TTS (AT4G37790.1)	2523	AT4G37790.1	HAT22	HOMEOBOX PROTEIN|T28I19.70|T28I19_70	Homeobox-leucine zipper protein family	protein-coding
peak_586	4	18117747	18117923	exon (AT4G38810.1, exon 1 of 4)	exon (AT4G38810.1, exon 1 of 4)	801	AT4G38810.1	AT4G38810	T9A14.90|T9A14_90	Calcium-binding EF-hand family protein	protein-coding
peak_587	4	18318451	18319976	promoter-TSS (AT4G09855.1)	promoter-TSS (AT4G09855.1)	-412	AT4G09855.1	AT4G09855	-	ncRNA	ncRNA
peak_588	4	18330387	18330903	promoter-TSS (AT4G39403.1)	promoter-TSS (AT4G39403.1)	-633	AT4G39404.1	AT4G39404	-	ncRNA	ncRNA
peak_589	5	210764	211337	promoter-TSS (AT5G01542.1)	promoter-TSS (AT5G01542.1)	33	AT5G01542.1	AT5G01542	-	ncRNA	ncRNA
peak_590	5	217479	218060	promoter-TSS (AT5G01550.1)	promoter-TSS (AT5G01550.1)	-996	AT5G01550.1	LECRKA4.2	F7A7.70|F7A7_70|L-type lectin receptor kinase VI.3|LecRK-VI.3|lectin receptor kinase a4.1	lectin receptor kinase a4.1	protein-coding
peak_591	5	309203	309484	promoter-TSS (AT5G01810.1)	promoter-TSS (AT5G01810.1)	-31	AT5G01810.1	CIPK15	ATPK10|CBL-interacting protein kinase 15|PKS3|PROTEIN KINASE 10|SERINE/THREONINE PROTEIN KINASE 10|SIP2|SMALL AND BASIC INTRINSIC PROTEIN 2|SNF1-RELATED PROTEIN KINASE 3.1|SNRK3.1|SOS3-INTERACTING PROTEIN 2|T20L15.80|T20L15_80	CBL-interacting protein kinase 15	protein-coding
peak_592	5	352029	353726	promoter-TSS (AT5G01900.1)	promoter-TSS (AT5G01900.1)	-782	AT5G01900.1	WRKY62	ARABIDOPSIS THALIANA WRKY DNA-BINDING PROTEIN 62|ATWRKY62|T20L15.170|T20L15_170|WRKY DNA-binding protein 62	WRKY DNA-binding protein 62	protein-coding
peak_593	5	388389	388961	promoter-TSS (AT5G02020.1)	promoter-TSS (AT5G02020.1)	-444	AT5G02020.1	SIS	Salt Induced Serine rich|T7H20.70|T7H20_70	E3 ubiquitin-protein ligase RLIM-like protein	protein-coding
peak_594	5	389873	390168	promoter-TSS (AT5G02025.1)	promoter-TSS (AT5G02025.1)	-57	AT5G02025.1	AT5G02025	67574.TRNA-GLY-1	tRNA	tRNA
peak_595	5	534722	535736	promoter-TSS (AT5G00850.1)	promoter-TSS (AT5G00850.1)	27	AT5G00850.1	AT5G00850	-	ncRNA	ncRNA
peak_596	5	581299	581640	TTS (AT5G02580.3)	TTS (AT5G02580.3)	-1581	AT5G02590.1	AT5G02590	T22P11.180|T22P11_180	Tetratricopeptide repeat (TPR)-like superfamily protein	protein-coding
peak_597	5	766483	766912	TTS (AT5G03220.1)	TTS (AT5G03220.1)	2220	AT5G03220.1	AT5G03220	-	Mediator complex, subunit Med7	protein-coding
peak_598	5	793379	793822	promoter-TSS (AT5G03285.1)	promoter-TSS (AT5G03285.1)	86	AT5G03285.1	AT5G03285	-	ncRNA	ncRNA
peak_599	5	813360	813825	promoter-TSS (AT5G03340.1)	promoter-TSS (AT5G03340.1)	-299	AT5G03340.1	AtCDC48C	F12E4.70|F12E4_70|cell division cycle 48C	ATPase, AAA-type, CDC48 protein	protein-coding
peak_600	5	816375	817828	promoter-TSS (AT5G03355.1)	promoter-TSS (AT5G03355.1)	-431	AT5G03350.1	AT5G03350	F12E4.80|F12E4_80	Legume lectin family protein	protein-coding
peak_601	5	828815	829048	Intergenic	Intergenic	-1429	AT5G03370.1	AT5G03370	F12E4.110|F12E4_110	acylphosphatase family	protein-coding
peak_602	5	1371633	1372117	promoter-TSS (AT5G04750.1)	promoter-TSS (AT5G04750.1)	-259	AT5G04750.1	AT5G04750	MUK11.3	F1F0-ATPase inhibitor protein	protein-coding
peak_603	5	1380750	1380950	intron (AT5G04770.1, intron 3 of 3)	intron (AT5G04770.1, intron 3 of 3)	1896	AT5G04770.3	CAT6	ARABIDOPSIS THALIANA CATIONIC AMINO ACID TRANSPORTER 6|ATCAT6|MUK11.10|cationic amino acid transporter 6	cationic amino acid transporter 6	protein-coding
peak_604	5	1442658	1442700	promoter-TSS (AT5G04920.1)	promoter-TSS (AT5G04920.1)	-662	AT5G04920.1	AT5G04920	MUG13.23|MUG13_23|VPS36	EAP30/Vps36 family protein	protein-coding
peak_605	5	1557713	1558477	exon (AT5G05250.1, exon 1 of 1)	exon (AT5G05250.1, exon 1 of 1)	391	AT5G05250.1	AT5G05250	K18I23.5|K18I23_5	hypothetical protein	protein-coding
peak_606	5	1996801	1997377	Intergenic	Intergenic	-2128	AT5G06530.1	ABCG22	ATP-binding cassette G22|Arabidopsis thaliana ATP-binding cassette G22|AtABCG22|F15M7.6|F15M7_6	ABC-2 type transporter family protein	protein-coding
peak_607	5	2178866	2179331	Intergenic	Intergenic	-1458	AT5G01275.1	AT5G01275	-	ncRNA	ncRNA
peak_608	5	2239552	2240164	Intergenic	Intergenic	2351	AT5G07190.2	ATS3	T28J14.130|T28J14_130|seed gene 3	embryo-specific protein 3	protein-coding
peak_609	5	2241167	2241911	Intergenic	Intergenic	3800	AT5G07200.1	GA20OX3	ARABIDOPSIS THALIANA GIBBERELLIN 20-OXIDASE 3|ATGA20OX3|T28J14.140|T28J14_140|YAP169|gibberellin 20-oxidase 3	gibberellin 20-oxidase 3	protein-coding
peak_610	5	2242571	2243191	TTS (AT5G07200.1)	TTS (AT5G07200.1)	2458	AT5G07200.1	GA20OX3	ARABIDOPSIS THALIANA GIBBERELLIN 20-OXIDASE 3|ATGA20OX3|T28J14.140|T28J14_140|YAP169|gibberellin 20-oxidase 3	gibberellin 20-oxidase 3	protein-coding
peak_611	5	2510891	2511619	promoter-TSS (AT5G07860.1)	promoter-TSS (AT5G07860.1)	-102	AT5G07860.1	AT5G07860	F13G24.60|F13G24_60	HXXXD-type acyl-transferase family protein	protein-coding
peak_612	5	2651159	2651438	exon (AT5G08240.1, exon 2 of 2)	exon (AT5G08240.1, exon 2 of 2)	-1173	AT5G08230.1	AT5G08230	F8L15.8|HUA2 LIKE 1|HULK1	tudor/PWWP/MBT domain protein	protein-coding
peak_613	5	2860296	2862351	promoter-TSS (AT5G08790.1)	promoter-TSS (AT5G08790.1)	-765	AT5G08790.1	ATAF2	Arabidopsis NAC domain containing protein 81|anac081	NAC (No Apical Meristem) domain transcriptional regulator superfamily protein	protein-coding
peak_614	5	3044477	3045066	promoter-TSS (AT5G09800.1)	promoter-TSS (AT5G09800.1)	-225	AT5G09800.1	AT5G09800	F17I14.10|F17I14_10	ARM repeat superfamily protein	protein-coding
peak_615	5	3505547	3506206	Intergenic	Intergenic	3784	AT5G11050.1	MYB64	AtMYB64|T5K6.40|T5K6_40|UAS-TAGGED ROOT PATTERNING10|URP10|myb domain protein 64	myb domain protein 64	protein-coding
peak_616	5	3508241	3508931	Intergenic	Intergenic	-1247	AT5G11060.1	KNAT4	KNOTTED1-like homeobox gene 4|T5K6.50|T5K6_50	homeobox protein knotted-1-like 4	protein-coding
peak_617	5	3509291	3509336	promoter-TSS (AT5G11060.1)	promoter-TSS (AT5G11060.1)	-520	AT5G11060.1	KNAT4	KNOTTED1-like homeobox gene 4|T5K6.50|T5K6_50	homeobox protein knotted-1-like 4	protein-coding
peak_618	5	3509663	3510094	promoter-TSS (AT5G11060.1)	promoter-TSS (AT5G11060.1)	45	AT5G11060.1	KNAT4	KNOTTED1-like homeobox gene 4|T5K6.50|T5K6_50	homeobox protein knotted-1-like 4	protein-coding
peak_619	5	3514848	3515277	Intergenic	Intergenic	1973	AT5G11070.1	AT5G11070	T5K6.60|T5K6_60	hypothetical protein	protein-coding
peak_620	5	3516019	3516310	TTS (AT5G11070.1)	TTS (AT5G11070.1)	871	AT5G11070.1	AT5G11070	T5K6.60|T5K6_60	hypothetical protein	protein-coding
peak_621	5	3845500	3845808	promoter-TSS (AT5G11930.1)	promoter-TSS (AT5G11930.1)	57	AT5G11930.1	AT5G11930	F14F18.100|F14F18_100	Thioredoxin superfamily protein	protein-coding
peak_622	5	3846419	3847503	Intergenic	Intergenic	-1250	AT5G11930.1	AT5G11930	F14F18.100|F14F18_100	Thioredoxin superfamily protein	protein-coding
peak_623	5	3848061	3848473	Intergenic	Intergenic	-1016	AT5G11940.1	AT5G11940	F14F18.110|F14F18_110	Subtilase family protein	protein-coding
peak_624	5	3854385	3854671	promoter-TSS (AT5G11950.1)	promoter-TSS (AT5G11950.1)	140	AT5G11950.3	LOG8	F14F18.120|F14F18_120|LONELY GUY 8	Putative lysine decarboxylase family protein	protein-coding
peak_625	5	3857189	3857564	TTS (AT5G11950.1)	TTS (AT5G11950.1)	2412	AT5G11950.1	LOG8	F14F18.120|F14F18_120|LONELY GUY 8	Putative lysine decarboxylase family protein	protein-coding
peak_626	5	3864296	3864447	promoter-TSS (AT5G11970.1)	promoter-TSS (AT5G11970.1)	-547	AT5G11970.1	AT5G11970	F14F18.140|F14F18_140	ABC family ABC transporter, putative (DUF3511)	protein-coding
peak_627	5	3884963	3885365	promoter-TSS (AT5G12030.1)	promoter-TSS (AT5G12030.1)	10	AT5G12040.2	AT5G12040	F14F18.210|F14F18_210	Nitrilase/cyanide hydratase and apolipoprotein N-acyltransferase family protein	protein-coding
peak_628	5	4202814	4203618	promoter-TSS (AT5G01995.1)	promoter-TSS (AT5G01995.1)	554	AT5G02015.1	AT5G02015	-	ncRNA	ncRNA
peak_629	5	4432105	4432376	promoter-TSS (AT5G13740.2)	promoter-TSS (AT5G13740.2)	-57	AT5G13740.2	ZIF1	MSH12.21|MSH12_21|zinc induced facilitator 1	zinc induced facilitator 1	protein-coding
peak_630	5	5073984	5074388	Intergenic	Intergenic	-1694	AT5G15580.1	LNG1	LONGIFOLIA1|T20K14.190|T20K14_190|TON1 Recruiting Motif 2|TRM2	longifolia1	protein-coding
peak_631	5	5177842	5178112	promoter-TSS (AT5G15853.1)	promoter-TSS (AT5G15853.1)	-80	AT5G15850.1	COL1	ATCOL1|B-box domain protein 2|BBX2|CONSTANS-like 1|F14F8.230|F14F8_230	CONSTANS-like 1	protein-coding
peak_632	5	5181461	5181932	promoter-TSS (AT5G15860.2)	promoter-TSS (AT5G15860.2)	65	AT5G15860.1	PCME	ATPCME|F14F8.240|F14F8_240|ICME|Isoprenylcysteine methylesterase|prenylcysteine methylesterase	prenylcysteine methylesterase	protein-coding
peak_633	5	5996549	5997316	exon (AT5G18130.2, exon 1 of 1)	exon (AT5G18130.2, exon 1 of 1)	-1195	AT5G18140.1	AT5G18140	DJC69|DNA J protein A69|MRG7.10|MRG7_10	Chaperone DnaJ-domain superfamily protein	protein-coding
peak_634	5	6044155	6044551	Intergenic	Intergenic	-1339	AT5G18270.1	ANAC087	Arabidopsis NAC domain containing protein 87|MRG7.23|MRG7_23	NAC domain containing protein 87	protein-coding
peak_635	5	6045805	6046639	Intergenic	Intergenic	-3208	AT5G18270.1	ANAC087	Arabidopsis NAC domain containing protein 87|MRG7.23|MRG7_23	NAC domain containing protein 87	protein-coding
peak_636	5	6061626	6061900	exon (AT5G18310.3, exon 1 of 3)	exon (AT5G18310.3, exon 1 of 3)	131	AT5G18310.4	AT5G18310	F20L16.30|F20L16_30	ubiquitin hydrolase	protein-coding
peak_637	5	6188845	6189404	Intergenic	Intergenic	-3203	AT5G18610.2	AT5G18610	PBL27|T28N17.90|T28N17_90	Protein kinase superfamily protein	protein-coding
peak_638	5	6419327	6419988	promoter-TSS (AT5G19130.2)	promoter-TSS (AT5G19130.2)	-545	AT5G19130.1	AT5G19130	T24G5.30|T24G5_30	GPI transamidase component family protein / Gaa1-like family protein	protein-coding
peak_639	5	6420691	6420704	Intergenic	Intergenic	-1585	AT5G19130.1	AT5G19130	T24G5.30|T24G5_30	GPI transamidase component family protein / Gaa1-like family protein	protein-coding
peak_640	5	6421672	6422215	Intergenic	Intergenic	-1210	AT5G19140.2	AILP1	ATAILP1|T24G5.40|T24G5_40	aluminum induced protein with YGL and LRDR motifs	protein-coding
peak_641	5	6422967	6423330	promoter-TSS (AT5G19140.2)	promoter-TSS (AT5G19140.2)	-5	AT5G19140.2	AILP1	ATAILP1|T24G5.40|T24G5_40	aluminum induced protein with YGL and LRDR motifs	protein-coding
peak_642	5	6813364	6813617	promoter-TSS (AT5G20190.1)	promoter-TSS (AT5G20190.1)	-272	AT5G20190.1	AT5G20190	F5O24.80|F5O24_80	Tetratricopeptide repeat (TPR)-like superfamily protein	protein-coding
peak_643	5	7226352	7226695	promoter-TSS (AT5G21482.1)	promoter-TSS (AT5G21482.1)	-83	AT5G21482.1	CKX7	ARABIDOPSIS THALIANA CYTOKININ OXIDASE 5|ATCKX5|cytokinin oxidase 7	cytokinin oxidase 7	protein-coding
peak_644	5	7318624	7318787	intron (AT5G22090.2, intron 1 of 1)	intron (AT5G22090.2, intron 1 of 1)	-1976	AT5G22090.1	AT5G22090	-	FAF-like protein (DUF3049)	protein-coding
peak_645	5	7357254	7357384	TTS (AT5G22200.1)	TTS (AT5G22200.1)	-1459	AT5G22210.2	AT5G22210	-	aspartyl/glutamyl-tRNA (Asn/Gln) amidotransferase subunit B	protein-coding
peak_646	5	7357887	7358707	promoter-TSS (AT5G22210.1)	promoter-TSS (AT5G22210.1)	-481	AT5G22210.2	AT5G22210	-	aspartyl/glutamyl-tRNA (Asn/Gln) amidotransferase subunit B	protein-coding
peak_647	5	7493369	7494528	promoter-TSS (AT5G22560.1)	promoter-TSS (AT5G22560.1)	-679	AT5G22560.1	AT5G22560	MQJ16.10|MQJ16_10	transmembrane protein, putative (DUF247)	protein-coding
peak_648	5	7495939	7495995	exon (AT5G22570.1, exon 3 of 3)	exon (AT5G22570.1, exon 3 of 3)	1023	AT5G22570.1	WRKY38	ARABIDOPSIS THALIANA WRKY DNA-BINDING PROTEIN 38|ATWRKY38|MQJ16.11|MQJ16_11|WRKY DNA-binding protein 38	WRKY DNA-binding protein 38	protein-coding
peak_649	5	7496539	7499426	promoter-TSS (AT5G22570.1)	promoter-TSS (AT5G22570.1)	-992	AT5G22570.1	WRKY38	ARABIDOPSIS THALIANA WRKY DNA-BINDING PROTEIN 38|ATWRKY38|MQJ16.11|MQJ16_11|WRKY DNA-binding protein 38	WRKY DNA-binding protein 38	protein-coding
peak_650	5	7525628	7526103	exon (AT5G22630.1, exon 1 of 1)	exon (AT5G22630.1, exon 1 of 1)	1779	AT5G22630.1	ADT5	MDJ22.5|MDJ22_5|arogenate dehydratase 5	arogenate dehydratase 5	protein-coding
peak_651	5	7557772	7558002	intron (AT5G22740.1, intron 3 of 8)	intron (AT5G22740.1, intron 3 of 8)	2303	AT5G22740.1	CSLA02	ARABIDOPSIS THALIANA CELLULOSE SYNTHASE-LIKE A02|ARABIDOPSIS THALIANA CELLULOSE SYNTHASE-LIKE A2|ARABIDOPSIS THALIANA CELLULOSE SYNTHASE-LIKE A02|ARABIDOPSIS THALIANA CELLULOSE SYNTHASE-LIKE A2|ATCSLA02|ATCSLA2|CELLULOSE SYNTHASE-LIKE A 2|CSLA2|MDJ22.16|MDJ22_16|cellulose synthase-like A02	cellulose synthase-like A02	protein-coding
peak_652	5	7911576	7912099	promoter-TSS (AT5G23460.1)	promoter-TSS (AT5G23460.1)	-815	AT5G23460.1	AT5G23460	K19M13.9|K19M13_9	hypothetical protein	protein-coding
peak_653	5	8077154	8077478	exon (AT5G23940.1, exon 2 of 2)	exon (AT5G23940.1, exon 2 of 2)	-1123	AT5G23930.1	AT5G23930	MRO11.3|MRO11_3	Mitochondrial transcription termination factor family protein	protein-coding
peak_654	5	8214688	8217569	Intergenic	Intergenic	-1063	AT5G24210.2	AT5G24210	MOP9.2|MOP9_2	alpha/beta-Hydrolases superfamily protein	protein-coding
peak_655	5	8218003	8218496	intron (AT5G24210.1, intron 2 of 3)	intron (AT5G24210.1, intron 2 of 3)	1036	AT5G24210.3	AT5G24210	MOP9.2|MOP9_2	alpha/beta-Hydrolases superfamily protein	protein-coding
peak_656	5	8220333	8220911	promoter-TSS (AT5G24215.1)	promoter-TSS (AT5G24215.1)	-749	AT5G24215.1	AT5G24215	-	hypothetical protein	protein-coding
peak_657	5	8358940	8359710	promoter-TSS (AT5G24470.1)	promoter-TSS (AT5G24470.1)	-511	AT5G03755.1	AT5G03755	-	ncRNA	ncRNA
peak_658	5	8375667	8375814	Intergenic	Intergenic	-2893	AT5G24520.2	TTG1	ATTTG1|K18P6.4|K18P6_4|TRANSPARENT TESTA GLABRA 1|TTG|UNARMED 23|URM23	Transducin/WD40 repeat-like superfamily protein	protein-coding
peak_659	5	8376268	8381908	exon (AT5G24530.1, exon 1 of 4)	exon (AT5G24530.1, exon 1 of 4)	329	AT5G24530.1	DMR6	DOWNY MILDEW RESISTANT 6|K18P6.6|K18P6_6	2-oxoglutarate (2OG) and Fe(II)-dependent oxygenase superfamily protein	protein-coding
peak_660	5	8389564	8390036	Intergenic	Intergenic	-1772	AT5G24540.2	BGLU31	K18P6.7|K18P6_7|beta glucosidase 31	beta glucosidase 31	protein-coding
peak_661	5	8444611	8446131	Intergenic	Intergenic	-1270	AT5G24660.1	LSU2	MXC17.2|MXC17_2|RESPONSE TO LOW SULFUR 2	response to low sulfur 2	protein-coding
peak_662	5	8661833	8662328	promoter-TSS (AT5G03915.1)	promoter-TSS (AT5G03915.1)	110	AT5G25120.1	CYP71B11	''ytochrome p450|T11H3.130|T11H3_130|family 71|polypeptide 11|polypeptide 11''|subfamily B|ytochrome p450	cytochrome p450, family 71, subfamily B, polypeptide 11	protein-coding
peak_663	5	8775691	8778191	TTS (AT5G03955.1)	TTS (AT5G03955.1)	295	AT5G03955.1	AT5G03955	-	ncRNA	ncRNA
peak_664	5	15630581	15631802	Intergenic	Intergenic	-3253	AT5G39050.1	PMAT1	MXF12.60|MXF12_60|phenolic glucoside malonyltransferase 1	HXXXD-type acyl-transferase family protein	protein-coding
peak_665	5	15632734	15632873	Intergenic	Intergenic	-1641	AT5G39050.1	PMAT1	MXF12.60|MXF12_60|phenolic glucoside malonyltransferase 1	HXXXD-type acyl-transferase family protein	protein-coding
peak_666	5	15927960	15928110	promoter-TSS (AT5G39785.4)	promoter-TSS (AT5G39785.4)	-486	AT5G39770.1	AT5G39770	MKM21.10|MKM21_10	Restriction endonuclease, type II-like superfamily protein	protein-coding
peak_667	5	16197063	16197339	Intergenic	Intergenic	-1313	AT5G40450.1	AT5G40450	MPO12.160|MPO12_160	A-kinase anchor-like protein	protein-coding
peak_668	5	16207313	16207571	TTS (AT5G06075.1)	TTS (AT5G06075.1)	1400	AT5G06075.1	AT5G06075	-	ncRNA	ncRNA
peak_669	5	16943443	16943615	exon (AT5G42380.1, exon 1 of 1)	exon (AT5G42380.1, exon 1 of 1)	291	AT5G42380.1	CML37	AtCML37|CALMODULIN LIKE 39|CML39|MDH9.7|MDH9_7|calmodulin like 37	calmodulin like 37	protein-coding
peak_670	5	17005504	17005682	promoter-TSS (AT5G42530.1)	promoter-TSS (AT5G42530.1)	-83	AT5G42530.1	AT5G42530	MDH9.23|MDH9_23	hypothetical protein	protein-coding
peak_671	5	17323796	17323983	TTS (AT5G43140.2)	TTS (AT5G43140.2)	-1020	AT5G43150.1	AT5G43150	MMG4.18|MMG4_18	elongation factor	protein-coding
peak_672	5	17808919	17809127	Intergenic	Intergenic	-1454	AT5G44220.1	AT5G44220	MLN1.15|MLN1_15	F-box family protein	protein-coding
peak_673	5	17961792	17963636	promoter-TSS (AT5G44569.1)	promoter-TSS (AT5G44569.1)	-438	AT5G44568.1	AT5G44568	-	transmembrane protein	protein-coding
peak_674	5	17963938	17964774	promoter-TSS (AT5G44570.2)	promoter-TSS (AT5G44570.2)	-60	AT5G44570.1	AT5G44570	K15C23.1|K15C23_1	transmembrane protein	protein-coding
peak_675	5	18213720	18214076	Intergenic	Intergenic	-4688	AT5G45100.2	BRG1	BOI-related gene 1|K17O22.9|K17O22_9	SBP (S-ribonuclease binding protein) family protein	protein-coding
peak_676	5	18215694	18215892	Intergenic	Intergenic	-2793	AT5G45100.2	BRG1	BOI-related gene 1|K17O22.9|K17O22_9	SBP (S-ribonuclease binding protein) family protein	protein-coding
peak_677	5	18218073	18218444	promoter-TSS (AT5G45100.2)	promoter-TSS (AT5G45100.2)	-328	AT5G45100.2	BRG1	BOI-related gene 1|K17O22.9|K17O22_9	SBP (S-ribonuclease binding protein) family protein	protein-coding
peak_678	5	18219697	18220334	TTS (AT5G45100.2)	TTS (AT5G45100.2)	1412	AT5G45100.1	BRG1	BOI-related gene 1|K17O22.9|K17O22_9	SBP (S-ribonuclease binding protein) family protein	protein-coding
peak_679	5	18220742	18221697	Intergenic	Intergenic	2616	AT5G45100.1	BRG1	BOI-related gene 1|K17O22.9|K17O22_9	SBP (S-ribonuclease binding protein) family protein	protein-coding
peak_680	5	18225674	18229206	Intergenic	Intergenic	-1328	AT5G45110.1	NPR3	ATNPR3|K17O22.11|K17O22_11|NPR1-like protein 3	NPR1-like protein 3	protein-coding
peak_681	5	18276111	18277392	promoter-TSS (AT5G45180.1)	promoter-TSS (AT5G45180.1)	-165	AT5G45180.1	AT5G45180	K18C1.6|K18C1_6	Flavin-binding monooxygenase family protein	protein-coding
peak_682	5	18441347	18441373	Intergenic	Intergenic	-3247	AT5G45510.1	AT5G45510	MFC19.18|MFC19_18	Leucine-rich repeat (LRR) family protein	protein-coding
peak_683	5	18780349	18780544	promoter-TSS (AT5G46297.1)	promoter-TSS (AT5G46297.1)	-241	AT5G46295.1	AT5G46295	-	transmembrane protein	protein-coding
peak_684	5	19173023	19173803	promoter-TSS (AT5G47220.1)	promoter-TSS (AT5G47220.1)	-457	AT5G47220.1	ERF2	ATERF-2|ATERF2|ETHYLENE RESPONSE FACTOR- 2|ETHYLENE RESPONSIVE ELEMENT BINDING FACTOR 2|MQL5.7|MQL5_7|ethylene responsive element binding factor 2	ethylene responsive element binding factor 2	protein-coding
peak_685	5	19290562	19291138	exon (AT5G47560.1, exon 1 of 3)	exon (AT5G47560.1, exon 1 of 3)	253	AT5G47560.1	TDT	ATSDAT|ATTDT|TONOPLAST DICARBOXYLATE TRANSPORTER|tonoplast dicarboxylate transporter	tonoplast dicarboxylate transporter	protein-coding
peak_686	5	19398323	19399282	intron (AT5G47910.1, intron 3 of 7)	intron (AT5G47910.1, intron 3 of 7)	1761	AT5G47910.1	RBOHD	ATRBOHD|MCA23.25|MCA23_25|RESPIRATORY BURST OXIDASE|respiratory burst oxidase homologue D	respiratory burst oxidase homologue D	protein-coding
peak_687	5	20014596	20015128	intron (AT5G49360.1, intron 2 of 5)	intron (AT5G49360.1, intron 2 of 5)	1995	AT5G49360.1	BXL1	ATBXL1|BETA-XYLOSIDASE 1|K7J8.3|K7J8_3|beta-xylosidase 1	beta-xylosidase 1	protein-coding
peak_688	5	20015471	20015908	intron (AT5G49360.1, intron 1 of 5)	intron (AT5G49360.1, intron 1 of 5)	1168	AT5G49360.1	BXL1	ATBXL1|BETA-XYLOSIDASE 1|K7J8.3|K7J8_3|beta-xylosidase 1	beta-xylosidase 1	protein-coding
peak_689	5	20020858	20021130	Intergenic	Intergenic	-2448	AT5G49390.1	AT5G49390	K7J8.6|K7J8_6	serine/threonine-protein phosphatase 4 regulatory subunit-like protein	protein-coding
peak_690	5	20049637	20049873	TTS (AT5G49440.1)	TTS (AT5G49440.1)	1516	AT5G49440.1	AT5G49440	K7J8.12|K7J8_12	hypothetical protein	protein-coding
peak_691	5	20069646	20069984	promoter-TSS (AT5G49480.1)	promoter-TSS (AT5G49480.1)	-674	AT5G49480.1	CP1	ATCP1|Ca2+-binding protein 1|K6M13.2|K6M13_2	Ca2+-binding protein 1	protein-coding
peak_692	5	20941088	20941435	promoter-TSS (AT5G51550.1)	promoter-TSS (AT5G51550.1)	-366	AT5G51550.1	EXL3	EXORDIUM like 3|K17N15.10|K17N15_10	EXORDIUM like 3	protein-coding
peak_693	5	21452288	21452609	TTS (AT5G52900.1)	TTS (AT5G52900.1)	1532	AT5G52900.1	MAKR6	MEMBRANE-ASSOCIATED KINASE REGULATOR 6|MXC20.13|MXC20_13	membrane-associated kinase regulator	protein-coding
peak_694	5	21533361	21534120	promoter-TSS (AT5G53120.2)	promoter-TSS (AT5G53120.2)	-733	AT5G53120.6	SPDS3	ATSPDS3|MFH8.5|MFH8_5|SPERMIDINE SYNTHASE 3|SPMS|spermidine synthase 3	spermidine synthase 3	protein-coding
peak_695	5	21558392	21558904	exon (AT5G07955.1, exon 1 of 1)	exon (AT5G07955.1, exon 1 of 1)	335	AT5G07955.1	AT5G07955	-	ncRNA	ncRNA
peak_696	5	21576623	21577138	Intergenic	Intergenic	-2551	AT5G53190.1	SWEET3	AtSWEET3|MFH8.13|MFH8_13	Nodulin MtN3 family protein	protein-coding
peak_697	5	21733903	21734138	Intergenic	Intergenic	-4607	AT5G53500.1	AT5G53500	MNC6.4|MNC6_4	Transducin/WD40 repeat-like superfamily protein	protein-coding
peak_698	5	21735051	21735441	Intergenic	Intergenic	-3603	AT5G53510.1	OPT9	ATOPT9|MNC6.5|MNC6_5|oligopeptide transporter 9	oligopeptide transporter 9	protein-coding
peak_699	5	22031453	22031522	promoter-TSS (AT5G54260.1)	promoter-TSS (AT5G54260.1)	-551	AT5G54260.1	MRE11	ARABIDOPSIS MEIOTIC RECOMBINATION 11|ATMRE11|MDK4.8|MDK4_8|MEIOTIC RECOMBINATION 11	DNA repair and meiosis protein (Mre11)	protein-coding
peak_700	5	22081739	22082368	Intergenic	Intergenic	-1712	AT5G54380.1	THE1	GA469.3|GA469_3|THESEUS1	protein kinase family protein	protein-coding
peak_701	5	22123305	22124001	promoter-TSS (AT5G54500.2)	promoter-TSS (AT5G54500.2)	-737	AT5G54500.1	FQR1	F24B18.12|F24B18_12|flavodoxin-like quinone reductase 1	flavodoxin-like quinone reductase 1	protein-coding
peak_702	5	22136356	22136575	Intergenic	Intergenic	-2777	AT5G54510.1	DFL1	DWARF IN LIGHT 1|F24B18.13|F24B18_13|GH3.6|Gretchen Hagen3.6	Auxin-responsive GH3 family protein	protein-coding
peak_703	5	22186931	22186998	promoter-TSS (AT5G54610.1)	promoter-TSS (AT5G54610.1)	126	AT5G08225.1	AT5G08225	-	ncRNA	ncRNA
peak_704	5	22189977	22191428	promoter-TSS (AT5G54620.1)	promoter-TSS (AT5G54620.1)	-956	AT5G54620.1	AT5G54620	MRB17.12|MRB17_12	Ankyrin repeat family protein	protein-coding
peak_705	5	22246059	22246349	promoter-TSS (AT5G54770.1)	promoter-TSS (AT5G54770.1)	-315	AT5G54770.1	THI1	MBG8.3|MBG8_3|THI1 PROTEIN|THI4|THIAMINE4|THIAZOLE REQUIRING|TZ	thiazole biosynthetic enzyme, chloroplast (ARA6) (THI1) (THI4)	protein-coding
peak_706	5	22896960	22897150	promoter-TSS (AT5G56550.1)	promoter-TSS (AT5G56550.1)	-321	AT5G56550.1	OXS3	ATOXS3|MKN22.7|MKN22_7|OXIDATIVE STRESS 3	oxidative stress 3	protein-coding
peak_707	5	23130842	23131044	Intergenic	Intergenic	-2822	AT5G08705.1	AT5G08705	-	ncRNA	ncRNA
peak_708	5	23343306	23343698	promoter-TSS (AT5G08725.1)	promoter-TSS (AT5G08725.1)	-13	AT5G57630.1	CIPK21	CBL-interacting protein kinase 21|MUA2.22|MUA2_22|SNF1-RELATED PROTEIN KINASE 3.4|SnRK3.4	CBL-interacting protein kinase 21	protein-coding
peak_709	5	23357874	23358170	Intergenic	Intergenic	-1327	AT5G08755.1	AT5G08755	-	ncRNA	ncRNA
peak_710	5	23358465	23358703	promoter-TSS (AT5G08755.1)	promoter-TSS (AT5G08755.1)	-765	AT5G08755.1	AT5G08755	-	ncRNA	ncRNA
peak_711	5	23359724	23360028	promoter-TSS (AT5G08745.1)	promoter-TSS (AT5G08745.1)	-204	AT5G08745.1	AT5G08745	-	ncRNA	ncRNA
peak_712	5	23692175	23693302	promoter-TSS (AT5G58620.1)	promoter-TSS (AT5G58620.1)	-521	AT5G58620.1	AT5G58620	MZN1.16|MZN1_16|TZF9|tandem zinc finger protein 9	zinc finger (CCCH-type) family protein	protein-coding
peak_713	5	23840881	23841343	exon (AT5G59050.3, exon 3 of 5)	exon (AT5G59050.3, exon 3 of 5)	1565	AT5G59050.2	AT5G59050	K18B18.4|K18B18_4	G patch domain protein	protein-coding
peak_714	5	24101834	24102366	promoter-TSS (AT5G59820.1)	promoter-TSS (AT5G59820.1)	-714	AT5G59820.1	RHL41	AtZAT12|MMN10.11|MMN10_11|RESPONSIVE TO HIGH LIGHT 41|ZAT12	C2H2-type zinc finger family protein	protein-coding
peak_715	5	24251748	24252353	promoter-TSS (AT5G60250.1)	promoter-TSS (AT5G60250.1)	-88	AT5G60250.1	AT5G60250	F15L12.13|F15L12_13	zinc finger (C3HC4-type RING finger) family protein	protein-coding
peak_716	5	24291908	24293629	promoter-TSS (at5g60408)	promoter-TSS (at5g60408)	-325	at5g60408
peak_717	5	24477158	24477461	Intergenic	Intergenic	-2785	AT5G60840.1	AT5G60840	MAE1.8|MAE1_8	hypothetical protein	protein-coding
peak_718	5	24482010	24482720	TTS (AT5G60850.1)	TTS (AT5G60850.1)	456	AT5G08975.1	AT5G08975	-	ncRNA	ncRNA
peak_719	5	24531869	24532102	TTS (AT5G60966.1)	TTS (AT5G60966.1)	318	ENSRNA049492652-T1
peak_720	5	24738727	24738977	promoter-TSS (AT5G61510.2)	promoter-TSS (AT5G61510.2)	150	AT5G61510.1	AT5G61510	K11J9.5|K11J9_5	GroES-like zinc-binding alcohol dehydrogenase family protein	protein-coding
peak_721	5	24757829	24758085	promoter-TSS (AT5G61570.1)	promoter-TSS (AT5G61570.1)	-232	AT5G61570.1	AT5G61570	K11J9.21|K11J9_21	Protein kinase superfamily protein	protein-coding
peak_722	5	24765191	24766887	promoter-TSS (AT5G61590.1)	promoter-TSS (AT5G61590.1)	-528	AT5G61590.1	AT5G61590	DEWAX|Decrease Wax Biosynthesis|K11J9.4|K11J9_4	Integrase-type DNA-binding superfamily protein	protein-coding
peak_723	5	24767332	24767553	TTS (AT5G61605.1)	TTS (AT5G61605.1)	290	AT5G61600.1	ERF104	K11J9.13|K11J9_13|ethylene response factor 104	ethylene response factor 104	protein-coding
peak_724	5	24836476	24837129	promoter-TSS (AT5G61830.1)	promoter-TSS (AT5G61830.1)	-96	AT5G61830.1	AT5G61830	MAC9.11|MAC9_11	NAD(P)-binding Rossmann-fold superfamily protein	protein-coding
peak_725	5	24905639	24906847	promoter-TSS (AT5G09035.1)	promoter-TSS (AT5G09035.1)	-427	AT5G09035.1	AT5G09035	-	ncRNA	ncRNA
peak_726	5	24909582	24910068	promoter-TSS (AT5G62000.3)	promoter-TSS (AT5G62000.3)	-105	AT5G09045.1	AT5G09045	-	ncRNA	ncRNA
peak_727	5	25149001	25149089	TTS (AT5G62640.1)	TTS (AT5G62640.1)	-2458	AT5G62630.1	HIPL2	MRG21.5|MRG21_5|hipl2 protein precursor	hipl2 protein precursor	protein-coding
peak_728	5	25209720	25210407	promoter-TSS (AT5G62760.4)	promoter-TSS (AT5G62760.4)	-238	AT5G62770.1	AT5G62770	MQB2.9|MQB2_9	membrane-associated kinase regulator, putative (DUF1645)	protein-coding
peak_729	5	25430262	25431840	Intergenic	Intergenic	-1796	AT5G63520.1	AT5G63520	MLE2.15|MLE2_15	F-box/LRR protein	protein-coding
peak_730	5	25518057	25518390	promoter-TSS (AT5G63770.2)	promoter-TSS (AT5G63770.2)	-181	AT5G63770.1	DGK2	ATDGK2|MBK5.25|MBK5_25|diacylglycerol kinase 2	diacylglycerol kinase 2	protein-coding
peak_731	5	25527773	25528774	promoter-TSS (AT5G63790.1)	promoter-TSS (AT5G63790.1)	8	AT5G63790.2	NAC102	ANAC102|MBK5.27|MBK5_27|NAC domain containing protein 102	NAC domain containing protein 102	protein-coding
peak_732	5	25529170	25530147	promoter-TSS (AT5G63800.1)	promoter-TSS (AT5G63800.1)	-397	AT5G63800.1	MUM2	BGAL6|MBK5.28|MBK5_28|MUCILAGE-MODIFIED 2|beta-galactosidase 6	Glycosyl hydrolase family 35 protein	protein-coding
peak_733	5	25532145	25532530	intron (AT5G63800.1, intron 1 of 15)	intron (AT5G63800.1, intron 1 of 15)	2282	AT5G63800.1	MUM2	BGAL6|MBK5.28|MBK5_28|MUCILAGE-MODIFIED 2|beta-galactosidase 6	Glycosyl hydrolase family 35 protein	protein-coding
peak_734	5	25536297	25537019	promoter-TSS (AT5G63810.1)	promoter-TSS (AT5G63810.1)	-416	AT5G63810.1	BGAL10	Arabidopsis thaliana beta-galactosidase 10|AtBGAL10|MGI19.1|MGI19_1|beta-galactosidase 10	beta-galactosidase 10	protein-coding
peak_735	5	25755184	25755403	promoter-TSS (AT5G64420.1)	promoter-TSS (AT5G64420.1)	208	AT5G64410.1	OPT4	ARABIDOPSIS THALIANA OLIGOPEPTIDE TRANSPORTER 4|ATOPT4|MSJ1.25|MSJ1_25|oligopeptide transporter 4	oligopeptide transporter 4	protein-coding
peak_736	5	25791560	25794585	Intergenic	Intergenic	-1373	AT5G09205.1	AT5G09205	-	ncRNA	ncRNA
peak_737	5	25804743	25806551	promoter-TSS (AT5G64550.1)	promoter-TSS (AT5G64550.1)	-667	AT5G64550.1	AT5G64550	MUB3.7|MUB3_7	loricrin-like protein	protein-coding
peak_738	5	25906696	25909348	promoter-TSS (AT5G64810.1)	promoter-TSS (AT5G64810.1)	-225	AT5G64810.1	WRKY51	ARABIDOPSIS THALIANA WRKY DNA-BINDING PROTEIN 51|ATWRKY51|MXK3.34|WRKY DNA-binding protein 51	WRKY DNA-binding protein 51	protein-coding
peak_739	5	25940292	25940519	promoter-TSS (AT5G64910.2)	promoter-TSS (AT5G64910.2)	-256	AT5G64910.4	AT5G64910	MXK3.14|MXK3_14	Serine/Threonine-kinase	protein-coding
peak_740	5	26016916	26017137	promoter-TSS (AT5G65130.1)	promoter-TSS (AT5G65130.1)	-159	AT5G65130.2	AT5G65130	MQN23.6|MQN23_6	Integrase-type DNA-binding superfamily protein	protein-coding
peak_741	5	26088565	26088803	promoter-TSS (AT5G65290.1)	promoter-TSS (AT5G65290.1)	-407	AT5G65280.1	GCL1	GCR2-like 1|MQN23.23|MQN23_23	GCR2-like 1	protein-coding
peak_742	5	26096004	26096388	promoter-TSS (AT5G65300.1)	promoter-TSS (AT5G65300.1)	-82	AT5G65300.1	AT5G65300	MNA5.2|MNA5_2	hypothetical protein	protein-coding
peak_743	5	26126670	26127488	promoter-TSS (AT5G65380.1)	promoter-TSS (AT5G65380.1)	-519	AT5G65380.1	AT5G65380	MNA5.11|MNA5_11	MATE efflux family protein	protein-coding
peak_744	5	26242295	26242679	TTS (AT5G65650.1)	TTS (AT5G65650.1)	3074	AT5G65650.1	AT5G65650	K21L13.17|K21L13_17	sugar transporter, putative (DUF1195)	protein-coding
peak_745	5	26250996	26251148	Intergenic	Intergenic	-2336	AT5G65670.1	IAA9	INDOLE-3-ACETIC ACID 9|MPA24.1|MPA24_1|indole-3-acetic acid inducible 9	indole-3-acetic acid inducible 9	protein-coding
peak_746	5	26355920	26356623	exon (AT5G65890.4, exon 2 of 4)	exon (AT5G65890.4, exon 2 of 4)	145	AT5G65890.5	ACR1	ACT domain repeat 1|K14B20.6|K14B20_6	ACT domain repeat 1	protein-coding
peak_747	5	26659355	26659617	promoter-TSS (AT5G66770.1)	promoter-TSS (AT5G66770.1)	521	AT5G09705.1	AT5G09705	-	ncRNA	ncRNA
peak_748	5	26721145	26721653	promoter-TSS (AT5G66910.1)	promoter-TSS (AT5G66910.1)	-22	AT5G66910.1	AT5G66910	MUD21.17|MUD21_17	Disease resistance protein (CC-NBS-LRR class) family	protein-coding
peak_749	5	26790627	26791003	promoter-TSS (AT5G67130.1)	promoter-TSS (AT5G67130.1)	-484	AT5G67130.1	AT5G67130	K21H1.9|K21H1_9	PLC-like phosphodiesterases superfamily protein	protein-coding
peak_750	5	26900430	26903954	Intergenic	Intergenic	-2456	AT5G67411.1	AT5G67411	-	GRAS family transcription factor	protein-coding
peak_751	5	26905722	26906865	promoter-TSS (AT5G09915.1)	promoter-TSS (AT5G09915.1)	224	AT5G67420.1	LBD37	ASL39|ASYMMETRIC LEAVES2-LIKE 39|K8K14.16|K8K14_16|LOB domain-containing protein 37	LOB domain-containing protein 37	protein-coding

## Sheet: 24h
Supplemental Data 3e
NPR1 peaks detected in all 3 replicates 24 hours after 1mM SA treatment
PeakID	Chr	Start	End	Annotation	Detailed Annotation	Distance to TSS	Nearest PromoterID	Gene Name	Gene Alias	Gene Description	Gene Type
peak_1	1	267985	268300	TTS (AT1G01715.1)	TTS (AT1G01715.1)	149	AT1G01720.1	ATAF1	ANAC002|ANAC2|Arabidopsis NAC domain containing protein 2|T1N6.12|T1N6_12	NAC (No Apical Meristem) domain transcriptional regulator superfamily protein	protein-coding
peak_2	1	434422	434994	TTS (AT1G02230.1)	TTS (AT1G02230.1)	2214	AT1G02230.1	NAC004	ANAC004|NAC domain containing protein 4|T6A9.19	NAC domain containing protein 4	protein-coding
peak_3	1	436696	437411	promoter-TSS (AT1G02230.1)	promoter-TSS (AT1G02230.1)	-131	AT1G02230.1	NAC004	ANAC004|NAC domain containing protein 4|T6A9.19	NAC domain containing protein 4	protein-coding
peak_4	1	488167	488303	intron (AT1G02400.1, intron 1 of 2)	intron (AT1G02400.1, intron 1 of 2)	1434	AT1G02400.2	GA2OX6	ARABIDOPSIS THALIANA GIBBERELLIN 2-OXIDASE 4|ARABIDOPSIS THALIANA GIBBERELLIN 2-OXIDASE 6|ATGA2OX4|ATGA2OX6|Arabidopsis thaliana gibberellin 2-oxidase 4|DOWNSTREAM TARGET OF AGL15 1|DTA1|T6A9.9|T6A9_9|gibberellin 2-oxidase 6	gibberellin 2-oxidase 6	protein-coding
peak_5	1	488628	488871	exon (AT1G02400.2, exon 2 of 2)	exon (AT1G02400.2, exon 2 of 2)	1878	AT1G02405.1	AT1G02405	-	proline-rich family protein	protein-coding
peak_6	1	497858	497903	promoter-TSS (AT1G02440.2)	promoter-TSS (AT1G02440.2)	-325	AT1G02440.1	ARFD1A	ADP-ribosylation factor D1A|ATARFD1A|T6A9.25	ADP-ribosylation factor D1A	protein-coding
peak_7	1	498295	499497	promoter-TSS (AT1G02450.1)	promoter-TSS (AT1G02450.1)	-357	AT1G02450.1	NIMIN1	NIM1-interacting 1|NIMIN-1|T6A9.23	NIM1-interacting 1	protein-coding
peak_8	1	977904	979254	promoter-TSS (AT1G03850.1)	promoter-TSS (AT1G03850.1)	-668	AT1G03850.3	GRXS13	ATGRXS13|F21M11.22|F21M11_22|glutaredoxin 13	Glutaredoxin family protein	protein-coding
peak_9	1	1444681	1445052	promoter-TSS (AT1G05035.1)	promoter-TSS (AT1G05035.1)	-117	AT1G05035.1	AT1G05035	-	hypothetical protein	protein-coding
peak_10	1	1647199	1647546	promoter-TSS (AT1G05560.1)	promoter-TSS (AT1G05560.1)	63	AT1G05560.2	UGT75B1	T25N20.21|UDP-GLUCOSE TRANSFERASE 1|UDP-GLUCOSYLTRANSFERASE|UDP-glucosyltransferase 75B1|UGT1	UDP-glucosyltransferase 75B1	protein-coding
peak_11	1	1704990	1705207	promoter-TSS (AT1G05680.1)	promoter-TSS (AT1G05680.1)	-260	AT1G05680.1	UGT74E2	F3F20.13|F3F20_13|Uridine diphosphate glycosyltransferase 74E2	Uridine diphosphate glycosyltransferase 74E2	protein-coding
peak_12	1	1729513	1730088	promoter-TSS (AT1G05785.3)	promoter-TSS (AT1G05785.3)	-11	AT1G05783.1	AT1G05783	-	hypothetical protein	protein-coding
peak_13	1	2432214	2432591	promoter-TSS (AT1G07870.2)	promoter-TSS (AT1G07870.2)	-311	AT1G07870.1	AT1G07870	F24B9.4|F24B9_4	Protein kinase superfamily protein	protein-coding
peak_14	1	3131193	3131704	promoter-TSS (AT1G09660.3)	promoter-TSS (AT1G09660.3)	-354	AT1G09660.2	AT1G09660	F21M12.5|F21M12_5	RNA-binding KH domain-containing protein	protein-coding
peak_15	1	3804218	3804475	promoter-TSS (AT1G11310.1)	promoter-TSS (AT1G11310.1)	-113	AT1G11310.1	MLO2	ATMLO2|MILDEW RESISTANCE LOCUS O 2|PMR2|POWDERY MILDEW RESISTANT 2|T28P6.4|T28P6_4	Seven transmembrane MLO family protein	protein-coding
peak_16	1	3806125	3806964	promoter-TSS (AT1G11320.1)	promoter-TSS (AT1G11320.1)	-278	AT1G11320.1	AT1G11320	T28P6.3|T28P6_3	GDSL esterase/lipase	protein-coding
peak_17	1	4432678	4433238	promoter-TSS (AT1G12990.1)	promoter-TSS (AT1G12990.1)	-647	AT1G12990.1	AT1G12990	F3F19.2|F3F19_2	beta-1,4-N-acetylglucosaminyltransferase family protein	protein-coding
peak_18	1	5022290	5022662	promoter-TSS (AT1G14640.1)	promoter-TSS (AT1G14640.1)	-950	AT1G14640.1	AT1G14640	T5E21.18|T5E21_18	SWAP (Suppressor-of-White-APricot)/surp domain-containing protein	protein-coding
peak_19	1	5133783	5135208	promoter-TSS (AT1G14880.1)	promoter-TSS (AT1G14880.1)	-635	AT1G14880.1	PCR1	AtPCR1|F10B6.29|F10B6_29|PLANT CADMIUM RESISTANCE 1	PLANT CADMIUM RESISTANCE 1	protein-coding
peak_20	1	5996947	5997174	promoter-TSS (AT1G17450.1)	promoter-TSS (AT1G17450.1)	3	AT1G17455.1	ELF4-L4	ELF4-like 4	ELF4-like 4	protein-coding
peak_21	1	6014849	6015160	Intergenic	Intergenic	-2804	AT1G17500.1	AT1G17500	F1L3.21|F1L3_21	ATPase E1-E2 type family protein / haloacid dehalogenase-like hydrolase family protein	protein-coding
peak_22	1	6194256	6194795	promoter-TSS (AT1G17990.2)	promoter-TSS (AT1G17990.2)	-432	AT1G17990.1	AT1G17990	T10F20.3	FMN-linked oxidoreductases superfamily protein	protein-coding
peak_23	1	6201183	6202089	promoter-TSS (AT1G18020.1)	promoter-TSS (AT1G18020.1)	-599	AT1G18020.1	AT1G18020	-	FMN-linked oxidoreductases superfamily protein	protein-coding
peak_24	1	6626655	6626959	promoter-TSS (AT1G19200.2)	promoter-TSS (AT1G19200.2)	-590	AT1G19200.2	AT1G19200	T29M8.7|T29M8_7	cyclin-dependent kinase, putative (DUF581)	protein-coding
peak_25	1	6927179	6927937	promoter-TSS (AT1G19960.1)	promoter-TSS (AT1G19960.1)	-178	AT1G19960.1	AT1G19960	T20H2.25|T20H2_25	transcription factor	protein-coding
peak_26	1	6946545	6946979	intron (AT1G20030.1, intron 1 of 1)	intron (AT1G20030.1, intron 1 of 1)	1067	AT1G20030.1	AT1G20030	T20H2.19|T20H2_19	Pathogenesis-related thaumatin superfamily protein	protein-coding
peak_27	1	8532999	8533239	promoter-TSS (AT1G24120.1)	promoter-TSS (AT1G24120.1)	-857	AT1G24120.1	ARL1	ARG1-like 1|F3I6.4|F3I6_4	ARG1-like 1	protein-coding
peak_28	1	8975973	8976262	promoter-TSS (AT1G25550.2)	promoter-TSS (AT1G25550.2)	-209	AT1G25550.1	AT1G25550	-	myb-like transcription factor family protein	protein-coding
peak_29	1	18690488	18691066	promoter-TSS (AT1G50450.1)	promoter-TSS (AT1G50450.1)	-274	AT1G50450.1	AT1G50450	F11F12.19|F11F12_19	Saccharopine dehydrogenase	protein-coding
peak_30	1	19488995	19489506	promoter-TSS (AT1G07803.1)	promoter-TSS (AT1G07803.1)	495	AT1G52330.1	AT1G52330	F19K6.6|F19K6_6	Late embryogenesis abundant (LEA) hydroxyproline-rich glycoprotein family	protein-coding
peak_31	1	20911455	20911993	promoter-TSS (AT1G55920.1)	promoter-TSS (AT1G55920.1)	-392	AT1G55920.1	SERAT2;1	ATSERAT2;1|F14J16.18|F14J16_18|SAT1|SAT5|SERINE ACETYLTRANSFERASE|SERINE ACETYLTRANSFERASE 1|SERINE ACETYLTRANSFERASE 5|serine acetyltransferase 2;1	serine acetyltransferase 2;1	protein-coding
peak_32	1	23630543	23631087	promoter-TSS (AT1G63700.1)	promoter-TSS (AT1G63700.1)	-742	AT1G63700.1	YDA	EMB71|EMBRYO DEFECTIVE 71|F24D7.11|F24D7_11|MAP KINASE KINASE KINASE 4|MAPKKK4|YODA	Protein kinase superfamily protein	protein-coding
peak_33	1	23695941	23696551	promoter-TSS (AT1G63850.1)	promoter-TSS (AT1G63850.1)	-474	AT1G63850.1	AT1G63850	T12P18.13|T12P18_13	BTB/POZ domain-containing protein	protein-coding
peak_34	1	24767142	24767239	Intergenic	Intergenic	3249	AT1G66390.1	MYB90	ATMYB90|PAP2|PRODUCTION OF ANTHOCYANIN PIGMENT 2|T27F4.14|T27F4_14|myb domain protein 90	myb domain protein 90	protein-coding
peak_35	1	24831295	24831678	Intergenic	Intergenic	-2032	AT1G66560.1	WRKY64	ATWRKY64|F28G11.2|F28G11_2|WRKY DNA-binding protein 64	WRKY DNA-binding protein 64	protein-coding
peak_36	1	24847495	24848243	promoter-TSS (AT1G66600.1)	promoter-TSS (AT1G66600.1)	-451	AT1G66600.1	ABO3	ABA overly sensitive mutant 3|ATWRKY63|T12I7.5|T12I7_5|WRKY DNA-binding protein 63|WRKY63	ABA overly sensitive mutant 3	protein-coding
peak_37	1	26042838	26043454	promoter-TSS (AT1G69270.1)	promoter-TSS (AT1G69270.1)	-405	AT1G69270.1	RPK1	AtRPK1|F4N2.27|F4N2_27|RECEPTOR-LIKE PROTEIN KINASE 1|receptor-like protein kinase 1	receptor-like protein kinase 1	protein-coding
peak_38	1	26137828	26138221	Intergenic	Intergenic	-3702	AT1G69530.2	EXPA1	AT-EXP1|ATEXP1|ATEXPA1|ATHEXP ALPHA 1.2|EXP1|EXPANSIN 1|F10D13.18|F10D13_18|expansin A1	expansin A1	protein-coding
peak_39	1	26591798	26591999	promoter-TSS (AT1G70530.1)	promoter-TSS (AT1G70530.1)	-122	AT1G70530.1	CRK3	F24J13.10|F24J13_10|cysteine-rich RLK (RECEPTOR-like protein kinase) 3	cysteine-rich RLK (RECEPTOR-like protein kinase) 3	protein-coding
peak_40	1	26676389	26677093	promoter-TSS (AT1G70740.1)	promoter-TSS (AT1G70740.1)	-699	AT1G70740.1	AT1G70740	F5A18.8|F5A18_8	Protein kinase superfamily protein	protein-coding
peak_41	1	27340197	27340469	promoter-TSS (AT1G72620.1)	promoter-TSS (AT1G72620.1)	-289	AT1G72610.1	GER1	A. THALIANA GERMIN-LIKE PROTEIN 1|ATGER1|F28P22.20|F28P22_20|GERMIN-LIKE PROTEIN 1|GLP1|germin-like protein 1	germin-like protein 1	protein-coding
peak_42	1	27595943	27596285	promoter-TSS (AT1G73390.5)	promoter-TSS (AT1G73390.5)	-362	AT1G73390.6	AT1G73390	T9L24.40|T9L24_40	Endosomal targeting BRO1-like domain-containing protein	protein-coding
peak_43	1	27638255	27638842	TTS (AT1G73500.1)	TTS (AT1G73500.1)	2095	AT1G73500.1	MKK9	ATMKK9|MAP kinase kinase 9|T9L24.32|T9L24_32	MAP kinase kinase 9	protein-coding
peak_44	1	27749425	27749879	promoter-TSS (AT1G73805.1)	promoter-TSS (AT1G73805.1)	-404	AT1G73805.1	SARD1	SAR Deficient 1	Calmodulin binding protein-like protein	protein-coding
peak_45	1	28284825	28285072	promoter-TSS (AT1G75380.2)	promoter-TSS (AT1G75380.2)	-780	AT1G75380.2	BBD1	ATBBD1|F1B16.9|F1B16_9|bifunctional nuclease in basal defense response 1	bifunctional nuclease in basal defense response 1	protein-coding
peak_46	1	28460143	28460390	exon (AT1G75800.1, exon 3 of 3)	exon (AT1G75800.1, exon 3 of 3)	-1178	AT1G75810.1	AT1G75810	T4O12.4|T4O12_4	transmembrane protein	protein-coding
peak_47	1	28647022	28647492	promoter-TSS (AT1G76360.1)	promoter-TSS (AT1G76360.1)	-536	AT1G76360.1	AT1G76360	F15M4.14|F15M4_14	Protein kinase superfamily protein	protein-coding
peak_48	1	28745698	28746723	promoter-TSS (AT1G76600.1)	promoter-TSS (AT1G76600.1)	-623	AT1G76600.1	AT1G76600	F14G6.20|F14G6_20	poly polymerase	protein-coding
peak_49	1	29765899	29766048	TTS (AT1G79120.2)	TTS (AT1G79120.2)	2816	AT1G79120.1	AT1G79120	YUP8H12R.26|YUP8H12R_26	Ubiquitin carboxyl-terminal hydrolase family protein	protein-coding
peak_50	1	30295604	30296059	TTS (AT1G80590.1)	TTS (AT1G80590.1)	1393	AT1G80590.1	WRKY66	ATWRKY66|T21F11.8|T21F11_8|WRKY DNA-binding protein 66	WRKY DNA-binding protein 66	protein-coding
peak_51	1	30302110	30303318	intron (AT1G80610.1, intron 1 of 4)	intron (AT1G80610.1, intron 1 of 4)	1714	AT1G80610.1	AT1G80610	T21F11.6|T21F11_6	hypothetical protein	protein-coding
peak_52	1	30380334	30381062	Intergenic	Intergenic	-2863	AT1G80840.1	WRKY40	ATWRKY40|F23A5.19|F23A5_19|WRKY DNA-binding protein 40	WRKY DNA-binding protein 40	protein-coding
peak_53	2	464189	464568	TTS (AT2G01990.2)	TTS (AT2G01990.2)	2346	AT2G01990.1	AT2G01990	F14H20.6|F14H20_6	XRI1-like protein	protein-coding
peak_54	2	521352	521626	exon (AT2G02080.2, exon 1 of 4)	exon (AT2G02080.2, exon 1 of 4)	218	AT2G02080.4	IDD4	AtIDD4|F5O4.15|F5O4_15|indeterminate(ID)-domain 4	indeterminate(ID)-domain 4	protein-coding
peak_55	2	641787	641879	Intergenic	Intergenic	3821	AT2G02440.1	AT2G02440	T16F16.23|T16F16_23	transmembrane protein	protein-coding
peak_56	2	799470	800017	promoter-TSS (AT2G02800.2)	promoter-TSS (AT2G02800.2)	-152	AT2G02800.1	APK2B	Kin2|PROTEIN KINASE 2B|T20F6.6|T20F6_6|kinase 2|protein kinase 2B	protein kinase 2B	protein-coding
peak_57	2	834207	834707	Intergenic	Intergenic	-1838	AT2G02860.1	SUT2	ARABIDOPSIS THALIANA SUCROSE TRANSPORTER 3|ATSUC3|ATSUT2|SUC3|SUCROSE TRANSPORTER 3|T17M13.3|T17M13_3|sucrose transporter 2	sucrose transporter 2	protein-coding
peak_58	2	1136541	1136898	TTS (AT2G03730.2)	TTS (AT2G03730.2)	-2879	AT2G04575.1	AT2G04575	-	ncRNA	ncRNA
peak_59	2	6208662	6214145	Intergenic	Intergenic	-1045	AT2G06185.1	AT2G06185	-	ncRNA	ncRNA
peak_60	2	6236596	6237080	Intergenic	Intergenic	5703	AT2G14610.1	PR1	ATPR1|PATHOGENESIS-RELATED GENE 1|PATHOGENESIS-RELATED PROTEIN 1|PR 1|T6B13.15|T6B13_15|pathogenesis-related gene 1	pathogenesis-related protein 1	protein-coding
peak_61	2	6242705	6243336	promoter-TSS (AT2G14610.1)	promoter-TSS (AT2G14610.1)	-479	AT2G14610.1	PR1	ATPR1|PATHOGENESIS-RELATED GENE 1|PATHOGENESIS-RELATED PROTEIN 1|PR 1|T6B13.15|T6B13_15|pathogenesis-related gene 1	pathogenesis-related protein 1	protein-coding
peak_62	2	8534438	8534991	promoter-TSS (AT2G19800.1)	promoter-TSS (AT2G19800.1)	-935	AT2G19800.1	MIOX2	F6F22.17|F6F22_17|myo-inositol oxygenase 2	myo-inositol oxygenase 2	protein-coding
peak_63	2	9337941	9338702	Intergenic	Intergenic	-2043	AT2G21900.1	WRKY59	ATWRKY59|F7D8.22|F7D8_22|WRKY DNA-binding protein 59	WRKY DNA-binding protein 59	protein-coding
peak_64	2	10976568	10977074	promoter-TSS (AT2G25735.1)	promoter-TSS (AT2G25735.1)	79	AT2G25737.2	AT2G25737	-	Sulfite exporter TauE/SafE family protein	protein-coding
peak_65	2	11233252	11233713	promoter-TSS (AT2G26400.2)	promoter-TSS (AT2G26400.2)	-94	AT2G26400.3	ARD3	ACIREDUCTONE DIOXYGENASE|ARD|ATARD3|T9J22.7|T9J22_7|acireductone dioxygenase 3	acireductone dioxygenase 3	protein-coding
peak_66	2	12109590	12110052	Intergenic	Intergenic	-4068	AT2G28350.1	ARF10	T1B3.13|T1B3_13|auxin response factor 10	auxin response factor 10	protein-coding
peak_67	2	12433705	12433913	promoter-TSS (AT2G28950.1)	promoter-TSS (AT2G28950.1)	-13	AT2G28950.1	EXPA6	ARABIDOPSIS THALIANA TEXPANSIN 6|ATEXP6|ATEXPA6|ATHEXP ALPHA 1.8|T9I4.3|T9I4_3|expansin A6	expansin A6	protein-coding
peak_68	2	13013641	13014199	promoter-TSS (AT2G30550.2)	promoter-TSS (AT2G30550.2)	-610	AT2G30550.2	AT2G30550	DAD1-Like Lipase 3|DALL3|T6B20.10|T6B20_10	alpha/beta-Hydrolases superfamily protein	protein-coding
peak_69	2	13808180	13808367	promoter-TSS (AT2G32520.1)	promoter-TSS (AT2G32520.1)	-563	AT2G32520.2	AT2G32520	T26B15.8|T26B15_8	alpha/beta-Hydrolases superfamily protein	protein-coding
peak_70	2	15099330	15100378	Intergenic	Intergenic	-4862	AT2G35950.2	EDA12	F11F19.14|F11F19_14|embryo sac development arrest 12	embryo sac development arrest 12	protein-coding
peak_71	2	17002347	17003002	promoter-TSS (AT2G40750.1)	promoter-TSS (AT2G40750.1)	-146	AT2G40750.1	WRKY54	ATWRKY54|T7D17.7|T7D17_7|WRKY DNA-BINDING PROTEIN 54|WRKY DNA-binding protein 54	WRKY DNA-binding protein 54	protein-coding
peak_72	2	17116489	17116956	promoter-TSS (AT2G41020.1)	promoter-TSS (AT2G41020.1)	403	AT2G09210.1	AT2G09210	-	ncRNA	ncRNA
peak_73	2	17368962	17369193	TTS (AT2G09295.1)	TTS (AT2G09295.1)	701	AT2G09295.1	AT2G09295	-	ncRNA	ncRNA
peak_74	2	18150867	18151220	exon (AT2G43810.3, exon 5 of 5)	exon (AT2G43810.3, exon 5 of 5)	-1035	AT2G43820.1	UGT74F2	ATSAGT1|Arabidopsis thaliana salicylic acid glucosyltransferase 1|F18O19.7|GT|SAGT1|SGT1|UDP-glucose:salicylic acid glucosyltransferase 1|UDP-glucosyltransferase 74F2|salicylic acid glucosyltransferase 1	UDP-glucosyltransferase 74F2	protein-coding
peak_75	2	18494033	18494262	TTS (AT2G44830.2)	TTS (AT2G44830.2)	-1068	AT2G44840.1	ERF13	ATERF13|EREBP|ETHYLENE-RESPONSIVE ELEMENT BINDING FACTOR 13|T13E15.15|ethylene-responsive element binding factor 13	ethylene-responsive element binding factor 13	protein-coding
peak_76	2	18850182	18850496	promoter-TSS (AT2G45770.1)	promoter-TSS (AT2G45770.1)	-749	AT2G45770.1	CPFTSY	ALPHA SUBUNIT CPFTSY|CHLOROPLAST SRP RECEPTOR HOMOLOG|F4I18.25|FERRIC CHELATE REDUCTASE DEFECTIVE 4|FRD4	signal recognition particle receptor protein, chloroplast (FTSY)	protein-coding
peak_77	2	19045223	19045766	promoter-TSS (AT2G46400.1)	promoter-TSS (AT2G46400.1)	-539	AT2G46400.1	WRKY46	ATWRKY46|F11C10.9|WRKY DNA-BINDING PROTEIN 46|WRKY DNA-binding protein 46	WRKY DNA-binding protein 46	protein-coding
peak_78	3	1057847	1058557	Intergenic	Intergenic	-3006	AT3G04060.1	NAC046	NAC domain containing protein 46|T11I18.17|T11I18_17|anac046	NAC domain containing protein 46	protein-coding
peak_79	3	1290770	1291078	promoter-TSS (AT3G04730.1)	promoter-TSS (AT3G04730.1)	-33	AT3G04730.1	IAA16	F7O18.22|F7O18_22|indoleacetic acid-induced protein 16	indoleacetic acid-induced protein 16	protein-coding
peak_80	3	1831804	1832176	exon (AT3G06070.1, exon 1 of 2)	exon (AT3G06070.1, exon 1 of 2)	200	AT3G06070.1	AT3G06070	F24F17.5|F24F17_5	hypothetical protein	protein-coding
peak_81	3	2364006	2364362	Intergenic	Intergenic	-1117	AT3G07390.1	AIR12	Auxin-Induced in Root cultures 12	auxin-induced in root cultures-like protein	protein-coding
peak_82	3	2749166	2749774	promoter-TSS (AT3G09010.2)	promoter-TSS (AT3G09010.2)	-438	AT3G09010.1	AT3G09010	T16O11.3	Protein kinase superfamily protein	protein-coding
peak_83	3	3555807	3556836	promoter-TSS (AT3G11340.1)	promoter-TSS (AT3G11340.1)	-233	AT3G11340.1	UGT76B1	UDP-dependent glycosyltransferase 76B1	UDP-Glycosyltransferase superfamily protein	protein-coding
peak_84	3	4106798	4107035	TTS (AT3G12900.1)	TTS (AT3G12900.1)	2453	AT3G12900.1	AT3G12900	-	2-oxoglutarate (2OG) and Fe(II)-dependent oxygenase superfamily protein	protein-coding
peak_85	3	4655740	4656408	TTS (AT3G14060.1)	TTS (AT3G14060.1)	1649	AT3G14060.1	AT3G14060	-	hypothetical protein	protein-coding
peak_86	3	5125456	5125819	TTS (AT3G15220.1)	TTS (AT3G15220.1)	228	AT3G03035.1	AT3G03035	-	ncRNA	ncRNA
peak_87	3	5861365	5861451	promoter-TSS (AT3G17185.2)	promoter-TSS (AT3G17185.2)	-83	AT3G17185.2	TAS3	ATTAS3|TASIR-ARF|trans-acting siRNA3	ncRNA	ncRNA
peak_88	3	6804932	6805162	promoter-TSS (AT3G19590.1)	promoter-TSS (AT3G19590.1)	-575	AT3G19590.1	BUB3.1	BUB (BUDDING UNINHIBITED BY BENZYMIDAZOL) 3.1|BUB (BUDDING UNINHIBITED BY BENZYMIDAZOL) 3.1	Transducin/WD40 repeat-like superfamily protein	protein-coding
peak_89	3	7657642	7657906	Intergenic	Intergenic	-1721	AT3G21720.1	ICL	isocitrate lyase	isocitrate lyase	protein-coding
peak_90	3	7797309	7797819	Intergenic	Intergenic	-1104	AT3G22120.2	CWLP	cell wall-plasma membrane linker protein	cell wall-plasma membrane linker protein	protein-coding
peak_91	3	7846239	7847392	promoter-TSS (AT3G22231.1)	promoter-TSS (AT3G22231.1)	18	AT3G22231.1	PCC1	PATHOGEN AND CIRCADIAN CONTROLLED 1	pathogen and circadian controlled 1	protein-coding
peak_92	3	7855513	7856758	promoter-TSS (AT3G22235.2)	promoter-TSS (AT3G22235.2)	-321	AT3G22235.2	AT3G22235	-	cysteine-rich TM module stress tolerance protein	protein-coding
peak_93	3	7857204	7857443	Intergenic	Intergenic	-1509	AT3G22235.2	AT3G22235	-	cysteine-rich TM module stress tolerance protein	protein-coding
peak_94	3	8120929	8121338	Intergenic	Intergenic	-1643	AT3G22910.1	AT3G22910	ACA13|auto-inhibited Ca2+ ATPase 13	ATPase E1-E2 type family protein / haloacid dehalogenase-like hydrolase family protein	protein-coding
peak_95	3	9470763	9471322	promoter-TSS (AT3G25882.1)	promoter-TSS (AT3G25882.1)	-3	AT3G25882.1	NIMIN-2	NIM1-interacting 2	NIM1-interacting 2	protein-coding
peak_96	3	9577011	9577548	TTS (AT3G26180.1)	TTS (AT3G26180.1)	-2064	AT3G26170.1	CYP71B19	''cytochrome P450|cytochrome P450|family 71|polypeptide 19|polypeptide 19''|subfamily B	cytochrome P450, family 71, subfamily B, polypeptide 19	protein-coding
peak_97	3	9577781	9577902	TTS (AT3G26180.1)	TTS (AT3G26180.1)	2245	AT3G26180.2	CYP71B20	''cytochrome P450|cytochrome P450|family 71|polypeptide 20|polypeptide 20''|subfamily B	cytochrome P450, family 71, subfamily B, polypeptide 20	protein-coding
peak_98	3	10203220	10203452	Intergenic	Intergenic	-1738	AT3G27540.1	AT3G27540	-	beta-1,4-N-acetylglucosaminyltransferase family protein	protein-coding
peak_99	3	10684370	10684848	promoter-TSS (AT3G28510.1)	promoter-TSS (AT3G28510.1)	-861	AT3G28510.1	AT3G28510	-	P-loop containing nucleoside triphosphate hydrolases superfamily protein	protein-coding
peak_100	3	11190754	11191726	promoter-TSS (AT3G29240.2)	promoter-TSS (AT3G29240.2)	-23	AT3G29240.2	AT3G29240	-	PPR containing protein (DUF179)	protein-coding
peak_101	3	11195181	11195404	promoter-TSS (AT3G29250.3)	promoter-TSS (AT3G29250.3)	-121	AT3G29250.3	SDR4	AtSDR4|short-chain dehydrogenase reductase 4	NAD(P)-binding Rossmann-fold superfamily protein	protein-coding
peak_102	3	16075850	16076110	Intergenic	Intergenic	-1051	AT3G44450.1	AT3G44450	F14L2.1	hypothetical protein	protein-coding
peak_103	3	16927066	16927416	promoter-TSS (AT3G46090.1)	promoter-TSS (AT3G46090.1)	-358	AT3G46090.1	ZAT7	-	C2H2 and C2HC zinc fingers superfamily protein	protein-coding
peak_104	3	17177961	17178523	promoter-TSS (ENSRNA049757954-T1)	promoter-TSS (ENSRNA049757954-T1)	-205	ENSRNA049757954-T1
peak_105	3	17646321	17646661	promoter-TSS (AT3G47830.1)	promoter-TSS (AT3G47830.1)	-513	AT3G47830.1	AT3G47830	T23J7.2	DNA glycosylase superfamily protein	protein-coding
peak_106	3	18373564	18374188	promoter-TSS (AT3G49570.1)	promoter-TSS (AT3G49570.1)	-729	AT3G49570.1	LSU3	RESPONSE TO LOW SULFUR 3	response to low sulfur 3	protein-coding
peak_107	3	18808358	18810309	Intergenic	Intergenic	-1090	AT3G50650.1	AT3G50650	-	GRAS family transcription factor	protein-coding
peak_108	3	19699289	19699788	promoter-TSS (AT3G08330.1)	promoter-TSS (AT3G08330.1)	-146	AT3G53150.1	UGT73D1	UDP-glucosyl transferase 73D1	UDP-glucosyl transferase 73D1	protein-coding
peak_109	3	20849483	20849861	promoter-TSS (AT3G56190.1)	promoter-TSS (AT3G56190.1)	-90	AT3G56200.1	AT3G56200	-	Transmembrane amino acid transporter family protein	protein-coding
peak_110	3	20908284	20908715	TTS (AT3G56390.1)	TTS (AT3G56390.1)	1145	AT3G56390.1	AT3G56390	-	WRKY transcription factor-like protein	protein-coding
peak_111	3	20910415	20911175	promoter-TSS (AT3G56400.1)	promoter-TSS (AT3G56400.1)	-172	AT3G56400.1	WRKY70	ARABIDOPSIS THALIANA WRKY DNA-BINDING PROTEIN 70|ATWRKY70|WRKY DNA-binding protein 70	WRKY DNA-binding protein 70	protein-coding
peak_112	3	20912532	20912573	Intergenic	Intergenic	-1929	AT3G56400.1	WRKY70	ARABIDOPSIS THALIANA WRKY DNA-BINDING PROTEIN 70|ATWRKY70|WRKY DNA-binding protein 70	WRKY DNA-binding protein 70	protein-coding
peak_113	3	20912808	20913048	Intergenic	Intergenic	-2305	AT3G56400.1	WRKY70	ARABIDOPSIS THALIANA WRKY DNA-BINDING PROTEIN 70|ATWRKY70|WRKY DNA-binding protein 70	WRKY DNA-binding protein 70	protein-coding
peak_114	3	20913509	20913775	Intergenic	Intergenic	-1830	AT3G56408.1	AT3G56408	-	ncRNA	ncRNA
peak_115	3	21007531	21008197	exon (AT3G56710.2, exon 1 of 2)	exon (AT3G56710.2, exon 1 of 2)	200	AT3G56710.1	SIB1	sigma factor binding protein 1	sigma factor binding protein 1	protein-coding
peak_116	3	21008725	21009372	promoter-TSS (AT3G56710.2)	promoter-TSS (AT3G56710.2)	-980	AT3G56710.2	SIB1	sigma factor binding protein 1	sigma factor binding protein 1	protein-coding
peak_117	3	21055752	21056419	promoter-TSS (AT3G08745.1)	promoter-TSS (AT3G08745.1)	34	AT3G08745.1	AT3G08745	-	ncRNA	ncRNA
peak_118	3	21100859	21101382	promoter-TSS (AT3G57020.2)	promoter-TSS (AT3G57020.2)	-601	AT3G57020.1	AT3G57020	-	Calcium-dependent phosphotriesterase superfamily protein	protein-coding
peak_119	3	21109141	21109304	promoter-TSS (AT3G08825.1)	promoter-TSS (AT3G08825.1)	82	AT3G08825.1	AT3G08825	-	ncRNA	ncRNA
peak_120	3	22653606	22654319	Intergenic	Intergenic	-2326	AT3G61190.1	BAP1	BON association protein 1	BON association protein 1	protein-coding
peak_121	3	22654990	22655576	TTS (AT3G61198.1)	TTS (AT3G61198.1)	1316	AT3G61198.1	AT3G61198	-	ncRNA	ncRNA
peak_122	3	23163081	23163536	TTS (AT3G62630.1)	TTS (AT3G62630.1)	2079	AT3G62630.1	AT3G62630	-	stress response NST1-like protein (DUF1645)	protein-coding
peak_123	4	464189	464198	promoter-TSS (AT4G01070.1)	promoter-TSS (AT4G01070.1)	-637	AT4G01070.2	GT72B1	F2N1.15|F2N1_15|UDP-GLUCOSE-DEPENDENT GLUCOSYLTRANSFERASE 72 B1|UGT72B1	UDP-Glycosyltransferase superfamily protein	protein-coding
peak_124	4	465110	465461	Intergenic	Intergenic	-1729	AT4G01070.2	GT72B1	F2N1.15|F2N1_15|UDP-GLUCOSE-DEPENDENT GLUCOSYLTRANSFERASE 72 B1|UGT72B1	UDP-Glycosyltransferase superfamily protein	protein-coding
peak_125	4	1495535	1495789	promoter-TSS (AT4G03390.2)	promoter-TSS (AT4G03390.2)	101	AT4G04625.1	AT4G04625	-	ncRNA	ncRNA
peak_126	4	8879243	8880039	promoter-TSS (AT4G15550.1)	promoter-TSS (AT4G15550.1)	-314	AT4G15550.1	IAGLU	DL3815C|FCAALL.103|UDP-GLUCOSE:INDOLE-3-ACETATE BETA-D-GLUCOSYLTRANSFERASE|indole-3-acetate beta-D-glucosyltransferase	indole-3-acetate beta-D-glucosyltransferase	protein-coding
peak_127	4	10003150	10003900	TTS (AT4G18020.11)	TTS (AT4G18020.11)	3693	AT4G18020.9	APRR2	PRR2|PSEUDO-RESPONSE REGULATOR 2|T6K21.200|T6K21_200	CheY-like two-component responsive regulator family protein	protein-coding
peak_128	4	10698449	10699074	promoter-TSS (AT4G19660.2)	promoter-TSS (AT4G19660.2)	31	AT4G19660.2	NPR4	ATNPR4|NPR1-like protein 4|T16H5.20|T16H5_20	NPR1-like protein 4	protein-coding
peak_129	4	11896734	11897949	promoter-TSS (AT4G22590.1)	promoter-TSS (AT4G22590.1)	-861	AT4G22590.1	TPPG	F7K2.170|F7K2_170|trehalose-6-phosphate phosphatase G	Haloacid dehalogenase-like hydrolase (HAD) superfamily protein	protein-coding
peak_130	4	12086556	12087097	promoter-TSS (AT4G23060.1)	promoter-TSS (AT4G23060.1)	-72	AT4G23060.1	IQD22	F7H19.250|F7H19_250|IQ-domain 22	IQ-domain 22	protein-coding
peak_131	4	12396033	12396466	TTS (AT4G23820.1)	TTS (AT4G23820.1)	-2267	AT4G23810.1	WRKY53	ATWRKY53|T32A16.2	WRKY family transcription factor	protein-coding
peak_132	4	12573186	12573400	exon (AT4G24240.1, exon 3 of 3)	exon (AT4G24240.1, exon 3 of 3)	1558	AT4G24240.2	WRKY7	ATWRKY7|T22A6.70|T22A6_70|WRKY DNA-binding protein 7	WRKY DNA-binding protein 7	protein-coding
peak_133	4	14902574	14903165	promoter-TSS (AT4G30500.1)	promoter-TSS (AT4G30500.1)	-482	AT4G30500.1	AT4G30500	F17I23.160|F17I23_160	transmembrane protein (DUF788)	protein-coding
peak_134	4	15378908	15380413	promoter-TSS (AT4G08565.1)	promoter-TSS (AT4G08565.1)	-294	AT4G08565.1	AT4G08565	-	ncRNA	ncRNA
peak_135	4	15381181	15381478	Intergenic	Intergenic	-1448	AT4G31800.1	WRKY18	ARABIDOPSIS THALIANA WRKY DNA-BINDING PROTEIN 18|ATWRKY18|F11C18.16|WRKY DNA-binding protein 18	WRKY DNA-binding protein 18	protein-coding
peak_136	4	16255864	16256326	promoter-TSS (AT4G33905.1)	promoter-TSS (AT4G33905.1)	-335	AT4G33905.1	AT4G33905	-	Peroxisomal membrane 22 kDa (Mpv17/PMP22) family protein	protein-coding
peak_137	4	16344909	16345182	promoter-TSS (AT4G34131.1)	promoter-TSS (AT4G34131.1)	-227	AT4G34131.1	UGT73B3	F28A23.2|UDP-glucosyl transferase 73B3	UDP-glucosyl transferase 73B3	protein-coding
peak_138	4	16347453	16347530	promoter-TSS (AT4G34135.1)	promoter-TSS (AT4G34135.1)	-57	AT4G34135.2	UGT73B2	UDP-glucosyltransferase 73B2	UDP-glucosyltransferase 73B2	protein-coding
peak_139	4	16350361	16350657	promoter-TSS (AT4G34140.9)	promoter-TSS (AT4G34140.9)	33	AT4G34140.8	AT4G34140	F28A23.100|F28A23_100	D111/G-patch domain-containing protein	protein-coding
peak_140	4	16739879	16741142	promoter-TSS (AT4G35180.1)	promoter-TSS (AT4G35180.1)	91	AT4G35180.1	LHT7	LYS/HIS transporter 7|T12J5.50|T12J5_50	LYS/HIS transporter 7	protein-coding
peak_141	4	16742032	16742258	promoter-TSS (AT4G09115.1)	promoter-TSS (AT4G09115.1)	-4	AT4G09115.1	AT4G09115	-	ncRNA	ncRNA
peak_142	4	16801463	16801798	promoter-TSS (AT4G35310.2)	promoter-TSS (AT4G35310.2)	25	AT4G35310.1	CPK5	ATCPK5|CALMODULIN-DOMAIN PROTEIN KINASE 5|F23E12.130|F23E12_130|calmodulin-domain protein kinase 5	calmodulin-domain protein kinase 5	protein-coding
peak_143	4	16913819	16914349	promoter-TSS (AT4G09235.1)	promoter-TSS (AT4G09235.1)	57	AT4G09235.1	AT4G09235	-	ncRNA	ncRNA
peak_144	4	17242815	17243383	promoter-TSS (AT4G36540.2)	promoter-TSS (AT4G36540.2)	-484	AT4G36540.1	BEE2	AP22.3|AP22_3|BR enhanced expression 2	BR enhanced expression 2	protein-coding
peak_145	4	17641355	17641490	promoter-TSS (AT4G37540.1)	promoter-TSS (AT4G37540.1)	-497	AT4G37540.1	LBD39	F19F18.30|F19F18_30|LOB domain-containing protein 39	LOB domain-containing protein 39	protein-coding
peak_146	4	17683307	17686319	exon (AT4G37640.1, exon 3 of 7)	exon (AT4G37640.1, exon 3 of 7)	2292	AT4G37640.1	ACA2	CALCIUM ATPASE 2|F19F18.130|F19F18_130|calcium ATPase 2	calcium ATPase 2	protein-coding
peak_147	5	352198	353045	promoter-TSS (AT5G01900.1)	promoter-TSS (AT5G01900.1)	-526	AT5G01900.1	WRKY62	ARABIDOPSIS THALIANA WRKY DNA-BINDING PROTEIN 62|ATWRKY62|T20L15.170|T20L15_170|WRKY DNA-binding protein 62	WRKY DNA-binding protein 62	protein-coding
peak_148	5	357237	357524	TTS (AT5G01910.2)	TTS (AT5G01910.2)	1582	AT5G01910.1	AT5G01910	T20L15.180|T20L15_180	myelin transcription factor	protein-coding
peak_149	5	534921	535170	TTS (AT5G00850.1)	TTS (AT5G00850.1)	211	AT5G00850.1	AT5G00850	-	ncRNA	ncRNA
peak_150	5	793395	793761	promoter-TSS (AT5G03285.1)	promoter-TSS (AT5G03285.1)	64	AT5G03285.1	AT5G03285	-	ncRNA	ncRNA
peak_151	5	816445	817373	promoter-TSS (AT5G03355.1)	promoter-TSS (AT5G03355.1)	-239	AT5G03350.1	AT5G03350	F12E4.80|F12E4_80	Legume lectin family protein	protein-coding
peak_152	5	817627	817847	promoter-TSS (AT5G03355.1)	promoter-TSS (AT5G03355.1)	-98	AT5G03355.1	AT5G03355	-	cysteine/histidine-rich C1 domain protein	protein-coding
peak_153	5	1558112	1558398	exon (AT5G05250.1, exon 1 of 1)	exon (AT5G05250.1, exon 1 of 1)	231	AT5G05250.1	AT5G05250	K18I23.5|K18I23_5	hypothetical protein	protein-coding
peak_154	5	1996800	1997045	Intergenic	Intergenic	-1961	AT5G06530.1	ABCG22	ATP-binding cassette G22|Arabidopsis thaliana ATP-binding cassette G22|AtABCG22|F15M7.6|F15M7_6	ABC-2 type transporter family protein	protein-coding
peak_155	5	2239613	2240080	Intergenic	Intergenic	2339	AT5G07190.2	ATS3	T28J14.130|T28J14_130|seed gene 3	embryo-specific protein 3	protein-coding
peak_156	5	2241269	2241670	Intergenic	Intergenic	3870	AT5G07200.1	GA20OX3	ARABIDOPSIS THALIANA GIBBERELLIN 20-OXIDASE 3|ATGA20OX3|T28J14.140|T28J14_140|YAP169|gibberellin 20-oxidase 3	gibberellin 20-oxidase 3	protein-coding
peak_157	5	2511022	2511432	promoter-TSS (AT5G07860.1)	promoter-TSS (AT5G07860.1)	-130	AT5G07860.1	AT5G07860	F13G24.60|F13G24_60	HXXXD-type acyl-transferase family protein	protein-coding
peak_158	5	2860473	2862105	promoter-TSS (AT5G08790.1)	promoter-TSS (AT5G08790.1)	-731	AT5G08790.1	ATAF2	Arabidopsis NAC domain containing protein 81|anac081	NAC (No Apical Meristem) domain transcriptional regulator superfamily protein	protein-coding
peak_159	5	3846609	3847058	Intergenic	Intergenic	-1122	AT5G11930.1	AT5G11930	F14F18.100|F14F18_100	Thioredoxin superfamily protein	protein-coding
peak_160	5	5181507	5181880	promoter-TSS (AT5G15860.2)	promoter-TSS (AT5G15860.2)	68	AT5G15860.1	PCME	ATPCME|F14F8.240|F14F8_240|ICME|Isoprenylcysteine methylesterase|prenylcysteine methylesterase	prenylcysteine methylesterase	protein-coding
peak_161	5	6046050	6046439	Intergenic	Intergenic	-3230	AT5G18270.1	ANAC087	Arabidopsis NAC domain containing protein 87|MRG7.23|MRG7_23	NAC domain containing protein 87	protein-coding
peak_162	5	7358081	7358670	promoter-TSS (AT5G22210.1)	promoter-TSS (AT5G22210.1)	-403	AT5G22210.2	AT5G22210	-	aspartyl/glutamyl-tRNA (Asn/Gln) amidotransferase subunit B	protein-coding
peak_163	5	7497160	7499148	Intergenic	Intergenic	-1164	AT5G22570.1	WRKY38	ARABIDOPSIS THALIANA WRKY DNA-BINDING PROTEIN 38|ATWRKY38|MQJ16.11|MQJ16_11|WRKY DNA-binding protein 38	WRKY DNA-binding protein 38	protein-coding
peak_164	5	8214769	8215269	promoter-TSS (AT5G24206.1)	promoter-TSS (AT5G24206.1)	-330	AT5G24206.1	AT5G24206	-	ncRNA	ncRNA
peak_165	5	8216128	8216615	promoter-TSS (AT5G24210.3)	promoter-TSS (AT5G24210.3)	-820	AT5G24210.2	AT5G24210	MOP9.2|MOP9_2	alpha/beta-Hydrolases superfamily protein	protein-coding
peak_166	5	8376308	8376910	Intergenic	Intergenic	-2150	AT5G24530.1	DMR6	DOWNY MILDEW RESISTANT 6|K18P6.6|K18P6_6	2-oxoglutarate (2OG) and Fe(II)-dependent oxygenase superfamily protein	protein-coding
peak_167	5	8377459	8379081	promoter-TSS (AT5G24530.1)	promoter-TSS (AT5G24530.1)	-489	AT5G24530.1	DMR6	DOWNY MILDEW RESISTANT 6|K18P6.6|K18P6_6	2-oxoglutarate (2OG) and Fe(II)-dependent oxygenase superfamily protein	protein-coding
peak_168	5	8379496	8379621	exon (AT5G24530.1, exon 2 of 4)	exon (AT5G24530.1, exon 2 of 4)	799	AT5G24530.1	DMR6	DOWNY MILDEW RESISTANT 6|K18P6.6|K18P6_6	2-oxoglutarate (2OG) and Fe(II)-dependent oxygenase superfamily protein	protein-coding
peak_169	5	8380214	8381897	intron (AT5G24530.1, intron 2 of 3)	intron (AT5G24530.1, intron 2 of 3)	2296	AT5G24530.1	DMR6	DOWNY MILDEW RESISTANT 6|K18P6.6|K18P6_6	2-oxoglutarate (2OG) and Fe(II)-dependent oxygenase superfamily protein	protein-coding
peak_170	5	8445451	8445615	Intergenic	Intergenic	-1432	AT5G24660.1	LSU2	MXC17.2|MXC17_2|RESPONSE TO LOW SULFUR 2	response to low sulfur 2	protein-coding
peak_171	5	15631042	15631287	Intergenic	Intergenic	-3280	AT5G39050.1	PMAT1	MXF12.60|MXF12_60|phenolic glucoside malonyltransferase 1	HXXXD-type acyl-transferase family protein	protein-coding
peak_172	5	17962399	17963151	promoter-TSS (AT5G44569.1)	promoter-TSS (AT5G44569.1)	-499	AT5G44568.1	AT5G44568	-	transmembrane protein	protein-coding
peak_173	5	18221243	18221596	Intergenic	Intergenic	2816	AT5G45100.1	BRG1	BOI-related gene 1|K17O22.9|K17O22_9	SBP (S-ribonuclease binding protein) family protein	protein-coding
peak_174	5	18226620	18226974	Intergenic	Intergenic	-1971	AT5G45110.1	NPR3	ATNPR3|K17O22.11|K17O22_11|NPR1-like protein 3	NPR1-like protein 3	protein-coding
peak_175	5	18227592	18229118	promoter-TSS (AT5G45110.2)	promoter-TSS (AT5G45110.2)	-413	AT5G45110.1	NPR3	ATNPR3|K17O22.11|K17O22_11|NPR1-like protein 3	NPR1-like protein 3	protein-coding
peak_176	5	18276601	18277197	promoter-TSS (AT5G45180.1)	promoter-TSS (AT5G45180.1)	-313	AT5G45180.1	AT5G45180	K18C1.6|K18C1_6	Flavin-binding monooxygenase family protein	protein-coding
peak_177	5	19173068	19173383	promoter-TSS (AT5G47220.1)	promoter-TSS (AT5G47220.1)	-269	AT5G47220.1	ERF2	ATERF-2|ATERF2|ETHYLENE RESPONSE FACTOR- 2|ETHYLENE RESPONSIVE ELEMENT BINDING FACTOR 2|MQL5.7|MQL5_7|ethylene responsive element binding factor 2	ethylene responsive element binding factor 2	protein-coding
peak_178	5	19398640	19399159	intron (AT5G47910.1, intron 3 of 7)	intron (AT5G47910.1, intron 3 of 7)	1858	AT5G47910.1	RBOHD	ATRBOHD|MCA23.25|MCA23_25|RESPIRATORY BURST OXIDASE|respiratory burst oxidase homologue D	respiratory burst oxidase homologue D	protein-coding
peak_179	5	24292632	24293279	promoter-TSS (at5g60408)	promoter-TSS (at5g60408)	-138	ENSRNA049758187-T1
peak_180	5	24482261	24482649	TTS (AT5G60850.1)	TTS (AT5G60850.1)	366	AT5G08975.1	AT5G08975	-	ncRNA	ncRNA
peak_181	5	24765589	24766563	promoter-TSS (AT5G61590.1)	promoter-TSS (AT5G61590.1)	-565	AT5G61590.1	AT5G61590	DEWAX|Decrease Wax Biosynthesis|K11J9.4|K11J9_4	Integrase-type DNA-binding superfamily protein	protein-coding
peak_182	5	24836564	24836942	promoter-TSS (AT5G61830.1)	promoter-TSS (AT5G61830.1)	-145	AT5G61830.1	AT5G61830	MAC9.11|MAC9_11	NAD(P)-binding Rossmann-fold superfamily protein	protein-coding
peak_183	5	25209775	25210392	promoter-TSS (AT5G62760.4)	promoter-TSS (AT5G62760.4)	-218	AT5G62770.1	AT5G62770	MQB2.9|MQB2_9	membrane-associated kinase regulator, putative (DUF1645)	protein-coding
peak_184	5	25430536	25430963	Intergenic	Intergenic	-1494	AT5G63520.1	AT5G63520	MLE2.15|MLE2_15	F-box/LRR protein	protein-coding
peak_185	5	25528025	25528669	promoter-TSS (AT5G63790.1)	promoter-TSS (AT5G63790.1)	-66	AT5G63790.2	NAC102	ANAC102|MBK5.27|MBK5_27|NAC domain containing protein 102	NAC domain containing protein 102	protein-coding
peak_186	5	25792429	25792944	Intergenic	Intergenic	-1759	AT5G09205.1	AT5G09205	-	ncRNA	ncRNA
peak_187	5	25793931	25794093	promoter-TSS (AT5G64530.2)	promoter-TSS (AT5G64530.2)	-433	AT5G09205.1	AT5G09205	-	ncRNA	ncRNA
peak_188	5	25805895	25806492	TTS (AT5G64560.1)	TTS (AT5G64560.1)	-1213	AT5G64550.1	AT5G64550	MUB3.7|MUB3_7	loricrin-like protein	protein-coding
peak_189	5	25907847	25908396	promoter-TSS (AT5G64810.1)	promoter-TSS (AT5G64810.1)	-126	AT5G64810.1	WRKY51	ARABIDOPSIS THALIANA WRKY DNA-BINDING PROTEIN 51|ATWRKY51|MXK3.34|WRKY DNA-binding protein 51	WRKY DNA-binding protein 51	protein-coding
peak_190	5	26721208	26721499	promoter-TSS (AT5G66910.1)	promoter-TSS (AT5G66910.1)	24	AT5G66910.1	AT5G66910	MUD21.17|MUD21_17	Disease resistance protein (CC-NBS-LRR class) family	protein-coding
peak_191	5	26901622	26902640	Intergenic	Intergenic	-2395	AT5G67411.1	AT5G67411	-	GRAS family transcription factor	protein-coding
